# Supplementary material for: Group 1 metabotropic glutamate receptors 1 and 5 form a protein complex in mouse hippocampus and cortex
Source: Proteomics. 2016 Sep 12;16(20):2698–705. doi: 10.1002/pmic.201500400 (PMC5129514; doi:10.1002/pmic.201500400)
Supplement: Supplementary file 2 — Suppl. Table S1 [file PMIC-16-2698-s002.xlsx]

## Sheet: proteinGroups
MaxQuant output files from MS analysis of mGluR5 IP from cortex (CX) and hippocampus (HC) extracts of wild type (WT) and knockout (KO) mice.
Protein IDs	Majority protein IDs	Peptide counts (all)	Peptide counts (razor+unique)	Peptide counts (unique)	Protein names	Gene names	Fasta headers	Number of proteins	Peptides	Razor + unique peptides	Unique peptides	Peptides KO_CX_1	Peptides KO_CX_2	Peptides KO_CX_3	Peptides KO_CX_4	Peptides KO_HC_1	Peptides KO_HC_2	Peptides KO_HC_3	Peptides KO_HC_4	Peptides WT_CX_1	Peptides WT_CX_2	Peptides WT_CX_3	Peptides WT_CX_4	Peptides WT_HC_1	Peptides WT_HC_2	Peptides WT_HC_3	Peptides WT_HC_4	Razor + unique peptides KO_CX_1	Razor + unique peptides KO_CX_2	Razor + unique peptides KO_CX_3	Razor + unique peptides KO_CX_4	Razor + unique peptides KO_HC_1	Razor + unique peptides KO_HC_2	Razor + unique peptides KO_HC_3	Razor + unique peptides KO_HC_4	Razor + unique peptides WT_CX_1	Razor + unique peptides WT_CX_2	Razor + unique peptides WT_CX_3	Razor + unique peptides WT_CX_4	Razor + unique peptides WT_HC_1	Razor + unique peptides WT_HC_2	Razor + unique peptides WT_HC_3	Razor + unique peptides WT_HC_4	Unique peptides KO_CX_1	Unique peptides KO_CX_2	Unique peptides KO_CX_3	Unique peptides KO_CX_4	Unique peptides KO_HC_1	Unique peptides KO_HC_2
A0A075B5J9;A0A075B5K3	A0A075B5J9;A0A075B5K3	2;2	2;2	2;2		Igkv17-127;Igkv17-121	>tr|A0A075B5J9|A0A075B5J9_MOUSE Protein Igkv17-127 OS=Mus musculus GN=Igkv17-127 PE=4 SV=3;>tr|A0A075B5K3|A0A075B5K3_MOUSE Protein Igkv17-121 OS=Mus musculus GN=Igkv17-121 PE=4 SV=3	2	2	2	2	2	2	1	2	0	2	2	2	2	2	1	2	2	1	2	2	2	2	1	2	0	2	2	2	2	2	1	2	2	1	2	2	2	2	1	2	0	2
A0A075B5K2	A0A075B5K2	3	3	3		Igkv9-124	>tr|A0A075B5K2|A0A075B5K2_MOUSE Protein Igkv9-124 OS=Mus musculus GN=Igkv9-124 PE=4 SV=3	1	3	3	3	3	3	3	3	1	3	3	2	3	3	2	2	1	3	3	3	3	3	3	3	1	3	3	2	3	3	2	2	1	3	3	3	3	3	3	3	1	3
A0A075B5K6;P03976	A0A075B5K6;P03976	1;1	1;1	1;1	Ig kappa chain V-II region 17S29.1	Igkv2-109	>tr|A0A075B5K6|A0A075B5K6_MOUSE Protein Igkv2-109 OS=Mus musculus GN=Igkv2-109 PE=4 SV=1;>sp|P03976|KV2A5_MOUSE Ig kappa chain V-II region 17S29.1 OS=Mus musculus PE=1 SV=1	2	1	1	1	1	1	1	1	0	0	0	0	0	1	1	0	0	1	0	1	1	1	1	1	0	0	0	0	0	1	1	0	0	1	0	1	1	1	1	1	0	0
A0A075B5K7	A0A075B5K7	1	1	1		Igkv14-100	>tr|A0A075B5K7|A0A075B5K7_MOUSE Protein Igkv14-100 OS=Mus musculus GN=Igkv14-100 PE=4 SV=3	1	1	1	1	1	1	1	1	0	1	1	1	0	0	0	0	0	0	0	0	1	1	1	1	0	1	1	1	0	0	0	0	0	0	0	0	1	1	1	1	0	1
A0A075B5M1	A0A075B5M1	1	1	1		Igkv4-63	>tr|A0A075B5M1|A0A075B5M1_MOUSE Protein Igkv4-63 OS=Mus musculus GN=Igkv4-63 PE=4 SV=1	1	1	1	1	1	1	1	1	0	1	1	1	1	1	1	1	1	1	1	1	1	1	1	1	0	1	1	1	1	1	1	1	1	1	1	1	1	1	1	1	0	1
A0A075B5M4	A0A075B5M4	2	1	1		Igkv4-57-1	>tr|A0A075B5M4|A0A075B5M4_MOUSE Protein Igkv4-57-1 OS=Mus musculus GN=Igkv4-57-1 PE=4 SV=1	1	2	1	1	2	2	2	2	0	1	1	2	2	2	1	2	0	1	1	1	1	1	1	1	0	0	0	1	1	1	0	1	0	0	0	0	1	1	1	1	0	0
A0A075B5M7	A0A075B5M7	2	2	2		Igkv5-39	>tr|A0A075B5M7|A0A075B5M7_MOUSE Protein Igkv5-39 OS=Mus musculus GN=Igkv5-39 PE=4 SV=3	1	2	2	2	2	2	2	2	2	2	1	2	2	2	1	1	2	2	2	1	2	2	2	2	2	2	1	2	2	2	1	1	2	2	2	1	2	2	2	2	2	2
A0A075B5N4	A0A075B5N4	2	2	2		Igkv8-27	>tr|A0A075B5N4|A0A075B5N4_MOUSE Protein Igkv8-27 OS=Mus musculus GN=Igkv8-27 PE=4 SV=1	1	2	2	2	2	2	1	2	1	2	2	2	2	2	2	2	2	1	2	2	2	2	1	2	1	2	2	2	2	2	2	2	2	1	2	2	2	2	1	2	1	2
A0A075B5N6	A0A075B5N6	1	1	1		Igkv8-16	>tr|A0A075B5N6|A0A075B5N6_MOUSE Protein Igkv8-16 OS=Mus musculus GN=Igkv8-16 PE=4 SV=3	1	1	1	1	0	0	0	0	0	0	1	0	0	1	0	0	0	1	1	0	0	0	0	0	0	0	1	0	0	1	0	0	0	1	1	0	0	0	0	0	0	0
A0A075B5N9	A0A075B5N9	2	1	0		Igkv3-7	>tr|A0A075B5N9|A0A075B5N9_MOUSE Protein Igkv3-7 OS=Mus musculus GN=Igkv3-7 PE=4 SV=3	1	2	1	0	1	1	1	1	1	1	1	2	2	1	1	1	1	1	2	2	0	0	0	0	0	0	0	1	1	0	0	0	1	0	1	1	0	0	0	0	0	0
A0A075B5P3;P01867-2;P01867;A0A0A6YVP0;P01863;P01865	A0A075B5P3;P01867-2;P01867	12;9;9;3;1;1	12;9;9;3;1;1	11;9;9;3;0;0	Ig gamma-2B chain C region	Ighg2b;Igh-3	>tr|A0A075B5P3|A0A075B5P3_MOUSE Protein Ighg2b (Fragment) OS=Mus musculus GN=Ighg2b PE=4 SV=1;>sp|P01867-2|IGG2B_MOUSE Isoform 2 of Ig gamma-2B chain C region OS=Mus musculus GN=Igh-3;>sp|P01867|IGG2B_MOUSE Ig gamma-2B chain C region OS=Mus musculus GN=Igh	6	12	12	11	12	12	12	12	11	12	12	12	12	12	12	12	12	11	11	12	12	12	12	12	11	12	12	12	12	12	12	12	12	11	11	12	11	11	11	11	10	11
A0A075B5P4;A0A0A6YWR2;P01868;P01869	A0A075B5P4;A0A0A6YWR2;P01868;P01869	9;9;6;6	9;9;6;6	9;9;6;6	Ig gamma-1 chain C region secreted form;Ig gamma-1 chain C region, membrane-bound form	Ighg1	>tr|A0A075B5P4|A0A075B5P4_MOUSE Ig gamma-1 chain C region secreted form (Fragment) OS=Mus musculus GN=Ighg1 PE=4 SV=1;>tr|A0A0A6YWR2|A0A0A6YWR2_MOUSE Ig gamma-1 chain C region secreted form (Fragment) OS=Mus musculus GN=Ighg1 PE=4 SV=1;>sp|P01868|IGHG1_MOU	4	9	9	9	6	5	7	7	4	6	6	5	6	8	4	7	7	4	6	6	6	5	7	7	4	6	6	5	6	8	4	7	7	4	6	6	6	5	7	7	4	6
A0A075B5P5;P03987-2;P03987	A0A075B5P5;P03987-2;P03987	6;6;6	6;6;6	6;6;6	Ig gamma-3 chain C region	Ighg3	>tr|A0A075B5P5|A0A075B5P5_MOUSE Protein Ighg3 (Fragment) OS=Mus musculus GN=Ighg3 PE=4 SV=1;>sp|P03987-2|IGHG3_MOUSE Isoform 2 of Ig gamma-3 chain C region OS=Mus musculus;>sp|P03987|IGHG3_MOUSE Ig gamma-3 chain C region OS=Mus musculus PE=1 SV=2	3	6	6	6	4	4	5	3	2	4	4	4	4	4	3	5	4	6	4	2	4	4	5	3	2	4	4	4	4	4	3	5	4	6	4	2	4	4	5	3	2	4
A0A075B5P6;A0A075B6A0;P01872;P01872-2	A0A075B5P6;A0A075B6A0;P01872;P01872-2	5;5;5;5	5;5;5;5	5;5;5;5	Ig mu chain C region	Ighm	>tr|A0A075B5P6|A0A075B5P6_MOUSE Ig mu chain C region (Fragment) OS=Mus musculus GN=Ighm PE=4 SV=1;>tr|A0A075B6A0|A0A075B6A0_MOUSE Ig mu chain C region (Fragment) OS=Mus musculus GN=Ighm PE=4 SV=2;>sp|P01872|IGHM_MOUSE Ig mu chain C region OS=Mus musculus G	4	5	5	5	4	5	4	4	1	2	3	4	2	4	4	3	3	4	2	3	4	5	4	4	1	2	3	4	2	4	4	3	3	4	2	3	4	5	4	4	1	2
A0A075B5Q0;P18526	A0A075B5Q0;P18526	2;2	1;1	0;0	Ig heavy chain V region 345	Ighv5-6	>tr|A0A075B5Q0|A0A075B5Q0_MOUSE Protein Ighv5-6 (Fragment) OS=Mus musculus GN=Ighv5-6 PE=4 SV=1;>sp|P18526|HVM55_MOUSE Ig heavy chain V region 345 OS=Mus musculus PE=1 SV=1	2	2	1	0	2	2	2	2	1	2	1	2	1	1	1	1	1	1	2	2	1	1	1	1	0	1	1	1	1	1	1	1	1	0	1	1	0	0	0	0	0	0
A0A075B5Q9;A0A0A6YWC7;A0A075B5Q4;P18525;A0A075B5R1;A0A075B5P9;P18527;P18529;P01783	A0A075B5Q9;A0A0A6YWC7;A0A075B5Q4;P18525;A0A075B5R1;A0A075B5P9;P18527;P18529;P01783	2;2;2;2;1;1;1;1;1	1;1;1;1;0;0;0;0;0	1;1;1;1;0;0;0;0;0	Ig heavy chain V region 5-84;Ig heavy chain V region 914;Ig heavy chain V region 5-76;Ig heavy chain V region MOPC 21	Ighv5-15;Ighv5-12;Ighv5-17;Ighv5-4	>tr|A0A075B5Q9|A0A075B5Q9_MOUSE Protein Ighv5-15 OS=Mus musculus GN=Ighv5-15 PE=4 SV=1;>tr|A0A0A6YWC7|A0A0A6YWC7_MOUSE Protein Ighv5-15 (Fragment) OS=Mus musculus GN=Ighv5-15 PE=4 SV=1;>tr|A0A075B5Q4|A0A075B5Q4_MOUSE Protein Ighv5-12 (Fragment) OS=Mus musc	9	2	1	1	2	2	2	2	1	2	2	2	2	2	2	2	2	0	2	2	1	1	1	1	1	1	1	1	1	1	1	1	1	0	1	1	1	1	1	1	1	1
A0A075B5Q6;A0A0A6YVS4	A0A075B5Q6;A0A0A6YVS4	3;3	3;3	2;2		Ighv5-9-1	>tr|A0A075B5Q6|A0A075B5Q6_MOUSE Protein Ighv5-9-1 OS=Mus musculus GN=Ighv5-9-1 PE=4 SV=1;>tr|A0A0A6YVS4|A0A0A6YVS4_MOUSE Protein Ighv5-9-1 (Fragment) OS=Mus musculus GN=Ighv5-9-1 PE=4 SV=1	2	3	3	2	3	3	2	3	1	3	0	1	2	2	0	0	0	1	1	2	3	3	2	3	1	3	0	1	2	2	0	0	0	1	1	2	2	2	1	2	0	2
A0A075B5R0	A0A075B5R0	2	2	2		Ighv5-16	>tr|A0A075B5R0|A0A075B5R0_MOUSE Protein Ighv5-16 OS=Mus musculus GN=Ighv5-16 PE=4 SV=1	1	2	2	2	1	1	2	1	0	1	1	1	1	1	0	1	1	1	1	1	1	1	2	1	0	1	1	1	1	1	0	1	1	1	1	1	1	1	2	1	0	1
A0A075B5R3;A0A0A6YX91;A0A075B5R2;P01786	A0A075B5R3;A0A0A6YX91;A0A075B5R2;P01786	1;1;1;1	1;1;1;1	1;1;1;1	Ig heavy chain V region MOPC 47A	Ighv7-2;Ighv7-3	>tr|A0A075B5R3|A0A075B5R3_MOUSE Protein Ighv7-2 OS=Mus musculus GN=Ighv7-2 PE=4 SV=1;>tr|A0A0A6YX91|A0A0A6YX91_MOUSE Protein Ighv7-2 (Fragment) OS=Mus musculus GN=Ighv7-2 PE=4 SV=1;>tr|A0A075B5R2|A0A075B5R2_MOUSE Protein Ighv7-3 (Fragment) OS=Mus musculus	4	1	1	1	0	1	1	0	0	1	1	0	1	0	1	1	1	1	0	0	0	1	1	0	0	1	1	0	1	0	1	1	1	1	0	0	0	1	1	0	0	1
A0A075B5R5;A0A075B5P7;A0A0A6YWG4;A0A0A6YVX8;A0A075B5Q2;P01806;P01812;P01809;P01810;P01808;P01807	A0A075B5R5	3;1;1;1;1;1;1;1;1;1;1	3;1;1;1;1;1;1;1;1;1;1	2;0;0;0;0;0;0;0;0;0;0		Ighv4-1	>tr|A0A075B5R5|A0A075B5R5_MOUSE Protein Ighv4-1 (Fragment) OS=Mus musculus GN=Ighv4-1 PE=4 SV=3	11	3	3	2	1	3	2	2	0	2	1	1	3	3	1	1	1	1	1	3	1	3	2	2	0	2	1	1	3	3	1	1	1	1	1	3	1	2	1	1	0	1
A0A075B5R7;A0A075B5S3;A0A0A6YVR1;A0A075B5R9;A0A075B5R4	A0A075B5R7;A0A075B5S3;A0A0A6YVR1;A0A075B5R9;A0A075B5R4	2;1;1;1;1	2;1;1;1;1	2;1;1;1;1		Ighv14-2;Ighv14-4;Ighv14-3;Ighv14-1	>tr|A0A075B5R7|A0A075B5R7_MOUSE Protein Ighv14-2 (Fragment) OS=Mus musculus GN=Ighv14-2 PE=4 SV=1;>tr|A0A075B5S3|A0A075B5S3_MOUSE Protein Ighv14-4 OS=Mus musculus GN=Ighv14-4 PE=4 SV=1;>tr|A0A0A6YVR1|A0A0A6YVR1_MOUSE Protein Ighv14-4 (Fragment) OS=Mus musc	5	2	2	2	0	1	1	1	0	1	1	2	0	0	0	1	1	0	2	2	0	1	1	1	0	1	1	2	0	0	0	1	1	0	2	2	0	1	1	1	0	1
A0A075B5S2	A0A075B5S2	1	1	1		Ighv7-1	>tr|A0A075B5S2|A0A075B5S2_MOUSE Protein Ighv7-1 (Fragment) OS=Mus musculus GN=Ighv7-1 PE=4 SV=2	1	1	1	1	1	1	0	1	0	0	1	1	1	1	0	1	0	1	0	0	1	1	0	1	0	0	1	1	1	1	0	1	0	1	0	0	1	1	0	1	0	0
A0A075B5S9;A0A0A6YWH6	A0A075B5S9;A0A0A6YWH6	1;1	1;1	1;1		Ighv9-4	>tr|A0A075B5S9|A0A075B5S9_MOUSE Protein Ighv9-4 OS=Mus musculus GN=Ighv9-4 PE=4 SV=1;>tr|A0A0A6YWH6|A0A0A6YWH6_MOUSE Protein Ighv9-4 (Fragment) OS=Mus musculus GN=Ighv9-4 PE=4 SV=1	2	1	1	1	1	1	1	1	1	1	1	1	1	1	1	1	1	1	1	1	1	1	1	1	1	1	1	1	1	1	1	1	1	1	1	1	1	1	1	1	1	1
A0A075B5T3;J3QK03;A0A0A6YWS9	A0A075B5T3	3;1;1	1;1;1	1;1;1		Ighv6-6	>tr|A0A075B5T3|A0A075B5T3_MOUSE Protein Ighv6-6 (Fragment) OS=Mus musculus GN=Ighv6-6 PE=4 SV=1	3	3	1	1	2	3	1	2	1	2	2	1	2	2	1	1	1	2	1	1	0	1	0	0	0	0	0	0	0	0	0	0	0	0	0	0	0	1	0	0	0	0
A0A075B5T6	A0A075B5T6	1	1	1		Ighv10-3	>tr|A0A075B5T6|A0A075B5T6_MOUSE Protein Ighv10-3 (Fragment) OS=Mus musculus GN=Ighv10-3 PE=4 SV=1	1	1	1	1	1	1	0	1	0	1	0	1	1	1	0	0	0	1	0	1	1	1	0	1	0	1	0	1	1	1	0	0	0	1	0	1	1	1	0	1	0	1
A0A075B5V5	A0A075B5V5	2	2	2		Ighv1-39	>tr|A0A075B5V5|A0A075B5V5_MOUSE Protein Ighv1-39 (Fragment) OS=Mus musculus GN=Ighv1-39 PE=4 SV=1	1	2	2	2	2	2	1	1	0	1	1	2	0	0	1	1	1	0	1	2	2	2	1	1	0	1	1	2	0	0	1	1	1	0	1	2	2	2	1	1	0	1
A0A075B5X7;A0A075B5W1	A0A075B5X7;A0A075B5W1	1;1	1;1	1;1		Ighv1-69;Ighv1-50	>tr|A0A075B5X7|A0A075B5X7_MOUSE Protein Ighv1-69 OS=Mus musculus GN=Ighv1-69 PE=4 SV=1;>tr|A0A075B5W1|A0A075B5W1_MOUSE Protein Ighv1-50 (Fragment) OS=Mus musculus GN=Ighv1-50 PE=4 SV=1	2	1	1	1	1	1	1	1	1	1	1	1	1	1	1	1	1	0	1	1	1	1	1	1	1	1	1	1	1	1	1	1	1	0	1	1	1	1	1	1	1	1
A0A075B5W2;A0A0A6YXC3	A0A075B5W2;A0A0A6YXC3	1;1	1;1	1;1		Ighv1-52	>tr|A0A075B5W2|A0A075B5W2_MOUSE Protein Ighv1-52 OS=Mus musculus GN=Ighv1-52 PE=4 SV=1;>tr|A0A0A6YXC3|A0A0A6YXC3_MOUSE Protein Ighv1-52 (Fragment) OS=Mus musculus GN=Ighv1-52 PE=4 SV=1	2	1	1	1	1	1	1	1	1	1	1	1	1	1	1	1	1	0	1	1	1	1	1	1	1	1	1	1	1	1	1	1	1	0	1	1	1	1	1	1	1	1
A0A075B5X0;A0A0A6YXE0	A0A075B5X0;A0A0A6YXE0	1;1	1;1	1;1		Ighv1-59	>tr|A0A075B5X0|A0A075B5X0_MOUSE Protein Ighv1-59 OS=Mus musculus GN=Ighv1-59 PE=4 SV=1;>tr|A0A0A6YXE0|A0A0A6YXE0_MOUSE Protein Ighv1-59 (Fragment) OS=Mus musculus GN=Ighv1-59 PE=4 SV=1	2	1	1	1	1	1	1	0	1	1	1	0	0	1	0	0	0	0	0	1	1	1	1	0	1	1	1	0	0	1	0	0	0	0	0	1	1	1	1	0	1	1
A0A075B5Y5;A0A075B5Y2	A0A075B5Y5;A0A075B5Y2	1;1	1;1	1;1		Ighv1-84;Ighv1-75	>tr|A0A075B5Y5|A0A075B5Y5_MOUSE Protein Ighv1-84 OS=Mus musculus GN=Ighv1-84 PE=4 SV=1;>tr|A0A075B5Y2|A0A075B5Y2_MOUSE Protein Ighv1-75 OS=Mus musculus GN=Ighv1-75 PE=4 SV=1	2	1	1	1	0	1	0	0	0	0	1	1	0	0	0	0	1	1	0	0	0	1	0	0	0	0	1	1	0	0	0	0	1	1	0	0	0	1	0	0	0	0
A0A075B5Y3	A0A075B5Y3	1	1	1		Ighv1-80	>tr|A0A075B5Y3|A0A075B5Y3_MOUSE Protein Ighv1-80 OS=Mus musculus GN=Ighv1-80 PE=4 SV=1	1	1	1	1	1	1	1	1	0	0	0	0	1	0	0	0	0	0	0	1	1	1	1	1	0	0	0	0	1	0	0	0	0	0	0	1	1	1	1	1	0	0
A0A075B5Y4;P01747;P01746	A0A075B5Y4	4;1;1	4;1;1	3;1;1		Ighv1-81	>tr|A0A075B5Y4|A0A075B5Y4_MOUSE Protein Ighv1-81 OS=Mus musculus GN=Ighv1-81 PE=4 SV=1	3	4	4	3	1	4	4	3	1	3	4	3	4	4	3	3	3	4	2	3	1	4	4	3	1	3	4	3	4	4	3	3	3	4	2	3	0	3	3	2	1	2
A0A075B663;P01723;P01727;A0A075B664;P01728;P01729;P01726	A0A075B663;P01723;P01727;A0A075B664;P01728;P01729;P01726	2;2;2;1;1;1;1	2;2;2;1;1;1;1	2;2;2;1;1;1;1	Ig lambda-1 chain V region;Ig lambda-1 chain V region S43;Ig lambda-2 chain V region;Ig lambda-2 chain V region MOPC 315;Ig lambda-1 chain V region H2020	Iglv1;Iglv2	>tr|A0A075B663|A0A075B663_MOUSE Protein Iglv1 OS=Mus musculus GN=Iglv1 PE=4 SV=1;>sp|P01723|LV1A_MOUSE Ig lambda-1 chain V region OS=Mus musculus PE=1 SV=2;>sp|P01727|LV1E_MOUSE Ig lambda-1 chain V region S43 OS=Mus musculus PE=3 SV=1;>tr|A0A075B664|A0A075	7	2	2	2	2	2	2	2	2	2	1	1	2	2	1	1	2	1	2	2	2	2	2	2	2	2	1	1	2	2	1	1	2	1	2	2	2	2	2	2	2	2
A0A075B674	A0A075B674	1	1	1		Ighv1-78	>tr|A0A075B674|A0A075B674_MOUSE Protein Ighv1-78 OS=Mus musculus GN=Ighv1-78 PE=4 SV=1	1	1	1	1	1	1	1	1	1	1	1	1	1	1	1	1	1	0	1	1	1	1	1	1	1	1	1	1	1	1	1	1	1	0	1	1	1	1	1	1	1	1
A0A075B677	A0A075B677	2	2	2		Igkv4-53	>tr|A0A075B677|A0A075B677_MOUSE Protein Igkv4-53 OS=Mus musculus GN=Igkv4-53 PE=4 SV=1	1	2	2	2	2	2	2	2	0	2	2	1	2	2	1	2	1	1	0	1	2	2	2	2	0	2	2	1	2	2	1	2	1	1	0	1	2	2	2	2	0	2
A0A075B680;A0A0A6YXZ4	A0A075B680;A0A0A6YXZ4	1;1	1;1	1;1		Ighv1-62-2	>tr|A0A075B680|A0A075B680_MOUSE Protein Ighv1-62-2 OS=Mus musculus GN=Ighv1-62-2 PE=4 SV=1;>tr|A0A0A6YXZ4|A0A0A6YXZ4_MOUSE Protein Ighv1-62-2 (Fragment) OS=Mus musculus GN=Ighv1-62-2 PE=4 SV=1	2	1	1	1	1	1	0	0	1	0	1	0	0	0	1	1	0	1	0	0	1	1	0	0	1	0	1	0	0	0	1	1	0	1	0	0	1	1	0	0	1	0
A0A075B6D5	A0A075B6D5	1	1	1		Igkv19-93	>tr|A0A075B6D5|A0A075B6D5_MOUSE Protein Igkv19-93 OS=Mus musculus GN=Igkv19-93 PE=4 SV=3	1	1	1	1	0	1	1	0	0	0	0	0	1	1	0	0	0	0	0	0	0	1	1	0	0	0	0	0	1	1	0	0	0	0	0	0	0	1	1	0	0	0
A0A0A0MQA5;P68368;A0A087WQS4;A0A087WRB4;A0A087WSB0;A0A087WSL5;A0A087WS35	A0A0A0MQA5;P68368	14;14;5;4;3;3;1	4;4;3;2;2;2;1	4;4;3;2;2;2;1	Tubulin alpha-4A chain	Tuba4a	>tr|A0A0A0MQA5|A0A0A0MQA5_MOUSE Tubulin alpha-4A chain (Fragment) OS=Mus musculus GN=Tuba4a PE=4 SV=1;>sp|P68368|TBA4A_MOUSE Tubulin alpha-4A chain OS=Mus musculus GN=Tuba4a PE=1 SV=1	7	14	4	4	10	11	12	13	11	13	12	9	13	13	11	12	13	12	13	13	3	4	4	3	3	4	4	2	4	4	4	3	4	4	3	4	3	4	4	3	3	4
S4R1W1;A0A0A0MQF6;P16858;S4R257;D3YYI5;V9GX06;S4R1W8;S4R2G5;Q64467	S4R1W1;A0A0A0MQF6;P16858;S4R257;D3YYI5	9;9;9;7;6;2;1;1;1	9;9;9;7;6;2;1;1;1	9;9;9;7;6;2;1;1;1	Glyceraldehyde-3-phosphate dehydrogenase	Gm3839;Gapdh;Gm7293	>tr|S4R1W1|S4R1W1_MOUSE Glyceraldehyde-3-phosphate dehydrogenase OS=Mus musculus GN=Gm3839 PE=3 SV=1;>tr|A0A0A0MQF6|A0A0A0MQF6_MOUSE Glyceraldehyde-3-phosphate dehydrogenase OS=Mus musculus GN=Gapdh PE=4 SV=1;>sp|P16858|G3P_MOUSE Glyceraldehyde-3-phosphate	9	9	9	9	7	8	9	6	7	7	7	5	7	7	8	7	7	9	8	7	7	8	9	6	7	7	7	5	7	7	8	7	7	9	8	7	7	8	9	6	7	7
A0A0A6YW67;E9Q9J0;J3QK04;E9Q4P0;E9Q5F6;E9QNP0;Q5SX22;P62984;P62983;P0CG49;P0CG50	A0A0A6YW67;E9Q9J0;J3QK04;E9Q4P0;E9Q5F6;E9QNP0;Q5SX22;P62984;P62983;P0CG49;P0CG50	1;1;1;1;1;1;1;1;1;1;1	1;1;1;1;1;1;1;1;1;1;1	1;1;1;1;1;1;1;1;1;1;1	Ubiquitin-60S ribosomal protein L40;Ubiquitin;60S ribosomal protein L40;Ubiquitin-40S ribosomal protein S27a;Ubiquitin;40S ribosomal protein S27a;Polyubiquitin-B;Ubiquitin;Polyubiquitin-C;Ubiquitin;Ubiquitin-related 1;Ubiquitin-related 2	Uba52;Gm7808;Kxd1;Ubc;Ubb;Rps27a	>tr|A0A0A6YW67|A0A0A6YW67_MOUSE MCG23377, isoform CRA_b OS=Mus musculus GN=mCG_23377 PE=4 SV=1;>tr|E9Q9J0|E9Q9J0_MOUSE Ubiquitin-60S ribosomal protein L40 (Fragment) OS=Mus musculus GN=Uba52 PE=1 SV=1;>tr|J3QK04|J3QK04_MOUSE MCG67952 OS=Mus musculus GN=Gm7	11	1	1	1	1	1	1	1	1	1	1	1	1	1	1	1	1	1	1	1	1	1	1	1	1	1	1	1	1	1	1	1	1	1	1	1	1	1	1	1	1	1
A0A0A6YW88;Q3UHL1;A0A0A6YXI7;A0A0A6YW08	A0A0A6YW88;Q3UHL1;A0A0A6YXI7	4;4;2;1	4;4;2;1	4;4;2;1	CaM kinase-like vesicle-associated protein	Camkv	>tr|A0A0A6YW88|A0A0A6YW88_MOUSE CaM kinase-like vesicle-associated protein OS=Mus musculus GN=Camkv PE=4 SV=1;>sp|Q3UHL1|CAMKV_MOUSE CaM kinase-like vesicle-associated protein OS=Mus musculus GN=Camkv PE=1 SV=2;>tr|A0A0A6YXI7|A0A0A6YXI7_MOUSE CaM kinase-li	4	4	4	4	0	1	0	0	0	1	0	0	3	1	0	1	1	2	2	3	0	1	0	0	0	1	0	0	3	1	0	1	1	2	2	3	0	1	0	0	0	1
A0A0A6YXA5	A0A0A6YXA5	2	1	1			>tr|A0A0A6YXA5|A0A0A6YXA5_MOUSE MCG114298 (Fragment) OS=Mus musculus GN=Ighv1-15 PE=4 SV=1	1	2	1	1	1	1	1	1	0	2	2	1	1	1	1	1	1	1	0	1	0	0	0	0	0	1	1	0	0	0	0	0	0	0	0	0	0	0	0	0	0	1
A0A0A6YXN4;A0A075B5U4	A0A0A6YXN4;A0A075B5U4	3;2	2;1	2;1		Ighv1-18	>tr|A0A0A6YXN4|A0A0A6YXN4_MOUSE Protein Ighv1-18 (Fragment) OS=Mus musculus GN=Ighv1-18 PE=4 SV=1;>tr|A0A075B5U4|A0A075B5U4_MOUSE Protein Ighv1-18 OS=Mus musculus GN=Ighv1-18 PE=4 SV=1	2	3	2	2	3	3	3	3	0	3	3	2	2	3	3	3	1	2	1	3	2	2	2	2	0	2	2	1	1	2	2	2	0	1	1	2	2	2	2	2	0	2
A0A0A6YY53;F6TQW2;P01864	A0A0A6YY53;F6TQW2;P01864	7;7;4	6;6;3	6;6;3	Ig gamma-2A chain C region secreted form	Ighg2c	>tr|A0A0A6YY53|A0A0A6YY53_MOUSE Protein Ighg2c (Fragment) OS=Mus musculus GN=Ighg2c PE=4 SV=1;>tr|F6TQW2|F6TQW2_MOUSE Protein Ighg2c OS=Mus musculus GN=Ighg2c PE=4 SV=1;>sp|P01864|GCAB_MOUSE Ig gamma-2A chain C region secreted form OS=Mus musculus PE=1 SV=	3	7	6	6	7	7	7	7	7	7	7	7	7	7	7	7	7	7	7	7	6	6	6	6	6	6	6	6	6	6	6	6	6	6	6	6	6	6	6	6	6	6
A0A0A6YYE7;A0A075B5L8;A0A0A6YYE5	A0A0A6YYE7	3;1;1	3;1;1	2;0;0			>tr|A0A0A6YYE7|A0A0A6YYE7_MOUSE Protein Igkv4-57 OS=Mus musculus GN=Igkv4-57 PE=4 SV=1	3	3	3	2	3	3	2	2	0	2	3	3	2	2	1	1	1	2	3	2	3	3	2	2	0	2	3	3	2	2	1	1	1	2	3	2	2	2	1	1	0	1
A2A7R5;E9PV73;P84075;P62748	A2A7R5;E9PV73;P84075;P62748	1;1;1;1	1;1;1;1	1;1;1;1	Neuron-specific calcium-binding protein hippocalcin;Hippocalcin-like protein 1	Hpca;Hpcal1	>tr|A2A7R5|A2A7R5_MOUSE Neuron-specific calcium-binding protein hippocalcin (Fragment) OS=Mus musculus GN=Hpca PE=4 SV=1;>tr|E9PV73|E9PV73_MOUSE Neuron-specific calcium-binding protein hippocalcin (Fragment) OS=Mus musculus GN=Hpca PE=4 SV=1;>sp|P84075|HPC	4	1	1	1	0	1	0	0	1	1	1	1	1	1	0	1	1	1	1	1	0	1	0	0	1	1	1	1	1	1	0	1	1	1	1	1	0	1	0	0	1	1
A2AEG6;P35803-3;P35803-8;P35803	A2AEG6;P35803-3;P35803-8;P35803	1;1;1;1	1;1;1;1	1;1;1;1	Neuronal membrane glycoprotein M6-b	Gpm6b	>tr|A2AEG6|A2AEG6_MOUSE Glycoprotein m6b, isoform CRA_g OS=Mus musculus GN=Gpm6b PE=4 SV=1;>sp|P35803-3|GPM6B_MOUSE Isoform 3 of Neuronal membrane glycoprotein M6-b OS=Mus musculus GN=Gpm6b;>sp|P35803-8|GPM6B_MOUSE Isoform 8 of Neuronal membrane glycoprote	4	1	1	1	0	0	0	0	0	0	0	0	0	0	0	0	0	0	0	1	0	0	0	0	0	0	0	0	0	0	0	0	0	0	0	1	0	0	0	0	0	0
E9Q7H5;A2AL12;B2RXM2;J3QNY1;Q8BG05-2;Q8BG05	E9Q7H5;A2AL12;B2RXM2;J3QNY1;Q8BG05-2;Q8BG05	1;1;1;1;1;1	1;1;1;1;1;1	1;1;1;1;1;1	Heterogeneous nuclear ribonucleoprotein A3	Gm8991;Hnrnpa3;Gm6793;Gm9242	>tr|E9Q7H5|E9Q7H5_MOUSE Uncharacterized protein OS=Mus musculus GN=Gm8991 PE=4 SV=1;>tr|A2AL12|A2AL12_MOUSE Heterogeneous nuclear ribonucleoprotein A3 OS=Mus musculus GN=Hnrnpa3 PE=4 SV=1;>tr|B2RXM2|B2RXM2_MOUSE EG627828 protein OS=Mus musculus GN=Gm6793 P	6	1	1	1	0	1	0	1	0	1	0	1	0	0	0	1	0	0	0	0	0	1	0	1	0	1	0	1	0	0	0	1	0	0	0	0	0	1	0	1	0	1
A2ARP8;Q9QYR6;Q9QYR6-2	A2ARP8;Q9QYR6;Q9QYR6-2	3;3;3	3;3;3	3;3;3	Microtubule-associated protein 1A;MAP1A heavy chain;MAP1 light chain LC2	Map1a	>tr|A2ARP8|A2ARP8_MOUSE Microtubule-associated protein 1A OS=Mus musculus GN=Map1a PE=1 SV=1;>sp|Q9QYR6|MAP1A_MOUSE Microtubule-associated protein 1A OS=Mus musculus GN=Map1a PE=1 SV=2;>sp|Q9QYR6-2|MAP1A_MOUSE Isoform 2 of Microtubule-associated protein 1A	3	3	3	3	3	3	1	1	0	2	1	1	2	3	2	2	1	0	2	3	3	3	1	1	0	2	1	1	2	3	2	2	1	0	2	3	3	3	1	1	0	2
A2BGG7;P62960	A2BGG7;P62960	1;1	1;1	1;1	Nuclease-sensitive element-binding protein 1	Ybx1	>tr|A2BGG7|A2BGG7_MOUSE Nuclease-sensitive element-binding protein 1 (Fragment) OS=Mus musculus GN=Ybx1 PE=1 SV=1;>sp|P62960|YBOX1_MOUSE Nuclease-sensitive element-binding protein 1 OS=Mus musculus GN=Ybx1 PE=1 SV=3	2	1	1	1	1	1	1	1	1	1	1	1	1	1	1	1	1	1	1	1	1	1	1	1	1	1	1	1	1	1	1	1	1	1	1	1	1	1	1	1	1	1
A2RSX7	A2RSX7	1	1	1	tRNA wybutosine-synthesizing protein 5	Tyw5	>sp|A2RSX7|TYW5_MOUSE tRNA wybutosine-synthesizing protein 5 OS=Mus musculus GN=Tyw5 PE=2 SV=2	1	1	1	1	1	1	1	1	1	1	1	1	1	1	1	0	0	1	1	1	1	1	1	1	1	1	1	1	1	1	1	0	0	1	1	1	1	1	1	1	1	1
A3KGU5;A3KGU7;E9Q447;P16546-2;P16546	A3KGU5;A3KGU7;E9Q447;P16546-2;P16546	3;3;3;3;3	3;3;3;3;3	3;3;3;3;3	Spectrin alpha chain, non-erythrocytic 1	Sptan1	>tr|A3KGU5|A3KGU5_MOUSE Spectrin alpha chain, non-erythrocytic 1 OS=Mus musculus GN=Sptan1 PE=1 SV=1;>tr|A3KGU7|A3KGU7_MOUSE Spectrin alpha chain, non-erythrocytic 1 OS=Mus musculus GN=Sptan1 PE=1 SV=1;>tr|E9Q447|E9Q447_MOUSE Spectrin alpha chain, non-eryt	5	3	3	3	1	3	2	2	1	2	2	1	1	1	2	3	1	1	1	2	1	3	2	2	1	2	2	1	1	1	2	3	1	1	1	2	1	3	2	2	1	2
Q7M6W1;A3QM89;Q8K0T0	Q7M6W1;A3QM89	3;3;1	3;3;1	3;3;1	Reticulon	Rtn1	>tr|Q7M6W1|Q7M6W1_MOUSE Reticulon OS=Mus musculus GN=Rtn1 PE=2 SV=1;>tr|A3QM89|A3QM89_MOUSE Reticulon (Fragment) OS=Mus musculus GN=Rtn1 PE=4 SV=1	3	3	3	3	1	1	0	1	0	1	0	0	3	1	1	2	2	0	2	0	1	1	0	1	0	1	0	0	3	1	1	2	2	0	2	0	1	1	0	1	0	1
A6ZI44;P05064;D3YWI1;D3Z510;D3YV98;A6ZI47	A6ZI44;P05064;D3YWI1;D3Z510;D3YV98;A6ZI47	4;4;3;2;2;2	4;4;3;2;2;2	3;3;3;2;2;2	Fructose-bisphosphate aldolase A	Aldoa;Aldoart2	>tr|A6ZI44|A6ZI44_MOUSE Fructose-bisphosphate aldolase OS=Mus musculus GN=Aldoa PE=2 SV=1;>sp|P05064|ALDOA_MOUSE Fructose-bisphosphate aldolase A OS=Mus musculus GN=Aldoa PE=1 SV=2;>tr|D3YWI1|D3YWI1_MOUSE Fructose-bisphosphate aldolase (Fragment) OS=Mus mu	6	4	4	3	1	2	1	2	2	3	2	1	2	1	2	2	4	0	4	4	1	2	1	2	2	3	2	1	2	1	2	2	4	0	4	4	1	1	1	1	2	2
A8DUK4;E9Q223	A8DUK4;E9Q223	8;6	1;1	1;1		Hbbt1;Hbb-bs	>tr|A8DUK4|A8DUK4_MOUSE Beta-globin OS=Mus musculus GN=Hbbt1 PE=3 SV=1;>tr|E9Q223|E9Q223_MOUSE Protein Hbb-bs (Fragment) OS=Mus musculus GN=Hbb-bs PE=3 SV=1	2	8	1	1	6	6	5	3	7	5	5	2	5	3	3	3	8	4	8	8	0	0	0	0	1	0	1	0	1	1	1	1	1	1	1	1	0	0	0	0	1	0
B1ASE2;G3X9L6;Q9DCX2	B1ASE2;G3X9L6;Q9DCX2	2;2;2	2;2;2	2;2;2	ATP synthase subunit d, mitochondrial	Atp5h;Gm10250	>tr|B1ASE2|B1ASE2_MOUSE ATP synthase subunit d, mitochondrial (Fragment) OS=Mus musculus GN=Atp5h PE=4 SV=1;>tr|G3X9L6|G3X9L6_MOUSE MCG55033 OS=Mus musculus GN=Gm10250 PE=4 SV=1;>sp|Q9DCX2|ATP5H_MOUSE ATP synthase subunit d, mitochondrial OS=Mus musculus G	3	2	2	2	2	1	2	2	1	1	2	1	2	1	2	0	2	1	2	2	2	1	2	2	1	1	2	1	2	1	2	0	2	1	2	2	2	1	2	2	1	1
B1AZS9;O08807	B1AZS9;O08807	1;1	1;1	1;1	Peroxiredoxin-4	Prdx4	>tr|B1AZS9|B1AZS9_MOUSE Peroxiredoxin-4 (Fragment) OS=Mus musculus GN=Prdx4 PE=4 SV=1;>sp|O08807|PRDX4_MOUSE Peroxiredoxin-4 OS=Mus musculus GN=Prdx4 PE=1 SV=1	2	1	1	1	0	0	0	0	0	1	0	0	1	0	1	0	0	1	1	1	0	0	0	0	0	1	0	0	1	0	1	0	0	1	1	1	0	0	0	0	0	1
B8QI35;F6UYF1;P60469	B8QI35;F6UYF1;P60469	6;5;5	6;5;5	6;5;5	Liprin-alpha-3	Ppfia3	>tr|B8QI35|B8QI35_MOUSE Liprin-alpha 3 OS=Mus musculus GN=Ppfia3 PE=2 SV=1;>tr|F6UYF1|F6UYF1_MOUSE Liprin-alpha-3 (Fragment) OS=Mus musculus GN=Ppfia3 PE=1 SV=1;>sp|P60469|LIPA3_MOUSE Liprin-alpha-3 OS=Mus musculus GN=Ppfia3 PE=1 SV=1	3	6	6	6	4	3	1	1	1	4	4	3	4	2	3	3	3	3	2	1	4	3	1	1	1	4	4	3	4	2	3	3	3	3	2	1	4	3	1	1	1	4
CON__ENSEMBL:ENSBTAP00000024462;CON__ENSEMBL:ENSBTAP00000024466	CON__ENSEMBL:ENSBTAP00000024462;CON__ENSEMBL:ENSBTAP00000024466	2;1	2;1	2;1			>ENSEMBL:ENSBTAP00000024462 (Bos taurus) 47 kDa protein;>ENSEMBL:ENSBTAP00000024466 (Bos taurus) 44 kDa protein	2	2	2	2	2	2	1	2	0	2	1	2	1	2	2	2	1	2	2	2	2	2	1	2	0	2	1	2	1	2	2	2	1	2	2	2	2	2	1	2	0	2
CON__P00761	CON__P00761	1	1	1			>P00761 SWISS-PROT:P00761|TRYP_PIG Trypsin - Sus scrofa (Pig).	1	1	1	1	1	1	1	1	1	1	0	1	0	1	1	1	1	0	1	1	1	1	1	1	1	1	0	1	0	1	1	1	1	0	1	1	1	1	1	1	1	1
CON__P01966	CON__P01966	1	1	1			>P01966 SWISS-PROT:P01966 (Bos taurus) Hemoglobin subunit alpha	1	1	1	1	0	1	1	1	1	0	1	1	1	0	1	0	1	1	1	1	0	1	1	1	1	0	1	1	1	0	1	0	1	1	1	1	0	1	1	1	1	0
CON__P02533;CON__Q6IFX2;Q6IFX2;Q61781;CON__Q04695;CON__Q9QWL7;CON__P19012;CON__A2A4G1;B1AQ77;CON__P08779;Q9QWL7;Q61414	CON__P02533;CON__Q6IFX2;Q6IFX2;Q61781;CON__Q04695;CON__Q9QWL7;CON__P19012;CON__A2A4G1;B1AQ77;CON__P08779;Q9QWL7;Q61414	4;3;3;3;2;2;2;2;2;2;2;2	4;3;3;3;2;2;2;2;2;2;2;2	2;1;1;1;0;0;0;0;0;0;0;0	Keratin, type I cytoskeletal 42;Keratin, type I cytoskeletal 14;Keratin, type I cytoskeletal 17;Keratin, type I cytoskeletal 15	Krt42;Krt14;Krt15;Krt17	>P02533 SWISS-PROT:P02533 Tax_Id=9606 Gene_Symbol=KRT14 Keratin, type I cytoskeletal 14;>Q6IFX2 SWISS-PROT:Q6IFX2 Tax_Id=10090 Gene_Symbol=Krt42 Keratin, type I cytoskeletal 42;>sp|Q6IFX2|K1C42_MOUSE Keratin, type I cytoskeletal 42 OS=Mus musculus GN=Krt42	12	4	4	2	3	3	4	2	3	4	4	2	4	3	2	1	2	2	1	2	3	3	4	2	3	4	4	2	4	3	2	1	2	2	1	2	1	1	2	1	1	2
CON__P02662	CON__P02662	3	3	3			>P02662 SWISS-PROT:P02662 Alpha-S1-casein - Bos taurus (Bovine).	1	3	3	3	2	3	3	2	1	3	3	1	2	3	3	3	2	2	1	2	2	3	3	2	1	3	3	1	2	3	3	3	2	2	1	2	2	3	3	2	1	3
CON__P02666	CON__P02666	1	1	1			>P02666 SWISS-PROT:P02666 Beta-casein - Bos taurus (Bovine).	1	1	1	1	1	1	1	1	1	1	1	0	1	1	1	1	0	1	0	1	1	1	1	1	1	1	1	0	1	1	1	1	0	1	0	1	1	1	1	1	1	1
CON__P02754	CON__P02754	1	1	1			>P02754 SWISS-PROT:P02754 Beta-lactoglobulin - Bos taurus (Bovine).	1	1	1	1	1	1	1	1	0	1	1	0	0	0	0	0	0	0	1	1	1	1	1	1	0	1	1	0	0	0	0	0	0	0	1	1	1	1	1	1	0	1
CON__P02769;CON__P02768-1	CON__P02769	43;3	43;3	42;3			>P02769 SWISS-PROT:P02769 (Bos taurus) Bovine serum albumin precursor	2	43	43	42	41	42	42	42	42	43	41	42	42	39	41	42	41	41	42	41	41	42	42	42	42	43	41	42	42	39	41	42	41	41	42	41	41	41	41	41	41	42
CON__P02777	CON__P02777	1	1	1			>P02777 SWISS-PROT:P02777 (Bos taurus) similar to Platelet factor 4	1	1	1	1	1	1	1	0	0	1	0	0	1	1	0	1	1	0	0	1	1	1	1	0	0	1	0	0	1	1	0	1	1	0	0	1	1	1	1	0	0	1
CON__P04264;P04104;CON__Q6IFZ6;Q6IFZ6;CON__H-INV:HIT000016045;CON__P05787;CON__Q9R0H5;CON__Q6NXH9;CON__Q8BGZ7;CON__P50446;Q3UV11;CON__Q7Z794;E9Q0F0;P11679;Q6IFZ9;Q9R0H5;Q6NXH9;Q8BGZ7;P50446;Q9Z331	CON__P04264	21;4;2;2;1;1;1;1;1;1;1;1;1;1;1;1;1;1;1;1	21;4;2;2;1;1;1;1;1;1;1;1;1;1;1;1;1;1;1;1	15;3;0;0;0;0;0;0;0;0;0;0;0;0;0;0;0;0;0;0			>P04264 SWISS-PROT:P04264 Tax_Id=9606 Gene_Symbol=KRT1 Keratin, type II cytoskeletal 1	20	21	21	15	18	17	19	18	16	18	16	16	14	15	18	14	15	13	17	13	18	17	19	18	16	18	16	16	14	15	18	14	15	13	17	13	13	13	14	12	12	14
CON__P13645;A2A513;CON__P02535-1;P02535-3;P02535-2;P02535;P08730-2;CON__Q7Z3Z0;CON__Q7Z3Y8;CON__Q148H6;CON__Q7Z3Y7;CON__Q2M2I5	CON__P13645	19;5;5;5;5;5;2;1;1;1;1;1	19;5;5;5;5;5;2;1;1;1;1;1	17;3;3;3;3;3;0;1;1;1;1;0			>P13645 SWISS-PROT:P13645 Tax_Id=9606 Gene_Symbol=KRT10 Keratin, type I cytoskeletal 10	12	19	19	17	14	12	13	12	10	15	16	12	14	15	12	11	15	11	11	12	14	12	13	12	10	15	16	12	14	15	12	11	15	11	11	12	12	11	12	10	9	14
CON__P13647;CON__P48668;CON__P04259;CON__P02538;CON__Q8VED5;Q8VED5	CON__P13647;CON__P48668;CON__P04259;CON__P02538;CON__Q8VED5;Q8VED5	4;3;3;3;2;2	2;1;1;1;0;0	1;1;1;1;0;0	Keratin, type II cytoskeletal 79	Krt79	>P13647 SWISS-PROT:P13647 Tax_Id=9606 Gene_Symbol=KRT5 Keratin, type II cytoskeletal 5;>P48668 SWISS-PROT:P48668 Tax_Id=9606 Gene_Symbol=KRT6C Keratin, type II cytoskeletal 6C;>P04259 SWISS-PROT:P04259 Tax_Id=9606 Gene_Symbol=KRT6B Keratin, type II cytoske	6	4	2	1	3	2	4	2	2	3	3	3	3	1	4	4	4	2	3	3	2	1	2	0	1	2	2	1	2	1	2	2	2	2	1	1	1	1	1	0	0	1
CON__P35527	CON__P35527	17	17	17			>P35527 SWISS-PROT:P35527 Tax_Id=9606 Gene_Symbol=KRT9 Keratin, type I cytoskeletal 9	1	17	17	17	15	14	15	15	13	15	16	13	15	15	17	15	15	12	12	14	15	14	15	15	13	15	16	13	15	15	17	15	15	12	12	14	15	14	15	15	13	15
CON__P35908;CON__Q5XKE5;CON__P12035;CON__Q01546;CON__O95678	CON__P35908	20;2;2;2;1	18;2;2;2;1	15;1;1;1;0			>P35908 SWISS-PROT:P35908 Tax_Id=9606 Gene_Symbol=KRT2 Keratin, type II cytoskeletal 2 epidermal	5	20	18	15	14	14	14	12	15	17	16	12	15	11	17	15	18	11	12	12	12	12	12	10	13	15	14	10	13	9	15	13	17	9	10	10	11	11	10	9	12	13
CON__Q1RMN8	CON__Q1RMN8	1	1	1			>Q1RMN8 TREMBL:Q1RMN8 (Bos taurus) Similar to Immunoglobulin lambda-like polypeptide 1	1	1	1	1	1	1	1	1	1	1	1	1	1	1	1	0	1	0	1	1	1	1	1	1	1	1	1	1	1	1	1	0	1	0	1	1	1	1	1	1	1	1
CON__Q86YZ3	CON__Q86YZ3	1	1	1			>Q86YZ3 SWISS-PROT:Q86YZ3 Tax_Id=9606 Gene_Symbol=HRNR Hornerin	1	1	1	1	1	1	0	1	1	1	0	0	1	1	0	0	0	0	0	1	1	1	0	1	1	1	0	0	1	1	0	0	0	0	0	1	1	1	0	1	1	1
D3YV69;P61294;P35279-2;P35279;Q8BHD0	D3YV69;P61294;P35279-2;P35279;Q8BHD0	1;1;1;1;1	1;1;1;1;1	1;1;1;1;1	Ras-related protein Rab-6B;Ras-related protein Rab-6A;Ras-related protein Rab-39A	Rab6a;Rab6b;Rab39a	>tr|D3YV69|D3YV69_MOUSE Ras-related protein Rab-6A OS=Mus musculus GN=Rab6a PE=3 SV=1;>sp|P61294|RAB6B_MOUSE Ras-related protein Rab-6B OS=Mus musculus GN=Rab6b PE=1 SV=1;>sp|P35279-2|RAB6A_MOUSE Isoform 2 of Ras-related protein Rab-6A OS=Mus musculus GN=R	5	1	1	1	1	1	1	1	0	1	1	1	1	0	1	1	1	1	1	1	1	1	1	1	0	1	1	1	1	0	1	1	1	1	1	1	1	1	1	1	0	1
D3YVN7;Q8BFR5;Q8BFR5-2	D3YVN7;Q8BFR5;Q8BFR5-2	2;2;1	2;2;1	2;2;1	Elongation factor Tu;Elongation factor Tu, mitochondrial	Gm9755;Tufm	>tr|D3YVN7|D3YVN7_MOUSE Elongation factor Tu OS=Mus musculus GN=Gm9755 PE=3 SV=1;>sp|Q8BFR5|EFTU_MOUSE Elongation factor Tu, mitochondrial OS=Mus musculus GN=Tufm PE=1 SV=1;>sp|Q8BFR5-2|EFTU_MOUSE Isoform 2 of Elongation factor Tu, mitochondrial OS=Mus mus	3	2	2	2	2	1	0	1	0	2	2	1	1	0	2	2	2	1	1	2	2	1	0	1	0	2	2	1	1	0	2	2	2	1	1	2	2	1	0	1	0	2
D3Z7F0;D3YVR7;D3Z736;D3YZE4;D3YZQ9;G5E8N5;P06151;P00342;P16125	D3Z7F0;D3YVR7;D3Z736;D3YZE4;D3YZQ9;G5E8N5;P06151;P00342;P16125	1;1;1;1;1;1;1;1;1	1;1;1;1;1;1;1;1;1	1;1;1;1;1;1;1;1;1	L-lactate dehydrogenase;L-lactate dehydrogenase A chain;L-lactate dehydrogenase C chain;L-lactate dehydrogenase B chain	Ldhb;Ldhc;Ldha	>tr|D3Z7F0|D3Z7F0_MOUSE L-lactate dehydrogenase (Fragment) OS=Mus musculus GN=Ldhb PE=3 SV=1;>tr|D3YVR7|D3YVR7_MOUSE L-lactate dehydrogenase (Fragment) OS=Mus musculus GN=Ldhc PE=3 SV=1;>tr|D3Z736|D3Z736_MOUSE L-lactate dehydrogenase OS=Mus musculus GN=Ldh	9	1	1	1	1	1	0	0	1	1	0	0	0	0	0	0	1	0	0	1	1	1	0	0	1	1	0	0	0	0	0	0	1	0	0	1	1	1	0	0	1	1
F6UFG6;D3YYE1;D3Z7M9;O35381	F6UFG6;D3YYE1;D3Z7M9;O35381	2;2;2;2	2;2;2;2	2;2;2;2	Acidic leucine-rich nuclear phosphoprotein 32 family member A	Anp32a	>tr|F6UFG6|F6UFG6_MOUSE Acidic leucine-rich nuclear phosphoprotein 32 family member A (Fragment) OS=Mus musculus GN=Anp32a PE=4 SV=1;>tr|D3YYE1|D3YYE1_MOUSE Acidic leucine-rich nuclear phosphoprotein 32 family member A (Fragment) OS=Mus musculus GN=Anp32a	4	2	2	2	1	1	1	0	0	0	0	0	2	1	1	2	0	1	1	0	1	1	1	0	0	0	0	0	2	1	1	2	0	1	1	0	1	1	1	0	0	0
D3YYN7;Q6PIE5	D3YYN7;Q6PIE5	13;13	1;1	1;1	Sodium/potassium-transporting ATPase subunit alpha-2	Atp1a2	>tr|D3YYN7|D3YYN7_MOUSE Sodium/potassium-transporting ATPase subunit alpha-2 OS=Mus musculus GN=Atp1a2 PE=3 SV=1;>sp|Q6PIE5|AT1A2_MOUSE Sodium/potassium-transporting ATPase subunit alpha-2 OS=Mus musculus GN=Atp1a2 PE=1 SV=1	2	13	1	1	8	11	11	11	9	11	12	9	9	11	11	13	10	11	12	11	0	0	1	1	0	0	0	0	0	0	1	1	1	0	1	1	0	0	1	1	0	0
D3Z0Y2;Q6GT24;O08709	D3Z0Y2;Q6GT24;O08709	1;1;1	1;1;1	1;1;1	Peroxiredoxin-6	Prdx6	>tr|D3Z0Y2|D3Z0Y2_MOUSE Peroxiredoxin-6 OS=Mus musculus GN=Prdx6 PE=1 SV=1;>tr|Q6GT24|Q6GT24_MOUSE Peroxiredoxin 6 OS=Mus musculus GN=Prdx6 PE=2 SV=1;>sp|O08709|PRDX6_MOUSE Peroxiredoxin-6 OS=Mus musculus GN=Prdx6 PE=1 SV=3	3	1	1	1	0	0	0	0	0	0	0	0	0	0	0	0	1	0	1	0	0	0	0	0	0	0	0	0	0	0	0	0	1	0	1	0	0	0	0	0	0	0
D3Z1T4;D3Z1M1;P62880;P29387;A0A0A6YVN9;V9GWY1	D3Z1T4;D3Z1M1;P62880;P29387;A0A0A6YVN9;V9GWY1	2;2;2;2;1;1	1;1;1;1;1;1	1;1;1;1;1;1	Guanine nucleotide-binding protein G(I)/G(S)/G(T) subunit beta-2;Guanine nucleotide-binding protein subunit beta-4	Gnb2;Gnb4	>tr|D3Z1T4|D3Z1T4_MOUSE Guanine nucleotide-binding protein G(I)/G(S)/G(T) subunit beta-2 (Fragment) OS=Mus musculus GN=Gnb2 PE=4 SV=1;>tr|D3Z1M1|D3Z1M1_MOUSE Guanine nucleotide-binding protein G(I)/G(S)/G(T) subunit beta-2 (Fragment) OS=Mus musculus GN=Gnb	6	2	1	1	1	2	1	2	2	2	2	1	1	1	2	2	2	1	2	1	0	1	1	1	1	1	1	1	0	0	1	1	1	0	1	0	0	1	1	1	1	1
D3Z7J9;D3Z2F2;P63038	D3Z7J9;D3Z2F2;P63038	1;1;1	1;1;1	1;1;1	60 kDa heat shock protein, mitochondrial	Hspd1	>tr|D3Z7J9|D3Z7J9_MOUSE 60 kDa heat shock protein, mitochondrial (Fragment) OS=Mus musculus GN=Hspd1 PE=1 SV=1;>tr|D3Z2F2|D3Z2F2_MOUSE 60 kDa heat shock protein, mitochondrial (Fragment) OS=Mus musculus GN=Hspd1 PE=1 SV=1;>sp|P63038|CH60_MOUSE 60 kDa heat	3	1	1	1	1	0	1	0	1	0	0	0	0	1	0	0	0	0	0	1	1	0	1	0	1	0	0	0	0	1	0	0	0	0	0	1	1	0	1	0	1	0
F6XIX0;F6VSS8;F7CD11;E9Q7S0;F7BQW7;D3Z656;Q8CHC4	F6XIX0;F6VSS8;F7CD11;E9Q7S0;F7BQW7;D3Z656;Q8CHC4	1;1;1;1;1;1;1	1;1;1;1;1;1;1	1;1;1;1;1;1;1	Synaptojanin-1	Synj1	>tr|F6XIX0|F6XIX0_MOUSE Synaptojanin-1 (Fragment) OS=Mus musculus GN=Synj1 PE=4 SV=1;>tr|F6VSS8|F6VSS8_MOUSE Synaptojanin-1 (Fragment) OS=Mus musculus GN=Synj1 PE=4 SV=4;>tr|F7CD11|F7CD11_MOUSE Synaptojanin-1 (Fragment) OS=Mus musculus GN=Synj1 PE=4 SV=1;>	7	1	1	1	1	1	1	1	0	1	1	1	1	0	1	1	1	1	1	1	1	1	1	1	0	1	1	1	1	0	1	1	1	1	1	1	1	1	1	1	0	1
D3Z6E1;Q9CPQ1	D3Z6E1;Q9CPQ1	1;1	1;1	1;1	Cytochrome c oxidase subunit 6C	Cox6c	>tr|D3Z6E1|D3Z6E1_MOUSE Cytochrome c oxidase subunit 6C (Fragment) OS=Mus musculus GN=Cox6c PE=4 SV=1;>sp|Q9CPQ1|COX6C_MOUSE Cytochrome c oxidase subunit 6C OS=Mus musculus GN=Cox6c PE=1 SV=3	2	1	1	1	1	1	1	1	0	1	1	1	1	1	1	1	1	0	1	1	1	1	1	1	0	1	1	1	1	1	1	1	1	0	1	1	1	1	1	1	0	1
D3Z6W1;Q7TSJ2-2;Q7TSJ2;Q7TSJ2-3	D3Z6W1;Q7TSJ2-2;Q7TSJ2;Q7TSJ2-3	2;2;2;1	2;2;2;1	2;2;2;1	Microtubule-associated protein 6	Map6	>tr|D3Z6W1|D3Z6W1_MOUSE Microtubule-associated protein 6 OS=Mus musculus GN=Map6 PE=1 SV=1;>sp|Q7TSJ2-2|MAP6_MOUSE Isoform 2 of Microtubule-associated protein 6 OS=Mus musculus GN=Map6;>sp|Q7TSJ2|MAP6_MOUSE Microtubule-associated protein 6 OS=Mus musculus	4	2	2	2	1	1	1	1	0	1	1	1	1	1	2	1	1	1	1	1	1	1	1	1	0	1	1	1	1	1	2	1	1	1	1	1	1	1	1	1	0	1
D3Z742;Q8C525	D3Z742;Q8C525	7;7	7;7	7;7	Protein MB21D2	Mb21d2	>tr|D3Z742|D3Z742_MOUSE MCG125361, isoform CRA_a OS=Mus musculus GN=Mb21d2 PE=4 SV=1;>sp|Q8C525|M21D2_MOUSE Protein MB21D2 OS=Mus musculus GN=Mb21d2 PE=1 SV=1	2	7	7	7	6	6	7	6	1	4	3	5	4	4	5	6	2	2	2	3	6	6	7	6	1	4	3	5	4	4	5	6	2	2	2	3	6	6	7	6	1	4
D6RCW7;Q5RKN9;P47754;P47753	D6RCW7;Q5RKN9;P47754;P47753	1;1;1;1	1;1;1;1	1;1;1;1	F-actin-capping protein subunit alpha-2;F-actin-capping protein subunit alpha-1	Capza2;Capza1	>tr|D6RCW7|D6RCW7_MOUSE F-actin-capping protein subunit alpha-2 OS=Mus musculus GN=Capza2 PE=4 SV=1;>tr|Q5RKN9|Q5RKN9_MOUSE Capping protein (Actin filament) muscle Z-line, alpha 1 OS=Mus musculus GN=Capza1 PE=2 SV=1;>sp|P47754|CAZA2_MOUSE F-actin-capping p	4	1	1	1	1	1	1	1	1	1	1	1	1	1	1	1	1	1	1	1	1	1	1	1	1	1	1	1	1	1	1	1	1	1	1	1	1	1	1	1	1	1
D6RDS8;Q8CEG0	D6RDS8;Q8CEG0	1;1	1;1	1;1	Pannexin-3	Panx3	>tr|D6RDS8|D6RDS8_MOUSE Pannexin-3 OS=Mus musculus GN=Panx3 PE=4 SV=1;>sp|Q8CEG0|PANX3_MOUSE Pannexin-3 OS=Mus musculus GN=Panx3 PE=1 SV=1	2	1	1	1	1	1	0	0	1	1	1	0	1	1	0	1	1	1	0	1	1	1	0	0	1	1	1	0	1	1	0	1	1	1	0	1	1	1	0	0	1	1
D6RI86;P50396	D6RI86;P50396	1;1	1;1	1;1	Rab GDP dissociation inhibitor alpha	Gdi1	>tr|D6RI86|D6RI86_MOUSE Rab GDP dissociation inhibitor alpha (Fragment) OS=Mus musculus GN=Gdi1 PE=4 SV=2;>sp|P50396|GDIA_MOUSE Rab GDP dissociation inhibitor alpha OS=Mus musculus GN=Gdi1 PE=1 SV=3	2	1	1	1	0	0	0	0	0	0	0	0	0	0	0	0	1	0	0	0	0	0	0	0	0	0	0	0	0	0	0	0	1	0	0	0	0	0	0	0	0	0
E0CXJ1;Q8K0S0	E0CXJ1;Q8K0S0	1;1	1;1	1;1	Phytanoyl-CoA hydroxylase-interacting protein	Phyhip	>tr|E0CXJ1|E0CXJ1_MOUSE Phytanoyl-CoA hydroxylase-interacting protein (Fragment) OS=Mus musculus GN=Phyhip PE=4 SV=1;>sp|Q8K0S0|PHYIP_MOUSE Phytanoyl-CoA hydroxylase-interacting protein OS=Mus musculus GN=Phyhip PE=1 SV=1	2	1	1	1	1	1	0	1	0	1	1	1	1	1	1	1	0	0	1	1	1	1	0	1	0	1	1	1	1	1	1	1	0	0	1	1	1	1	0	1	0	1
H3BK93;E0CZA5;E0CY11;F6RHI8;Q9CS84-4;Q9CS84-5;Q9CS84-3;Q9CS84-2;Q9CS84	H3BK93;E0CZA5;E0CY11;F6RHI8;Q9CS84-4;Q9CS84-5;Q9CS84-3;Q9CS84-2;Q9CS84	1;1;1;1;1;1;1;1;1	1;1;1;1;1;1;1;1;1	1;1;1;1;1;1;1;1;1	Neurexin-1	Nrxn1	>tr|H3BK93|H3BK93_MOUSE Neurexin-1 (Fragment) OS=Mus musculus GN=Nrxn1 PE=4 SV=1;>tr|E0CZA5|E0CZA5_MOUSE Neurexin-1 OS=Mus musculus GN=Nrxn1 PE=4 SV=1;>tr|E0CY11|E0CY11_MOUSE Neurexin-1 OS=Mus musculus GN=Nrxn1 PE=4 SV=2;>tr|F6RHI8|F6RHI8_MOUSE Neurexin-1	9	1	1	1	0	0	0	0	0	0	0	0	0	0	0	0	0	1	0	0	0	0	0	0	0	0	0	0	0	0	0	0	0	1	0	0	0	0	0	0	0	0
F7D432;E9PWE0;E0CYV0;P23506;P23506-2;F6V9F1;F6TXE3	F7D432;E9PWE0;E0CYV0;P23506;P23506-2;F6V9F1	9;9;9;9;9;5;1	9;9;9;9;9;5;1	9;9;9;9;9;5;1	Protein-L-isoaspartate O-methyltransferase;Protein-L-isoaspartate(D-aspartate) O-methyltransferase	Pcmt1	>tr|F7D432|F7D432_MOUSE Protein-L-isoaspartate O-methyltransferase (Fragment) OS=Mus musculus GN=Pcmt1 PE=3 SV=1;>tr|E9PWE0|E9PWE0_MOUSE Protein-L-isoaspartate O-methyltransferase OS=Mus musculus GN=Pcmt1 PE=3 SV=1;>tr|E0CYV0|E0CYV0_MOUSE Protein-L-isoaspa	7	9	9	9	8	8	9	7	8	6	8	7	8	7	8	7	6	7	8	6	8	8	9	7	8	6	8	7	8	7	8	7	6	7	8	6	8	8	9	7	8	6
E9PUC5;Q8C0E9;F6Z9E6;Q2PFD7-3;Q2PFD7-4;Q2PFD7-5;Q2PFD7-2;Q2PFD7	E9PUC5;Q8C0E9;F6Z9E6;Q2PFD7-3;Q2PFD7-4;Q2PFD7-5;Q2PFD7-2;Q2PFD7	1;1;1;1;1;1;1;1	1;1;1;1;1;1;1;1	1;1;1;1;1;1;1;1	PH and SEC7 domain-containing protein 3	Psd3	>tr|E9PUC5|E9PUC5_MOUSE PH and SEC7 domain-containing protein 3 OS=Mus musculus GN=Psd3 PE=1 SV=1;>tr|Q8C0E9|Q8C0E9_MOUSE PH and SEC7 domain-containing protein 3 OS=Mus musculus GN=Psd3 PE=2 SV=1;>tr|F6Z9E6|F6Z9E6_MOUSE PH and SEC7 domain-containing protei	8	1	1	1	1	1	1	1	1	1	1	1	1	1	1	1	1	1	1	1	1	1	1	1	1	1	1	1	1	1	1	1	1	1	1	1	1	1	1	1	1	1
V9GWV4;V9GWS2;Q80X52;E9Q579;E9PV90;E9PY45;E9Q6M6;Q9D6M3	V9GWV4;V9GWS2;Q80X52;E9Q579;E9PV90;E9PY45;E9Q6M6;Q9D6M3	1;1;1;1;1;1;1;1	1;1;1;1;1;1;1;1	1;1;1;1;1;1;1;1	Mitochondrial glutamate carrier 1	Slc25a22	>tr|V9GWV4|V9GWV4_MOUSE Mitochondrial glutamate carrier 1 (Fragment) OS=Mus musculus GN=Slc25a22 PE=4 SV=1;>tr|V9GWS2|V9GWS2_MOUSE Mitochondrial glutamate carrier 1 (Fragment) OS=Mus musculus GN=Slc25a22 PE=3 SV=1;>tr|Q80X52|Q80X52_MOUSE Mitochondrial glut	8	1	1	1	0	1	0	0	0	1	0	0	0	1	0	0	0	0	0	0	0	1	0	0	0	1	0	0	0	1	0	0	0	0	0	0	0	1	0	0	0	1
E9QMK3;E9QMK2;G3XA35;E9PYH0;Q62059-4;Q62059-3;Q62059-2;Q62059;F7B603	E9QMK3;E9QMK2;G3XA35;E9PYH0;Q62059-4;Q62059-3;Q62059-2;Q62059;F7B603	2;2;2;2;2;2;2;2;1	2;2;2;2;2;2;2;2;1	2;2;2;2;2;2;2;2;1	Versican core protein	Vcan	>tr|E9QMK3|E9QMK3_MOUSE Versican core protein OS=Mus musculus GN=Vcan PE=4 SV=1;>tr|E9QMK2|E9QMK2_MOUSE Versican core protein OS=Mus musculus GN=Vcan PE=4 SV=1;>tr|G3XA35|G3XA35_MOUSE MCG116562, isoform CRA_a OS=Mus musculus GN=Vcan PE=4 SV=1;>tr|E9PYH0|E9	9	2	2	2	1	0	1	1	0	1	0	1	1	0	1	1	0	1	1	1	1	0	1	1	0	1	0	1	1	0	1	1	0	1	1	1	1	0	1	1	0	1
F8WGN6;E9Q0J5;Q9QXL2-3;Q9QXL2-2;Q9QXL2-4;Q9QXL2	F8WGN6;E9Q0J5;Q9QXL2-3;Q9QXL2-2;Q9QXL2-4;Q9QXL2	1;1;1;1;1;1	1;1;1;1;1;1	1;1;1;1;1;1	Kinesin-like protein KIF21A	Kif21a	>tr|F8WGN6|F8WGN6_MOUSE Kinesin-like protein OS=Mus musculus GN=Kif21a PE=1 SV=1;>tr|E9Q0J5|E9Q0J5_MOUSE Kinesin-like protein OS=Mus musculus GN=Kif21a PE=1 SV=2;>sp|Q9QXL2-3|KI21A_MOUSE Isoform 3 of Kinesin-like protein KIF21A OS=Mus musculus GN=Kif21a;>s	6	1	1	1	0	0	0	0	1	0	0	0	1	0	0	0	0	1	1	1	0	0	0	0	1	0	0	0	1	0	0	0	0	1	1	1	0	0	0	0	1	0
E9Q4F9;Q9QWW1-2;Q9QWW1	E9Q4F9;Q9QWW1-2;Q9QWW1	4;4;4	3;3;3	3;3;3	Homer protein homolog 2	Homer2	>tr|E9Q4F9|E9Q4F9_MOUSE Homer protein homolog 2 OS=Mus musculus GN=Homer2 PE=4 SV=1;>sp|Q9QWW1-2|HOME2_MOUSE Isoform 2 of Homer protein homolog 2 OS=Mus musculus GN=Homer2;>sp|Q9QWW1|HOME2_MOUSE Homer protein homolog 2 OS=Mus musculus GN=Homer2 PE=1 SV=1	3	4	3	3	0	0	0	0	0	0	0	0	2	4	2	3	3	2	4	2	0	0	0	0	0	0	0	0	1	3	1	2	2	1	3	1	0	0	0	0	0	0
E9Q5B6;F6SHF3;F6ZV59;G5E8G0;G3X9W0;Q60668-4;Q60668-3;Q60668-2;Q60668	E9Q5B6;F6SHF3;F6ZV59;G5E8G0;G3X9W0;Q60668-4;Q60668-3;Q60668-2;Q60668	1;1;1;1;1;1;1;1;1	1;1;1;1;1;1;1;1;1	1;1;1;1;1;1;1;1;1	Heterogeneous nuclear ribonucleoprotein D0	Hnrnpd	>tr|E9Q5B6|E9Q5B6_MOUSE Heterogeneous nuclear ribonucleoprotein D0 (Fragment) OS=Mus musculus GN=Hnrnpd PE=1 SV=1;>tr|F6SHF3|F6SHF3_MOUSE Heterogeneous nuclear ribonucleoprotein D0 (Fragment) OS=Mus musculus GN=Hnrnpd PE=1 SV=1;>tr|F6ZV59|F6ZV59_MOUSE Hete	9	1	1	1	1	1	1	1	0	1	1	1	1	1	1	1	1	1	1	1	1	1	1	1	0	1	1	1	1	1	1	1	1	1	1	1	1	1	1	1	0	1
E9Q616	E9Q616	37	37	37		Ahnak	>tr|E9Q616|E9Q616_MOUSE Protein Ahnak OS=Mus musculus GN=Ahnak PE=1 SV=1	1	37	37	37	32	30	26	33	12	31	26	25	20	21	24	26	20	10	20	24	32	30	26	33	12	31	26	25	20	21	24	26	20	10	20	24	32	30	26	33	12	31
E9Q6T9;Q5M956;Q5M956-2	E9Q6T9;Q5M956;Q5M956-2	1;1;1	1;1;1	1;1;1	BTB/POZ domain-containing protein KCTD1	Kctd1	>tr|E9Q6T9|E9Q6T9_MOUSE BTB/POZ domain-containing protein KCTD1 OS=Mus musculus GN=Kctd1 PE=4 SV=1;>sp|Q5M956|KCTD1_MOUSE BTB/POZ domain-containing protein KCTD1 OS=Mus musculus GN=Kctd1 PE=2 SV=1;>sp|Q5M956-2|KCTD1_MOUSE Isoform 2 of BTB/POZ domain-contai	3	1	1	1	1	1	0	1	0	0	1	1	1	1	0	1	0	0	1	1	1	1	0	1	0	0	1	1	1	1	0	1	0	0	1	1	1	1	0	1	0	0
E9QAY6;E9Q800;Q8CAQ8-3;Q8CAQ8-2;Q8CAQ8;Q8CAQ8-5	E9QAY6;E9Q800;Q8CAQ8-3;Q8CAQ8-2;Q8CAQ8;Q8CAQ8-5	1;1;1;1;1;1	1;1;1;1;1;1	1;1;1;1;1;1	MICOS complex subunit Mic60	Immt	>tr|E9QAY6|E9QAY6_MOUSE MICOS complex subunit Mic60 OS=Mus musculus GN=Immt PE=1 SV=1;>tr|E9Q800|E9Q800_MOUSE MICOS complex subunit Mic60 OS=Mus musculus GN=Immt PE=1 SV=1;>sp|Q8CAQ8-3|MIC60_MOUSE Isoform 3 of MICOS complex subunit Mic60 OS=Mus musculus GN	6	1	1	1	0	1	0	0	0	0	0	0	0	0	0	0	0	0	0	1	0	1	0	0	0	0	0	0	0	0	0	0	0	0	0	1	0	1	0	0	0	0
Q32ME1;F7AAP4;E9Q828;Q6Q477;G5E829;Q8C048;A2ALL9;Q0VF55	Q32ME1;F7AAP4;E9Q828;Q6Q477;G5E829;Q8C048;A2ALL9;Q0VF55	2;2;2;2;2;1;1;1	2;2;2;2;2;1;1;1	2;2;2;2;2;1;1;1	Calcium-transporting ATPase	Atp2b4;Atp2b1;Atp2b3	>tr|Q32ME1|Q32ME1_MOUSE Calcium-transporting ATPase OS=Mus musculus GN=Atp2b4 PE=2 SV=1;>tr|F7AAP4|F7AAP4_MOUSE Calcium-transporting ATPase OS=Mus musculus GN=Atp2b4 PE=1 SV=1;>tr|E9Q828|E9Q828_MOUSE Calcium-transporting ATPase OS=Mus musculus GN=Atp2b4 PE	8	2	2	2	1	1	1	1	1	0	0	1	1	1	1	1	1	1	2	1	1	1	1	1	1	0	0	1	1	1	1	1	1	1	2	1	1	1	1	1	1	0
E9QAS4;E9QAS5;Q6PDQ2	E9QAS4;E9QAS5;Q6PDQ2	1;1;1	1;1;1	1;1;1	Chromodomain-helicase-DNA-binding protein 4	Chd4	>tr|E9QAS4|E9QAS4_MOUSE Chromodomain-helicase-DNA-binding protein 4 OS=Mus musculus GN=Chd4 PE=1 SV=1;>tr|E9QAS5|E9QAS5_MOUSE Chromodomain-helicase-DNA-binding protein 4 OS=Mus musculus GN=Chd4 PE=1 SV=1;>sp|Q6PDQ2|CHD4_MOUSE Chromodomain-helicase-DNA-bind	3	1	1	1	1	1	1	1	1	0	0	0	1	0	0	0	0	1	0	1	1	1	1	1	1	0	0	0	1	0	0	0	0	1	0	1	1	1	1	1	1	0
F2Z3Z1;Q8BGZ1	F2Z3Z1;Q8BGZ1	1;1	1;1	1;1	Hippocalcin-like protein 4	Hpcal4	>tr|F2Z3Z1|F2Z3Z1_MOUSE Hippocalcin-like protein 4 (Fragment) OS=Mus musculus GN=Hpcal4 PE=4 SV=1;>sp|Q8BGZ1|HPCL4_MOUSE Hippocalcin-like protein 4 OS=Mus musculus GN=Hpcal4 PE=2 SV=3	2	1	1	1	0	0	1	0	0	1	1	0	1	1	0	1	0	0	1	0	0	0	1	0	0	1	1	0	1	1	0	1	0	0	1	0	0	0	1	0	0	1
F6RJV6;Q9JJK2	F6RJV6;Q9JJK2	1;1	1;1	1;1	LanC-like protein 2	Lancl2	>tr|F6RJV6|F6RJV6_MOUSE LanC-like protein 2 (Fragment) OS=Mus musculus GN=Lancl2 PE=1 SV=1;>sp|Q9JJK2|LANC2_MOUSE LanC-like protein 2 OS=Mus musculus GN=Lancl2 PE=1 SV=1	2	1	1	1	1	1	0	0	0	1	1	0	1	1	1	1	0	0	1	0	1	1	0	0	0	1	1	0	1	1	1	1	0	0	1	0	1	1	0	0	0	1
F6VME3;F6RT34;P04370-5;P04370-10;P04370-4;F6RWW8;F6ZIA4;F6TYB7;F7A0B0;P04370-14;P04370-8;P04370-13;P04370-6;P04370-7;P04370-11;P04370-9;P04370;P04370-2	F6VME3;F6RT34;P04370-5;P04370-10;P04370-4;F6RWW8;F6ZIA4;F6TYB7;F7A0B0;P04370-14;P04370-8;P04370-13;P04370-6;P04370-7;P04370-11;P04370-9;P04370	8;8;8;8;8;6;6;6;6;6;6;6;6;6;6;6;6;3	8;8;8;8;8;6;6;6;6;6;6;6;6;6;6;6;6;3	8;8;8;8;8;6;6;6;6;6;6;6;6;6;6;6;6;3	Myelin basic protein	Mbp	>tr|F6VME3|F6VME3_MOUSE Myelin basic protein (Fragment) OS=Mus musculus GN=Mbp PE=1 SV=1;>tr|F6RT34|F6RT34_MOUSE Myelin basic protein (Fragment) OS=Mus musculus GN=Mbp PE=1 SV=1;>sp|P04370-5|MBP_MOUSE Isoform 5 of Myelin basic protein OS=Mus musculus GN=Mb	18	8	8	8	6	6	7	7	7	7	7	7	7	6	6	7	7	6	7	7	6	6	7	7	7	7	7	7	7	6	6	7	7	6	7	7	6	6	7	7	7	7
Q3V2A7;F6UEA3	Q3V2A7;F6UEA3	1;1	1;1	1;1		Qrich2	>tr|Q3V2A7|Q3V2A7_MOUSE Protein Qrich2 OS=Mus musculus GN=Qrich2 PE=2 SV=1;>tr|F6UEA3|F6UEA3_MOUSE Protein Qrich2 OS=Mus musculus GN=Qrich2 PE=4 SV=2	2	1	1	1	0	0	0	0	0	0	0	0	0	0	0	0	0	0	1	0	0	0	0	0	0	0	0	0	0	0	0	0	0	0	1	0	0	0	0	0	0	0
F6WMJ3;Q8K4I3;H3BJ53;A2AFJ8	F6WMJ3;Q8K4I3;H3BJ53;A2AFJ8	3;3;2;2	1;1;1;1	1;1;1;1	Rho guanine nucleotide exchange factor 6	Arhgef6	>tr|F6WMJ3|F6WMJ3_MOUSE Rho guanine nucleotide exchange factor 6 OS=Mus musculus GN=Arhgef6 PE=1 SV=1;>sp|Q8K4I3|ARHG6_MOUSE Rho guanine nucleotide exchange factor 6 OS=Mus musculus GN=Arhgef6 PE=1 SV=1;>tr|H3BJ53|H3BJ53_MOUSE Rho guanine nucleotide exchan	4	3	1	1	2	2	2	2	3	3	2	2	2	2	2	2	2	3	2	3	0	0	0	0	1	1	0	0	0	0	0	0	0	1	0	1	0	0	0	0	1	1
F7ARZ1;Q3TI14;Q8VE22;A7M7Q8;Q5SXC9	F7ARZ1;Q3TI14;Q8VE22;A7M7Q8	3;3;3;2;1	3;3;3;2;1	3;3;3;2;1	28S ribosomal protein S23, mitochondrial	Mrps23	>tr|F7ARZ1|F7ARZ1_MOUSE 28S ribosomal protein S23, mitochondrial (Fragment) OS=Mus musculus GN=Mrps23 PE=1 SV=1;>tr|Q3TI14|Q3TI14_MOUSE 28S ribosomal protein S23, mitochondrial OS=Mus musculus GN=Mrps23 PE=2 SV=1;>sp|Q8VE22|RT23_MOUSE 28S ribosomal protein	5	3	3	3	2	2	1	2	0	3	2	1	0	1	2	2	1	1	1	0	2	2	1	2	0	3	2	1	0	1	2	2	1	1	1	0	2	2	1	2	0	3
F8WGL3;P18760	F8WGL3;P18760	2;2	2;2	2;2	Cofilin-1	Cfl1	>tr|F8WGL3|F8WGL3_MOUSE Cofilin-1 OS=Mus musculus GN=Cfl1 PE=1 SV=1;>sp|P18760|COF1_MOUSE Cofilin-1 OS=Mus musculus GN=Cfl1 PE=1 SV=3	2	2	2	2	1	1	1	2	0	0	1	1	2	1	1	2	2	0	2	1	1	1	1	2	0	0	1	1	2	1	1	2	2	0	2	1	1	1	1	2	0	0
F8WHP8;P56135	F8WHP8;P56135	1;1	1;1	1;1	ATP synthase subunit f, mitochondrial	Atp5j2	>tr|F8WHP8|F8WHP8_MOUSE ATP synthase subunit f, mitochondrial OS=Mus musculus GN=Atp5j2 PE=4 SV=1;>sp|P56135|ATPK_MOUSE ATP synthase subunit f, mitochondrial OS=Mus musculus GN=Atp5j2 PE=1 SV=3	2	1	1	1	0	1	0	0	0	1	1	0	1	1	0	0	1	0	1	1	0	1	0	0	0	1	1	0	1	1	0	0	1	0	1	1	0	1	0	0	0	1
G3XA10;Q8VEK3	G3XA10;Q8VEK3	5;5	5;5	5;5	Heterogeneous nuclear ribonucleoprotein U	Hnrnpu	>tr|G3XA10|G3XA10_MOUSE Heterogeneous nuclear ribonucleoprotein U, isoform CRA_b OS=Mus musculus GN=Gm28062 PE=4 SV=1;>sp|Q8VEK3|HNRPU_MOUSE Heterogeneous nuclear ribonucleoprotein U OS=Mus musculus GN=Hnrnpu PE=1 SV=1	2	5	5	5	2	4	4	4	4	3	3	4	4	3	5	3	4	2	3	3	2	4	4	4	4	3	3	4	4	3	5	3	4	2	3	3	2	4	4	4	4	3
G5E884;O88643;S4R2K7	G5E884;O88643	4;4;1	2;2;1	2;2;1	Serine/threonine-protein kinase PAK 1	Pak1	>tr|G5E884|G5E884_MOUSE Non-specific serine/threonine protein kinase OS=Mus musculus GN=Pak1 PE=4 SV=1;>sp|O88643|PAK1_MOUSE Serine/threonine-protein kinase PAK 1 OS=Mus musculus GN=Pak1 PE=1 SV=1	3	4	2	2	3	3	3	2	1	3	2	3	2	2	3	2	4	3	3	2	2	2	2	1	0	2	1	1	1	1	2	1	2	2	1	1	2	2	2	1	0	2
G5E902;Q8VEM8	G5E902;Q8VEM8	1;1	1;1	1;1	Phosphate carrier protein, mitochondrial	Slc25a3	>tr|G5E902|G5E902_MOUSE MCG10343, isoform CRA_b OS=Mus musculus GN=Slc25a3 PE=3 SV=1;>sp|Q8VEM8|MPCP_MOUSE Phosphate carrier protein, mitochondrial OS=Mus musculus GN=Slc25a3 PE=1 SV=1	2	1	1	1	1	1	1	0	1	1	1	1	1	1	0	1	1	1	1	1	1	1	1	0	1	1	1	1	1	1	0	1	1	1	1	1	1	1	1	0	1	1
H3BKM0;H3BIY9;Q9DBG3;Q9DBG3-2	H3BKM0;H3BIY9;Q9DBG3;Q9DBG3-2	1;1;1;1	1;1;1;1	1;1;1;1	AP-2 complex subunit beta	Ap2b1	>tr|H3BKM0|H3BKM0_MOUSE AP-2 complex subunit beta OS=Mus musculus GN=Ap2b1 PE=4 SV=1;>tr|H3BIY9|H3BIY9_MOUSE AP-2 complex subunit beta OS=Mus musculus GN=Ap2b1 PE=4 SV=1;>sp|Q9DBG3|AP2B1_MOUSE AP-2 complex subunit beta OS=Mus musculus GN=Ap2b1 PE=1 SV=1;>s	4	1	1	1	0	0	1	1	1	0	1	1	0	0	0	1	1	0	1	1	0	0	1	1	1	0	1	1	0	0	0	1	1	0	1	1	0	0	1	1	1	0
H3BK84;P31324	H3BK84;P31324	1;1	1;1	1;1	cAMP-dependent protein kinase type II-beta regulatory subunit	Prkar2b	>tr|H3BK84|H3BK84_MOUSE cAMP-dependent protein kinase type II-beta regulatory subunit OS=Mus musculus GN=Prkar2b PE=4 SV=1;>sp|P31324|KAP3_MOUSE cAMP-dependent protein kinase type II-beta regulatory subunit OS=Mus musculus GN=Prkar2b PE=1 SV=3	2	1	1	1	0	0	0	0	0	0	0	0	0	0	1	0	0	0	0	0	0	0	0	0	0	0	0	0	0	0	1	0	0	0	0	0	0	0	0	0	0	0
H3BLF7;H3BKR2;P62874;D3YZX3;E9QKR0	H3BLF7;H3BKR2;P62874	3;3;3;1;1	3;3;3;1;1	2;2;2;0;0	Guanine nucleotide-binding protein G(I)/G(S)/G(T) subunit beta-1	Gnb1	>tr|H3BLF7|H3BLF7_MOUSE Guanine nucleotide-binding protein G(I)/G(S)/G(T) subunit beta-1 (Fragment) OS=Mus musculus GN=Gnb1 PE=4 SV=1;>tr|H3BKR2|H3BKR2_MOUSE Guanine nucleotide-binding protein G(I)/G(S)/G(T) subunit beta-1 (Fragment) OS=Mus musculus GN=Gnb	5	3	3	2	3	3	2	3	3	2	3	2	2	3	3	3	3	2	3	3	3	3	2	3	3	2	3	2	2	3	3	3	3	2	3	3	2	2	2	2	2	1
H7BXC3;P17751	H7BXC3;P17751	2;2	2;2	2;2	Triosephosphate isomerase	Tpi1	>tr|H7BXC3|H7BXC3_MOUSE Triosephosphate isomerase OS=Mus musculus GN=Tpi1 PE=1 SV=1;>sp|P17751|TPIS_MOUSE Triosephosphate isomerase OS=Mus musculus GN=Tpi1 PE=1 SV=4	2	2	2	2	0	0	2	0	1	1	0	0	1	1	2	0	2	1	2	2	0	0	2	0	1	1	0	0	1	1	2	0	2	1	2	2	0	0	2	0	1	1
M0QWX7;P19783	M0QWX7;P19783	1;1	1;1	1;1	Cytochrome c oxidase subunit 4 isoform 1, mitochondrial	Cox4i1	>tr|M0QWX7|M0QWX7_MOUSE Cytochrome c oxidase subunit 4 isoform 1, mitochondrial (Fragment) OS=Mus musculus GN=Cox4i1 PE=1 SV=1;>sp|P19783|COX41_MOUSE Cytochrome c oxidase subunit 4 isoform 1, mitochondrial OS=Mus musculus GN=Cox4i1 PE=1 SV=2	2	1	1	1	0	1	0	0	0	0	0	0	0	0	1	0	0	0	1	1	0	1	0	0	0	0	0	0	0	0	1	0	0	0	1	1	0	1	0	0	0	0
O08553;Q3TT92;E9PWE8;Q62188;D3YUS0	O08553	15;2;2;2;1	15;2;2;2;1	13;1;1;1;0	Dihydropyrimidinase-related protein 2	Dpysl2	>sp|O08553|DPYL2_MOUSE Dihydropyrimidinase-related protein 2 OS=Mus musculus GN=Dpysl2 PE=1 SV=2	5	15	15	13	12	13	15	12	10	13	14	8	13	12	11	12	13	9	14	13	12	13	15	12	10	13	14	8	13	12	11	12	13	9	14	13	11	12	13	10	8	11
O08599;O08599-2	O08599;O08599-2	8;8	8;8	8;8	Syntaxin-binding protein 1	Stxbp1	>sp|O08599|STXB1_MOUSE Syntaxin-binding protein 1 OS=Mus musculus GN=Stxbp1 PE=1 SV=2;>sp|O08599-2|STXB1_MOUSE Isoform 2 of Syntaxin-binding protein 1 OS=Mus musculus GN=Stxbp1	2	8	8	8	7	7	6	5	3	7	5	5	6	6	7	6	4	2	7	7	7	7	6	5	3	7	5	5	6	6	7	6	4	2	7	7	7	7	6	5	3	7
O08917;G3UZZ5;G3UWW8;G3UYU4	O08917;G3UZZ5;G3UWW8;G3UYU4	2;1;1;1	2;1;1;1	2;1;1;1	Flotillin-1	Flot1	>sp|O08917|FLOT1_MOUSE Flotillin-1 OS=Mus musculus GN=Flot1 PE=1 SV=1;>tr|G3UZZ5|G3UZZ5_MOUSE Flotillin-1 (Fragment) OS=Mus musculus GN=Flot1 PE=4 SV=1;>tr|G3UWW8|G3UWW8_MOUSE Flotillin-1 (Fragment) OS=Mus musculus GN=Flot1 PE=4 SV=1;>tr|G3UYU4|G3UYU4_MOUS	4	2	2	2	0	0	0	0	1	1	2	0	0	0	0	0	1	1	1	1	0	0	0	0	1	1	2	0	0	0	0	0	1	1	1	1	0	0	0	0	1	1
O55042-2;O55042	O55042-2;O55042	6;6	5;5	5;5	Alpha-synuclein	Snca	>sp|O55042-2|SYUA_MOUSE Isoform 2 of Alpha-synuclein OS=Mus musculus GN=Snca;>sp|O55042|SYUA_MOUSE Alpha-synuclein OS=Mus musculus GN=Snca PE=1 SV=2	2	6	5	5	6	6	6	6	3	4	4	3	6	6	6	5	5	3	4	4	5	5	5	5	2	3	3	2	5	5	5	4	4	2	3	3	5	5	5	5	2	3
O55100-2;O55100	O55100-2;O55100	1;1	1;1	1;1	Synaptogyrin-1	Syngr1	>sp|O55100-2|SNG1_MOUSE Isoform 1B of Synaptogyrin-1 OS=Mus musculus GN=Syngr1;>sp|O55100|SNG1_MOUSE Synaptogyrin-1 OS=Mus musculus GN=Syngr1 PE=1 SV=2	2	1	1	1	0	0	0	0	0	0	0	0	0	1	0	0	0	0	0	0	0	0	0	0	0	0	0	0	0	1	0	0	0	0	0	0	0	0	0	0	0	0
O88569-3;O88569-2;O88569	O88569-3;O88569-2;O88569	1;1;1	1;1;1	1;1;1	Heterogeneous nuclear ribonucleoproteins A2/B1	Hnrnpa2b1	>sp|O88569-3|ROA2_MOUSE Isoform 3 of Heterogeneous nuclear ribonucleoproteins A2/B1 OS=Mus musculus GN=Hnrnpa2b1;>sp|O88569-2|ROA2_MOUSE Isoform 2 of Heterogeneous nuclear ribonucleoproteins A2/B1 OS=Mus musculus GN=Hnrnpa2b1;>sp|O88569|ROA2_MOUSE Heteroge	3	1	1	1	0	0	0	0	0	0	0	1	0	0	1	0	1	0	0	0	0	0	0	0	0	0	0	1	0	0	1	0	1	0	0	0	0	0	0	0	0	0
O88935-1;O88935-3;O88935	O88935-1;O88935-3;O88935	7;7;7	7;7;7	6;6;6	Synapsin-1	Syn1	>sp|O88935-1|SYN1_MOUSE Isoform Ib of Synapsin-1 OS=Mus musculus GN=Syn1;>sp|O88935-3|SYN1_MOUSE Isoform 3 of Synapsin-1 OS=Mus musculus GN=Syn1;>sp|O88935|SYN1_MOUSE Synapsin-1 OS=Mus musculus GN=Syn1 PE=1 SV=2	3	7	7	6	6	6	3	6	5	7	5	3	5	3	3	4	6	5	7	7	6	6	3	6	5	7	5	3	5	3	3	4	6	5	7	7	5	5	3	6	5	6
Q7JCZ1;P00405	Q7JCZ1;P00405	3;3	3;3	3;3	Cytochrome c oxidase subunit 2	mt-Co2;Mtco2	>tr|Q7JCZ1|Q7JCZ1_MOUSE Cytochrome c oxidase subunit 2 OS=Mus musculus GN=mt-Co2 PE=2 SV=1;>sp|P00405|COX2_MOUSE Cytochrome c oxidase subunit 2 OS=Mus musculus GN=Mtco2 PE=1 SV=1	2	3	3	3	2	2	2	2	2	1	2	2	2	1	2	2	2	1	2	2	2	2	2	2	2	1	2	2	2	1	2	2	2	1	2	2	2	2	2	2	2	1
P01029;CON__P01030;CON__ENSEMBL:ENSBTAP00000007350	P01029;CON__P01030;CON__ENSEMBL:ENSBTAP00000007350	2;1;1	2;1;1	2;1;1	Complement C4-B;Complement C4 beta chain;Complement C4 alpha chain;C4a anaphylatoxin;Complement C4 gamma chain	C4b	>sp|P01029|CO4B_MOUSE Complement C4-B OS=Mus musculus GN=C4b PE=1 SV=3;>P01030 SWISS-PROT:P01030 (Bos taurus) similar to Complement C4-A precursor;>ENSEMBL:ENSBTAP00000007350 (Bos taurus) similar to Complement C4-A precursor	3	2	2	2	2	2	2	2	1	2	2	2	2	1	2	1	0	2	2	2	2	2	2	2	1	2	2	2	2	1	2	1	0	2	2	2	2	2	2	2	1	2
P01630	P01630	1	1	1	Ig kappa chain V-II region 7S34.1		>sp|P01630|KV2A6_MOUSE Ig kappa chain V-II region 7S34.1 OS=Mus musculus PE=1 SV=1	1	1	1	1	1	1	0	1	0	0	1	1	1	1	0	0	1	0	1	1	1	1	0	1	0	0	1	1	1	1	0	0	1	0	1	1	1	1	0	1	0	0
P01631;F6XWB2;A0A075B5N0;A0A075B5K8	P01631;F6XWB2;A0A075B5N0;A0A075B5K8	2;1;1;1	2;1;1;1	2;1;1;1	Ig kappa chain V-II region 26-10	Igkv1-115;Igkv1-35;Igkv1-99	>sp|P01631|KV2A7_MOUSE Ig kappa chain V-II region 26-10 OS=Mus musculus PE=1 SV=1;>tr|F6XWB2|F6XWB2_MOUSE Uncharacterized protein OS=Mus musculus GN=Igkv1-115 PE=4 SV=1;>tr|A0A075B5N0|A0A075B5N0_MOUSE Protein Igkv1-35 OS=Mus musculus GN=Igkv1-35 PE=4 SV=3;	4	2	2	2	2	2	2	2	1	2	2	2	2	2	2	2	2	1	2	2	2	2	2	2	1	2	2	2	2	2	2	2	2	1	2	2	2	2	2	2	1	2
P01635	P01635	2	2	2	Ig kappa chain V-V region K2		>sp|P01635|KV5A3_MOUSE Ig kappa chain V-V region K2 (Fragment) OS=Mus musculus PE=1 SV=1	1	2	2	2	2	2	2	2	2	2	2	2	2	2	2	2	2	2	2	2	2	2	2	2	2	2	2	2	2	2	2	2	2	2	2	2	2	2	2	2	2	2
P01638;A0A075B5K0;P01637	P01638	3;1;1	3;1;1	3;1;1	Ig kappa chain V-V region L6		>sp|P01638|KV5A6_MOUSE Ig kappa chain V-V region L6 (Fragment) OS=Mus musculus PE=4 SV=1	3	3	3	3	3	3	3	3	1	3	3	3	3	3	3	3	3	1	3	2	3	3	3	3	1	3	3	3	3	3	3	3	3	1	3	2	3	3	3	3	1	3
P01639	P01639	2	2	2	Ig kappa chain V-V region MOPC 41	Gm5571	>sp|P01639|KV5A7_MOUSE Ig kappa chain V-V region MOPC 41 OS=Mus musculus GN=Gm5571 PE=1 SV=1	1	2	2	2	2	2	1	2	0	2	1	2	2	2	2	2	1	2	1	1	2	2	1	2	0	2	1	2	2	2	2	2	1	2	1	1	2	2	1	2	0	2
P01642	P01642	1	1	1	Ig kappa chain V-V region L7	Gm10881	>sp|P01642|KV5A9_MOUSE Ig kappa chain V-V region L7 (Fragment) OS=Mus musculus GN=Gm10881 PE=1 SV=1	1	1	1	1	1	1	1	0	1	1	1	1	1	1	1	0	0	0	0	1	1	1	1	0	1	1	1	1	1	1	1	0	0	0	0	1	1	1	1	0	1	1
P01645;P01644;P01647;P01646;A0A075B5L0;P01643;P04946;P01648	P01645;P01644;P01647;P01646	3;3;2;2;1;1;1;1	3;3;2;2;1;1;1;1	3;3;2;2;1;1;1;1	Ig kappa chain V-V region HP 93G7;Ig kappa chain V-V region HP R16.7;Ig kappa chain V-V region HP 124E1;Ig kappa chain V-V region HP 123E6		>sp|P01645|KV5AC_MOUSE Ig kappa chain V-V region HP 93G7 OS=Mus musculus PE=1 SV=1;>sp|P01644|KV5AB_MOUSE Ig kappa chain V-V region HP R16.7 OS=Mus musculus PE=1 SV=1;>sp|P01647|KV5AE_MOUSE Ig kappa chain V-V region HP 124E1 OS=Mus musculus PE=1 SV=1;>sp|P	8	3	3	3	2	2	2	2	2	2	2	2	2	2	2	2	1	1	2	1	2	2	2	2	2	2	2	2	2	2	2	2	1	1	2	1	2	2	2	2	2	2
P01654;P01656;P01655;A0A075B5P0;P03977;P01668;P01673;P01672;P01664;P01657;P01659	P01654;P01656;P01655;A0A075B5P0;P03977	4;3;3;2;2;1;1;1;1;1;1	4;3;3;2;2;1;1;1;1;1;1	3;2;2;2;1;0;0;0;0;0;0	Ig kappa chain V-III region PC 2880/PC 1229;Ig kappa chain V-III region MOPC 70;Ig kappa chain V-III region PC 7132;Ig kappa chain V-III region 50S10.1	Igkv3-2	>sp|P01654|KV3A1_MOUSE Ig kappa chain V-III region PC 2880/PC 1229 OS=Mus musculus PE=1 SV=1;>sp|P01656|KV3A3_MOUSE Ig kappa chain V-III region MOPC 70 OS=Mus musculus PE=1 SV=1;>sp|P01655|KV3A2_MOUSE Ig kappa chain V-III region PC 7132 OS=Mus musculus PE=	11	4	4	3	4	4	3	4	1	3	1	4	4	4	2	2	0	2	1	2	4	4	3	4	1	3	1	4	4	4	2	2	0	2	1	2	3	3	2	3	0	2
P01660;A0A075B5N8;P01661	P01660;A0A075B5N8;P01661	2;1;1	1;1;1	0;0;0	Ig kappa chain V-III region PC 3741/TEPC 111;Ig kappa chain V-III region MOPC 63	Igkv3-10	>sp|P01660|KV3A8_MOUSE Ig kappa chain V-III region PC 3741/TEPC 111 OS=Mus musculus PE=1 SV=1;>tr|A0A075B5N8|A0A075B5N8_MOUSE Protein Igkv3-10 OS=Mus musculus GN=Igkv3-10 PE=4 SV=3;>sp|P01661|KV3A9_MOUSE Ig kappa chain V-III region MOPC 63 OS=Mus musculus	3	2	1	0	1	1	2	2	1	2	1	2	1	1	2	2	0	1	2	2	0	0	1	1	0	1	0	1	0	0	1	1	0	0	1	1	0	0	0	0	0	0
P01669;P01667;P01666;P01665	P01669;P01667;P01666;P01665	2;2;2;2	1;1;1;1	1;1;1;1	Ig kappa chain V-III region PC 7769;Ig kappa chain V-III region PC 6308;Ig kappa chain V-III region PC 7183;Ig kappa chain V-III region PC 7043		>sp|P01669|KV3AH_MOUSE Ig kappa chain V-III region PC 7769 OS=Mus musculus PE=1 SV=1;>sp|P01667|KV3AF_MOUSE Ig kappa chain V-III region PC 6308 OS=Mus musculus PE=1 SV=1;>sp|P01666|KV3AE_MOUSE Ig kappa chain V-III region PC 7183 OS=Mus musculus PE=1 SV=1;>	4	2	1	1	1	1	2	1	1	1	1	1	1	1	1	1	0	1	1	1	0	0	1	0	0	0	0	0	0	0	0	0	0	0	0	0	0	0	1	0	0	0
P01671;P01670	P01671;P01670	2;2	1;1	1;1	Ig kappa chain V-III region PC 7175;Ig kappa chain V-III region PC 6684		>sp|P01671|KV3AJ_MOUSE Ig kappa chain V-III region PC 7175 OS=Mus musculus PE=1 SV=1;>sp|P01670|KV3AI_MOUSE Ig kappa chain V-III region PC 6684 OS=Mus musculus PE=1 SV=1	2	2	1	1	2	2	2	2	2	2	2	2	2	2	2	2	1	1	2	2	1	1	1	1	1	1	1	1	1	1	1	1	1	0	1	1	1	1	1	1	1	1
P01799;P01797;P01796;P01801;A0A075B5T2;P01804;P01803;P01800;P01802;A0A0A6YWU3;P01798	P01799;P01797;P01796;P01801;A0A075B5T2;P01804;P01803;P01800;P01802	3;3;3;3;2;2;2;2;2;1;1	3;3;3;3;2;2;2;2;2;1;1	1;1;1;1;1;1;1;0;0;1;0	Ig heavy chain V-III region ABE-47N;Ig heavy chain V-III region U61;Ig heavy chain V-III region A4;Ig heavy chain V-III region J606;Ig heavy chain V-III region HPC76;Ig heavy chain V region AMPC1;Ig heavy chain V-III region T957;Ig heavy chain V-III region W3082	Ighv6-3	>sp|P01799|HVM30_MOUSE Ig heavy chain V-III region ABE-47N OS=Mus musculus PE=1 SV=1;>sp|P01797|HVM28_MOUSE Ig heavy chain V-III region U61 OS=Mus musculus PE=1 SV=1;>sp|P01796|HVM27_MOUSE Ig heavy chain V-III region A4 OS=Mus musculus PE=1 SV=1;>sp|P01801	11	3	3	1	3	3	1	3	1	3	3	2	3	3	2	1	2	2	2	2	3	3	1	3	1	3	3	2	3	3	2	1	2	2	2	2	1	1	0	1	0	1
P01831	P01831	2	2	2	Thy-1 membrane glycoprotein	Thy1	>sp|P01831|THY1_MOUSE Thy-1 membrane glycoprotein OS=Mus musculus GN=Thy1 PE=1 SV=1	1	2	2	2	0	2	2	1	2	1	1	0	2	1	1	2	1	2	2	1	0	2	2	1	2	1	1	0	2	1	1	2	1	2	2	1	0	2	2	1	2	1
P01837;A0A075B5P2	P01837;A0A075B5P2	6;5	6;5	6;5	Ig kappa chain C region	Igkc	>sp|P01837|IGKC_MOUSE Ig kappa chain C region OS=Mus musculus PE=1 SV=1;>tr|A0A075B5P2|A0A075B5P2_MOUSE Protein Igkc OS=Mus musculus GN=Igkc PE=4 SV=1	2	6	6	6	6	6	5	5	5	5	6	5	4	5	5	6	5	5	5	5	6	6	5	5	5	5	6	5	4	5	5	6	5	5	5	5	6	6	5	5	5	5
P01843	P01843	3	3	3	Ig lambda-1 chain C region		>sp|P01843|LAC1_MOUSE Ig lambda-1 chain C region OS=Mus musculus PE=1 SV=1	1	3	3	3	3	3	3	3	1	3	2	3	3	3	2	2	2	2	2	2	3	3	3	3	1	3	2	3	3	3	2	2	2	2	2	2	3	3	3	3	1	3
P01844;P01845	P01844;P01845	2;1	2;1	2;1	Ig lambda-2 chain C region;Ig lambda-3 chain C region	Iglc2;Iglc3	>sp|P01844|LAC2_MOUSE Ig lambda-2 chain C region OS=Mus musculus GN=Iglc2 PE=1 SV=1;>sp|P01845|LAC3_MOUSE Ig lambda-3 chain C region OS=Mus musculus GN=Iglc3 PE=1 SV=1	2	2	2	2	2	2	1	2	0	2	2	1	1	1	0	1	1	0	0	1	2	2	1	2	0	2	2	1	1	1	0	1	1	0	0	1	2	2	1	2	0	2
P02088;P02089;CON__Q3SX09;CON__P02070;P02104	P02088;P02089	9;5;2;1;1	9;5;2;1;1	2;1;0;0;0	Hemoglobin subunit beta-1;Hemoglobin subunit beta-2	Hbb-b1;Hbb-b2	>sp|P02088|HBB1_MOUSE Hemoglobin subunit beta-1 OS=Mus musculus GN=Hbb-b1 PE=1 SV=2;>sp|P02089|HBB2_MOUSE Hemoglobin subunit beta-2 OS=Mus musculus GN=Hbb-b2 PE=1 SV=2	5	9	9	2	7	8	6	5	8	6	5	3	4	2	2	2	7	3	7	7	7	8	6	5	8	6	5	3	4	2	2	2	7	3	7	7	1	2	1	2	2	1
Q7JCZ0;P03930	Q7JCZ0;P03930	1;1	1;1	1;1	ATP synthase protein 8	mt-Atp8;Mtatp8	>tr|Q7JCZ0|Q7JCZ0_MOUSE ATP synthase protein 8 OS=Mus musculus GN=mt-Atp8 PE=3 SV=1;>sp|P03930|ATP8_MOUSE ATP synthase protein 8 OS=Mus musculus GN=Mtatp8 PE=1 SV=1	2	1	1	1	1	1	1	1	1	1	1	1	1	1	1	1	0	1	1	1	1	1	1	1	1	1	1	1	1	1	1	1	0	1	1	1	1	1	1	1	1	1
P05201;F7ALS6	P05201;F7ALS6	2;1	2;1	2;1	Aspartate aminotransferase, cytoplasmic	Got1	>sp|P05201|AATC_MOUSE Aspartate aminotransferase, cytoplasmic OS=Mus musculus GN=Got1 PE=1 SV=3;>tr|F7ALS6|F7ALS6_MOUSE Aspartate aminotransferase, cytoplasmic (Fragment) OS=Mus musculus GN=Got1 PE=1 SV=1	2	2	2	2	0	0	0	0	0	0	0	1	0	0	0	0	1	0	1	0	0	0	0	0	0	0	0	1	0	0	0	0	1	0	1	0	0	0	0	0	0	0
P05202	P05202	2	2	2	Aspartate aminotransferase, mitochondrial	Got2	>sp|P05202|AATM_MOUSE Aspartate aminotransferase, mitochondrial OS=Mus musculus GN=Got2 PE=1 SV=1	1	2	2	2	0	1	1	2	2	1	0	0	1	0	1	0	2	0	2	2	0	1	1	2	2	1	0	0	1	0	1	0	2	0	2	2	0	1	1	2	2	1
P05213	P05213	14	1	0	Tubulin alpha-1B chain	Tuba1b	>sp|P05213|TBA1B_MOUSE Tubulin alpha-1B chain OS=Mus musculus GN=Tuba1b PE=1 SV=2	1	14	1	0	11	11	12	14	12	13	12	10	13	13	11	13	13	12	14	12	1	1	1	1	1	1	1	1	1	1	1	1	1	1	1	1	0	0	0	0	0	0
P06330;A0A075B5U5;A0A0A6YWX0	P06330	3;1;1	3;1;1	0;0;0	Ig heavy chain V region AC38 205.12		>sp|P06330|HVM51_MOUSE Ig heavy chain V region AC38 205.12 OS=Mus musculus PE=1 SV=1	3	3	3	0	3	3	3	3	2	3	3	3	3	3	3	3	3	3	2	3	3	3	3	3	2	3	3	3	3	3	3	3	3	3	2	3	0	0	0	0	0	0
S4R1M0;S4R2V1;S4R1S4;P06800-3;P06800-2;P06800	S4R1M0;S4R2V1;S4R1S4;P06800-3;P06800-2;P06800	2;2;2;2;2;2	2;2;2;2;2;2	2;2;2;2;2;2	Receptor-type tyrosine-protein phosphatase C	Ptprc	>tr|S4R1M0|S4R1M0_MOUSE Protein-tyrosine-phosphatase OS=Mus musculus GN=Ptprc PE=1 SV=1;>tr|S4R2V1|S4R2V1_MOUSE Protein-tyrosine-phosphatase OS=Mus musculus GN=Ptprc PE=4 SV=1;>tr|S4R1S4|S4R1S4_MOUSE Protein-tyrosine-phosphatase OS=Mus musculus GN=Ptprc PE	6	2	2	2	2	2	1	1	0	2	1	0	2	1	0	2	0	1	0	0	2	2	1	1	0	2	1	0	2	1	0	2	0	1	0	0	2	2	1	1	0	2
P08249	P08249	7	7	7	Malate dehydrogenase, mitochondrial	Mdh2	>sp|P08249|MDHM_MOUSE Malate dehydrogenase, mitochondrial OS=Mus musculus GN=Mdh2 PE=1 SV=3	1	7	7	7	2	2	2	0	4	3	2	3	1	0	2	2	6	0	7	6	2	2	2	0	4	3	2	3	1	0	2	2	6	0	7	6	2	2	2	0	4	3
P08551	P08551	2	2	2	Neurofilament light polypeptide	Nefl	>sp|P08551|NFL_MOUSE Neurofilament light polypeptide OS=Mus musculus GN=Nefl PE=1 SV=5	1	2	2	2	1	1	1	0	1	2	2	2	2	1	2	0	1	1	1	0	1	1	1	0	1	2	2	2	2	1	2	0	1	1	1	0	1	1	1	0	1	2
S4R2M7;P09411	S4R2M7;P09411	2;2	2;2	2;2	Phosphoglycerate kinase;Phosphoglycerate kinase 1	Pgk1	>tr|S4R2M7|S4R2M7_MOUSE Phosphoglycerate kinase OS=Mus musculus GN=Pgk1 PE=1 SV=1;>sp|P09411|PGK1_MOUSE Phosphoglycerate kinase 1 OS=Mus musculus GN=Pgk1 PE=1 SV=4	2	2	2	2	0	0	0	0	1	0	0	0	0	0	0	0	2	0	2	2	0	0	0	0	1	0	0	0	0	0	0	0	2	0	2	2	0	0	0	0	1	0
P10126	P10126	2	1	1	Elongation factor 1-alpha 1	Eef1a1	>sp|P10126|EF1A1_MOUSE Elongation factor 1-alpha 1 OS=Mus musculus GN=Eef1a1 PE=1 SV=3	1	2	1	1	1	2	1	1	1	2	2	1	1	1	2	1	2	1	2	2	0	1	0	0	0	1	1	0	0	0	1	0	1	0	1	1	0	1	0	0	0	1
P10649;A2AE89;F6WHQ7;F6Y363;D3YZ29;D3YVP6;D3YX76;A2AE91;E9QAC8;D3YVP5;Q8R5I6;P19639;Q80W21;P15626;O35660	P10649;A2AE89;F6WHQ7	6;4;3;1;1;1;1;1;1;1;1;1;1;1;1	6;4;3;1;1;1;1;1;1;1;1;1;1;1;1	6;4;3;1;1;1;1;1;1;1;1;1;1;1;1	Glutathione S-transferase Mu 1	Gstm1	>sp|P10649|GSTM1_MOUSE Glutathione S-transferase Mu 1 OS=Mus musculus GN=Gstm1 PE=1 SV=2;>tr|A2AE89|A2AE89_MOUSE Glutathione S-transferase Mu 1 (Fragment) OS=Mus musculus GN=Gstm1 PE=3 SV=1;>tr|F6WHQ7|F6WHQ7_MOUSE Glutathione S-transferase Mu 1 (Fragment)	15	6	6	6	4	5	2	4	2	6	5	4	3	3	4	5	4	2	6	4	4	5	2	4	2	6	5	4	3	3	4	5	4	2	6	4	4	5	2	4	2	6
P10852;P10852-2	P10852;P10852-2	1;1	1;1	1;1	4F2 cell-surface antigen heavy chain	Slc3a2	>sp|P10852|4F2_MOUSE 4F2 cell-surface antigen heavy chain OS=Mus musculus GN=Slc3a2 PE=1 SV=1;>sp|P10852-2|4F2_MOUSE Isoform 2 of 4F2 cell-surface antigen heavy chain OS=Mus musculus GN=Slc3a2	2	1	1	1	0	0	0	0	0	0	0	0	0	0	1	1	1	0	1	1	0	0	0	0	0	0	0	0	0	0	1	1	1	0	1	1	0	0	0	0	0	0
P11499;P07901;D3Z1R1;E9PX27;E9Q3D6;B7ZC50;P08113	P11499;P07901	4;2;1;1;1;1;1	4;2;1;1;1;1;1	4;2;1;1;1;1;1	Heat shock protein HSP 90-beta;Heat shock protein HSP 90-alpha	Hsp90ab1;Hsp90aa1	>sp|P11499|HS90B_MOUSE Heat shock protein HSP 90-beta OS=Mus musculus GN=Hsp90ab1 PE=1 SV=3;>sp|P07901|HS90A_MOUSE Heat shock protein HSP 90-alpha OS=Mus musculus GN=Hsp90aa1 PE=1 SV=4	7	4	4	4	1	2	3	2	2	3	3	1	1	1	2	3	4	4	4	3	1	2	3	2	2	3	3	1	1	1	2	3	4	4	4	3	1	2	3	2	2	3
P11798;F8WIS9;F8WHB5;P11798-2;Q8CCM0;E9PXV3;E9Q1W0;E9Q1V9;E9Q1T1;Q6PHZ2-2;Q6PHZ2-4;Q6PHZ2;Q6PHZ2-5;D3Z7K9;F6ZIE1;F6WHR9	P11798;F8WIS9;F8WHB5	10;9;5;4;3;3;3;3;3;3;3;3;3;1;1;1	10;9;5;4;3;3;3;3;3;3;3;3;3;1;1;1	7;6;5;4;0;0;0;0;0;0;0;0;0;1;0;0	Calcium/calmodulin-dependent protein kinase type II subunit alpha	Camk2a	>sp|P11798|KCC2A_MOUSE Calcium/calmodulin-dependent protein kinase type II subunit alpha OS=Mus musculus GN=Camk2a PE=1 SV=2;>tr|F8WIS9|F8WIS9_MOUSE Calcium/calmodulin-dependent protein kinase type II subunit alpha OS=Mus musculus GN=Camk2a PE=1 SV=1;>tr|F	16	10	10	7	6	5	6	3	6	6	6	3	8	6	5	5	8	7	8	8	6	5	6	3	6	6	6	3	8	6	5	5	8	7	8	8	3	3	3	1	3	4
P14094;A0A0A6YX05	P14094;A0A0A6YX05	6;4	6;4	6;4	Sodium/potassium-transporting ATPase subunit beta-1	Atp1b1	>sp|P14094|AT1B1_MOUSE Sodium/potassium-transporting ATPase subunit beta-1 OS=Mus musculus GN=Atp1b1 PE=1 SV=1;>tr|A0A0A6YX05|A0A0A6YX05_MOUSE Sodium/potassium-transporting ATPase subunit beta-1 (Fragment) OS=Mus musculus GN=Atp1b1 PE=4 SV=1	2	6	6	6	5	6	6	6	5	6	6	5	5	6	6	6	6	6	6	6	5	6	6	6	5	6	6	5	5	6	6	6	6	6	6	6	5	6	6	6	5	6
P14106	P14106	5	5	5	Complement C1q subcomponent subunit B	C1qb	>sp|P14106|C1QB_MOUSE Complement C1q subcomponent subunit B OS=Mus musculus GN=C1qb PE=1 SV=2	1	5	5	5	4	4	4	4	2	4	3	3	4	3	2	4	2	3	3	3	4	4	4	4	2	4	3	3	4	3	2	4	2	3	3	3	4	4	4	4	2	4
P14152;B1ATQ3	P14152;B1ATQ3	2;1	2;1	2;1	Malate dehydrogenase, cytoplasmic	Mdh1	>sp|P14152|MDHC_MOUSE Malate dehydrogenase, cytoplasmic OS=Mus musculus GN=Mdh1 PE=1 SV=3;>tr|B1ATQ3|B1ATQ3_MOUSE Malate dehydrogenase, cytoplasmic (Fragment) OS=Mus musculus GN=Mdh1 PE=1 SV=4	2	2	2	2	0	0	0	0	1	0	0	0	0	0	0	0	2	0	2	2	0	0	0	0	1	0	0	0	0	0	0	0	2	0	2	2	0	0	0	0	1	0
P15105;D3Z121;D3YVK1	P15105	4;1;1	4;1;1	4;1;1	Glutamine synthetase	Glul	>sp|P15105|GLNA_MOUSE Glutamine synthetase OS=Mus musculus GN=Glul PE=1 SV=6	3	4	4	4	4	4	2	4	3	4	4	2	4	4	3	4	4	3	4	4	4	4	2	4	3	4	4	2	4	4	3	4	4	3	4	4	4	4	2	4	3	4
P16330-2;P16330	P16330-2;P16330	8;8	8;8	8;8	2,3-cyclic-nucleotide 3-phosphodiesterase	Cnp	>sp|P16330-2|CN37_MOUSE Isoform CNPI of 2,3-cyclic-nucleotide 3-phosphodiesterase OS=Mus musculus GN=Cnp;>sp|P16330|CN37_MOUSE 2,3-cyclic-nucleotide 3-phosphodiesterase OS=Mus musculus GN=Cnp PE=1 SV=3	2	8	8	8	6	5	5	7	4	7	7	8	8	6	8	8	7	6	8	7	6	5	5	7	4	7	7	8	8	6	8	8	7	6	8	7	6	5	5	7	4	7
Q62095;P16381;Q62167	Q62095;P16381;Q62167	1;1;1	1;1;1	1;1;1	ATP-dependent RNA helicase DDX3Y;Putative ATP-dependent RNA helicase Pl10;ATP-dependent RNA helicase DDX3X	Ddx3y;D1Pas1;Ddx3x	>sp|Q62095|DDX3Y_MOUSE ATP-dependent RNA helicase DDX3Y OS=Mus musculus GN=Ddx3y PE=1 SV=2;>sp|P16381|DDX3L_MOUSE Putative ATP-dependent RNA helicase Pl10 OS=Mus musculus GN=D1Pas1 PE=2 SV=1;>sp|Q62167|DDX3X_MOUSE ATP-dependent RNA helicase DDX3X OS=Mus mu	3	1	1	1	0	1	0	0	0	1	0	0	0	0	0	0	0	0	0	0	0	1	0	0	0	1	0	0	0	0	0	0	0	0	0	0	0	1	0	0	0	1
P17182;Q6PHC1;B0QZL1;B1ARR7;B1ARR6;D3YVD3;D3Z2S4	P17182;Q6PHC1;B0QZL1	8;5;4;3;2;2;2	8;5;4;3;2;2;2	6;5;2;1;0;0;0	Alpha-enolase;Enolase	Eno1	>sp|P17182|ENOA_MOUSE Alpha-enolase OS=Mus musculus GN=Eno1 PE=1 SV=3;>tr|Q6PHC1|Q6PHC1_MOUSE Alpha-enolase OS=Mus musculus GN=Eno1 PE=2 SV=1;>tr|B0QZL1|B0QZL1_MOUSE Enolase (Fragment) OS=Mus musculus GN=Eno1 PE=1 SV=1	7	8	8	6	3	5	6	3	6	7	8	6	5	3	5	5	8	5	8	8	3	5	6	3	6	7	8	6	5	3	5	5	8	5	8	8	1	3	4	2	4	5
P17183;D3Z6E4;Q5SX61;Q5SX60;Q5SX59;P21550	P17183;D3Z6E4	6;4;1;1;1;1	4;2;0;0;0;0	4;2;0;0;0;0	Gamma-enolase;Enolase	Eno2	>sp|P17183|ENOG_MOUSE Gamma-enolase OS=Mus musculus GN=Eno2 PE=1 SV=2;>tr|D3Z6E4|D3Z6E4_MOUSE Enolase OS=Mus musculus GN=Eno2 PE=3 SV=1	6	6	4	4	3	4	2	1	2	3	2	2	4	2	3	3	5	2	6	5	1	2	0	0	0	1	0	0	2	0	1	1	3	0	4	3	1	2	0	0	0	1
P17427	P17427	1	1	1	AP-2 complex subunit alpha-2	Ap2a2	>sp|P17427|AP2A2_MOUSE AP-2 complex subunit alpha-2 OS=Mus musculus GN=Ap2a2 PE=1 SV=2	1	1	1	1	0	0	0	0	1	1	0	0	0	0	0	0	0	0	0	0	0	0	0	0	1	1	0	0	0	0	0	0	0	0	0	0	0	0	0	0	1	1
P17742;F8VPN3;V9GXC1;V9GX31	P17742	6;2;1;1	6;2;1;1	6;2;1;1	Peptidyl-prolyl cis-trans isomerase A;Peptidyl-prolyl cis-trans isomerase A, N-terminally processed	Ppia	>sp|P17742|PPIA_MOUSE Peptidyl-prolyl cis-trans isomerase A OS=Mus musculus GN=Ppia PE=1 SV=2	4	6	6	6	3	2	3	0	3	4	1	0	1	0	0	0	5	0	6	6	3	2	3	0	3	4	1	0	1	0	0	0	5	0	6	6	3	2	3	0	3	4
P18528	P18528	2	1	1	Ig heavy chain V region 6.96		>sp|P18528|HVM57_MOUSE Ig heavy chain V region 6.96 OS=Mus musculus PE=4 SV=1	1	2	1	1	2	2	2	2	1	2	2	2	2	2	2	2	1	1	2	2	1	1	1	1	1	1	1	1	1	1	1	1	0	1	1	1	1	1	1	1	1	1
P18872-2;P18872;D3Z2M7;F7BLT7;A2A610;A2AE31;A2AE32;Z4YKV1;Q66L47;P20612;Q9DC51;Q3V3I2;P50149;B2RSH2;P08752;P63094-2;Q8CGK7;P63094;Q6R0H7-4;Q6R0H7	P18872-2;P18872;D3Z2M7;F7BLT7	8;8;7;4;1;1;1;1;1;1;1;1;1;1;1;1;1;1;1;1	8;8;7;4;1;1;1;1;1;1;1;1;1;1;1;1;1;1;1;1	8;8;7;4;1;1;1;1;1;1;1;1;1;1;1;1;1;1;1;1	Guanine nucleotide-binding protein G(o) subunit alpha	Gnao1	>sp|P18872-2|GNAO_MOUSE Isoform Alpha-2 of Guanine nucleotide-binding protein G(o) subunit alpha OS=Mus musculus GN=Gnao1;>sp|P18872|GNAO_MOUSE Guanine nucleotide-binding protein G(o) subunit alpha OS=Mus musculus GN=Gnao1 PE=1 SV=3;>tr|D3Z2M7|D3Z2M7_MOUSE	20	8	8	8	5	5	5	5	4	6	6	4	8	7	8	7	7	6	8	7	5	5	5	5	4	6	6	4	8	7	8	7	7	6	8	7	5	5	5	5	4	6
P19157;P46425;Q8VC73;F6RWR5	P19157;P46425	14;9;1;1	14;9;1;1	14;9;1;1	Glutathione S-transferase P 1;Glutathione S-transferase P 2	Gstp1;Gstp2	>sp|P19157|GSTP1_MOUSE Glutathione S-transferase P 1 OS=Mus musculus GN=Gstp1 PE=1 SV=2;>sp|P46425|GSTP2_MOUSE Glutathione S-transferase P 2 OS=Mus musculus GN=Gstp2 PE=2 SV=2	4	14	14	14	9	12	12	12	10	13	11	9	13	11	13	11	10	11	10	11	9	12	12	12	10	13	11	9	13	11	13	11	10	11	10	11	9	12	12	12	10	13
P20357;G3UZV6;Q80X35;Q80ZL4;Q3TLQ0;G3UZJ2;G3UZE9;G3UZK9;G3UWW1;F7ALC8	P20357	14;4;4;4;4;3;3;3;2;1	14;4;4;4;4;3;3;3;2;1	14;4;4;4;4;3;3;3;2;1	Microtubule-associated protein 2	Map2	>sp|P20357|MTAP2_MOUSE Microtubule-associated protein 2 OS=Mus musculus GN=Map2 PE=1 SV=2	10	14	14	14	11	12	14	12	7	12	11	10	9	8	9	10	8	11	11	12	11	12	14	12	7	12	11	10	9	8	9	10	8	11	11	12	11	12	14	12	7	12
P20491	P20491	1	1	1	High affinity immunoglobulin epsilon receptor subunit gamma	Fcer1g	>sp|P20491|FCERG_MOUSE High affinity immunoglobulin epsilon receptor subunit gamma OS=Mus musculus GN=Fcer1g PE=1 SV=1	1	1	1	1	1	1	1	1	1	1	1	1	1	1	1	1	1	1	1	1	1	1	1	1	1	1	1	1	1	1	1	1	1	1	1	1	1	1	1	1	1	1
P26151	P26151	2	2	2	High affinity immunoglobulin gamma Fc receptor I	Fcgr1	>sp|P26151|FCGR1_MOUSE High affinity immunoglobulin gamma Fc receptor I OS=Mus musculus GN=Fcgr1 PE=1 SV=1	1	2	2	2	2	2	2	1	1	2	2	2	2	1	2	2	1	2	1	1	2	2	2	1	1	2	2	2	2	1	2	2	1	2	1	1	2	2	2	1	1	2
P26443	P26443	1	1	1	Glutamate dehydrogenase 1, mitochondrial	Glud1	>sp|P26443|DHE3_MOUSE Glutamate dehydrogenase 1, mitochondrial OS=Mus musculus GN=Glud1 PE=1 SV=1	1	1	1	1	0	0	0	0	0	0	0	0	0	0	0	0	1	0	1	1	0	0	0	0	0	0	0	0	0	0	0	0	1	0	1	1	0	0	0	0	0	0
Q5SVI3;Q5SVJ0;P28652;Q5SVI9;Q5SVJ1;Q5SVI0;Q5SVI2;Q68EG2;Q5SVI1;Q923T9-3;Q923T9-2;Q923T9	Q5SVI3;Q5SVJ0;P28652;Q5SVI9;Q5SVJ1;Q5SVI0;Q5SVI2;Q68EG2;Q5SVI1	9;9;9;8;8;8;8;8;8;4;4;4	6;6;6;5;5;5;5;5;5;2;2;2	6;6;6;5;5;5;5;5;5;2;2;2	Calcium/calmodulin-dependent protein kinase type II subunit beta	Camk2b	>tr|Q5SVI3|Q5SVI3_MOUSE Calcium/calmodulin-dependent protein kinase type II subunit beta OS=Mus musculus GN=Camk2b PE=1 SV=1;>tr|Q5SVJ0|Q5SVJ0_MOUSE Calcium/calmodulin-dependent protein kinase II, beta, isoform CRA_b OS=Mus musculus GN=Camk2b PE=4 SV=1;>sp	12	9	6	6	8	7	6	2	7	8	8	4	9	8	4	7	6	7	9	9	5	5	3	0	4	6	6	2	6	5	2	5	3	4	6	6	5	5	3	0	4	6
Q3U9N4;P28798;H3BJE0;H3BJ90	Q3U9N4;P28798;H3BJE0;H3BJ90	2;2;1;1	2;2;1;1	2;2;1;1	Granulins;Acrogranin;Granulin-1;Granulin-2;Granulin-3;Granulin-4;Granulin-5;Granulin-6;Granulin-7	Grn	>tr|Q3U9N4|Q3U9N4_MOUSE Granulins OS=Mus musculus GN=Grn PE=2 SV=1;>sp|P28798|GRN_MOUSE Granulins OS=Mus musculus GN=Grn PE=1 SV=2;>tr|H3BJE0|H3BJE0_MOUSE Granulins (Fragment) OS=Mus musculus GN=Grn PE=4 SV=1;>tr|H3BJ90|H3BJ90_MOUSE Granulins (Fragment) OS	4	2	2	2	2	2	2	1	0	2	2	1	2	1	2	0	1	2	0	1	2	2	2	1	0	2	2	1	2	1	2	0	1	2	0	1	2	2	2	1	0	2
P35486	P35486	5	5	5	Pyruvate dehydrogenase E1 component subunit alpha, somatic form, mitochondrial	Pdha1	>sp|P35486|ODPA_MOUSE Pyruvate dehydrogenase E1 component subunit alpha, somatic form, mitochondrial OS=Mus musculus GN=Pdha1 PE=1 SV=1	1	5	5	5	3	5	3	3	2	4	4	2	2	1	2	5	3	0	3	4	3	5	3	3	2	4	4	2	2	1	2	5	3	0	3	4	3	5	3	3	2	4
Q99JZ4;Q9CQC9;P36536	Q99JZ4;Q9CQC9;P36536	1;1;1	1;1;1	1;1;1	GTP-binding protein SAR1b;GTP-binding protein SAR1a	Sar1a;Sar1b	>tr|Q99JZ4|Q99JZ4_MOUSE GTP-binding protein SAR1a OS=Mus musculus GN=Sar1a PE=2 SV=1;>sp|Q9CQC9|SAR1B_MOUSE GTP-binding protein SAR1b OS=Mus musculus GN=Sar1b PE=1 SV=1;>sp|P36536|SAR1A_MOUSE GTP-binding protein SAR1a OS=Mus musculus GN=Sar1a PE=2 SV=1	3	1	1	1	1	1	1	1	1	1	0	0	1	1	1	1	0	0	0	0	1	1	1	1	1	1	0	0	1	1	1	1	0	0	0	0	1	1	1	1	1	1
P38647	P38647	6	6	6	Stress-70 protein, mitochondrial	Hspa9	>sp|P38647|GRP75_MOUSE Stress-70 protein, mitochondrial OS=Mus musculus GN=Hspa9 PE=1 SV=3	1	6	6	6	6	5	4	6	3	6	5	3	6	5	5	4	3	3	5	5	6	5	4	6	3	6	5	3	6	5	5	4	3	3	5	5	6	5	4	6	3	6
P39053-5;P39053-3;P39053-4;P39053;P39053-2;P39053-6;D6RH60;F6W8Z8;G3UY64;F6TH70;Q3T9X3;E9QLL2;Q3TCR7;G3X9G4;F8WIV5;Q8BZ98-2;Q8BZ98;P39054-2;P39054	P39053-5;P39053-3;P39053-4;P39053;P39053-2;P39053-6	7;7;7;7;6;6;2;2;1;1;1;1;1;1;1;1;1;1;1	7;7;7;7;6;6;2;2;1;1;1;1;1;1;1;1;1;1;1	7;7;7;7;6;6;2;2;1;1;1;1;1;1;1;1;1;1;1	Dynamin-1	Dnm1	>sp|P39053-5|DYN1_MOUSE Isoform 5 of Dynamin-1 OS=Mus musculus GN=Dnm1;>sp|P39053-3|DYN1_MOUSE Isoform 3 of Dynamin-1 OS=Mus musculus GN=Dnm1;>sp|P39053-4|DYN1_MOUSE Isoform 4 of Dynamin-1 OS=Mus musculus GN=Dnm1;>sp|P39053|DYN1_MOUSE Dynamin-1 OS=Mus musc	19	7	7	7	4	5	2	4	3	5	5	3	4	2	4	3	4	2	6	6	4	5	2	4	3	5	5	3	4	2	4	3	4	2	6	6	4	5	2	4	3	5
P43006-2;P43006;A2APL5;P43006-3;F7CAM6;F6ZRK3	P43006-2;P43006;A2APL5;P43006-3;F7CAM6	7;7;6;6;4;3	7;7;6;6;4;3	7;7;6;6;4;3	Excitatory amino acid transporter 2	Slc1a2	>sp|P43006-2|EAA2_MOUSE Isoform Glt-1A of Excitatory amino acid transporter 2 OS=Mus musculus GN=Slc1a2;>sp|P43006|EAA2_MOUSE Excitatory amino acid transporter 2 OS=Mus musculus GN=Slc1a2 PE=1 SV=1;>tr|A2APL5|A2APL5_MOUSE Amino acid transporter OS=Mus musc	6	7	7	7	7	6	6	5	4	6	7	4	7	5	5	6	6	4	7	7	7	6	6	5	4	6	7	4	7	5	5	6	6	4	7	7	7	6	6	5	4	6
P46096;D3Z7R4;P46097;Q9R0N5	P46096	7;3;2;1	7;3;2;1	7;3;2;1	Synaptotagmin-1	Syt1	>sp|P46096|SYT1_MOUSE Synaptotagmin-1 OS=Mus musculus GN=Syt1 PE=1 SV=1	4	7	7	7	4	5	2	5	2	6	6	5	4	5	6	5	7	3	7	6	4	5	2	5	2	6	6	5	4	5	6	5	7	3	7	6	4	5	2	5	2	6
P46460;G3UX86;G3UX98	P46460	9;2;1	9;2;1	9;2;1	Vesicle-fusing ATPase	Nsf	>sp|P46460|NSF_MOUSE Vesicle-fusing ATPase OS=Mus musculus GN=Nsf PE=1 SV=2	3	9	9	9	7	6	7	4	6	5	5	5	6	6	7	7	6	6	8	7	7	6	7	4	6	5	5	5	6	6	7	7	6	6	8	7	7	6	7	4	6	5
P48962;Q3V132	P48962	6;1	6;1	4;0	ADP/ATP translocase 1	Slc25a4	>sp|P48962|ADT1_MOUSE ADP/ATP translocase 1 OS=Mus musculus GN=Slc25a4 PE=1 SV=4	2	6	6	4	3	3	4	1	3	5	5	4	4	4	3	3	4	5	4	5	3	3	4	1	3	5	5	4	4	4	3	3	4	5	4	5	1	2	2	1	2	3
P50516-2;P50516;D3Z1B9	P50516-2;P50516	4;4;1	4;4;1	4;4;1	V-type proton ATPase catalytic subunit A	Atp6v1a	>sp|P50516-2|VATA_MOUSE Isoform 2 of V-type proton ATPase catalytic subunit A OS=Mus musculus GN=Atp6v1a;>sp|P50516|VATA_MOUSE V-type proton ATPase catalytic subunit A OS=Mus musculus GN=Atp6v1a PE=1 SV=2	3	4	4	4	2	2	1	1	0	3	1	1	0	1	3	2	3	0	3	4	2	2	1	1	0	3	1	1	0	1	3	2	3	0	3	4	2	2	1	1	0	3
P50518	P50518	1	1	1	V-type proton ATPase subunit E 1	Atp6v1e1	>sp|P50518|VATE1_MOUSE V-type proton ATPase subunit E 1 OS=Mus musculus GN=Atp6v1e1 PE=1 SV=2	1	1	1	1	0	0	0	0	0	0	0	0	0	0	0	0	1	0	1	1	0	0	0	0	0	0	0	0	0	0	0	0	1	0	1	1	0	0	0	0	0	0
P51655;Q8R3X6;Q9R087	P51655;Q8R3X6;Q9R087	2;1;1	2;1;1	2;1;1	Glypican-4;Secreted glypican-4;Glypican-6;Secreted glypican-6	Gpc4;Gpc6	>sp|P51655|GPC4_MOUSE Glypican-4 OS=Mus musculus GN=Gpc4 PE=2 SV=2;>tr|Q8R3X6|Q8R3X6_MOUSE Glypican 6 OS=Mus musculus GN=Gpc6 PE=2 SV=1;>sp|Q9R087|GPC6_MOUSE Glypican-6 OS=Mus musculus GN=Gpc6 PE=1 SV=1	3	2	2	2	0	0	0	0	0	2	2	1	0	0	1	0	1	1	1	2	0	0	0	0	0	2	2	1	0	0	1	0	1	1	1	2	0	0	0	0	0	2
P51881	P51881	5	3	3	ADP/ATP translocase 2;ADP/ATP translocase 2, N-terminally processed	Slc25a5	>sp|P51881|ADT2_MOUSE ADP/ATP translocase 2 OS=Mus musculus GN=Slc25a5 PE=1 SV=3	1	5	3	3	5	3	3	1	4	3	4	2	3	2	1	1	4	5	3	3	3	2	1	1	3	1	2	0	1	0	0	0	2	3	1	1	3	2	1	1	3	1
P52480-2;P52480	P52480-2;P52480	6;6	6;6	6;6	Pyruvate kinase PKM	Pkm	>sp|P52480-2|KPYM_MOUSE Isoform M1 of Pyruvate kinase PKM OS=Mus musculus GN=Pkm;>sp|P52480|KPYM_MOUSE Pyruvate kinase PKM OS=Mus musculus GN=Pkm PE=1 SV=4	2	6	6	6	1	1	2	1	4	1	0	0	1	0	2	0	4	0	5	3	1	1	2	1	4	1	0	0	1	0	2	0	4	0	5	3	1	1	2	1	4	1
P56391	P56391	1	1	1	Cytochrome c oxidase subunit 6B1	Cox6b1	>sp|P56391|CX6B1_MOUSE Cytochrome c oxidase subunit 6B1 OS=Mus musculus GN=Cox6b1 PE=1 SV=2	1	1	1	1	1	1	0	1	0	1	1	0	1	1	1	0	0	0	1	1	1	1	0	1	0	1	1	0	1	1	1	0	0	0	1	1	1	1	0	1	0	1
P56480	P56480	15	15	15	ATP synthase subunit beta, mitochondrial	Atp5b	>sp|P56480|ATPB_MOUSE ATP synthase subunit beta, mitochondrial OS=Mus musculus GN=Atp5b PE=1 SV=2	1	15	15	15	12	13	10	10	8	13	8	5	14	9	9	10	12	6	11	12	12	13	10	10	8	13	8	5	14	9	9	10	12	6	11	12	12	13	10	10	8	13
P56564	P56564	3	3	3	Excitatory amino acid transporter 1	Slc1a3	>sp|P56564|EAA1_MOUSE Excitatory amino acid transporter 1 OS=Mus musculus GN=Slc1a3 PE=1 SV=2	1	3	3	3	3	3	2	3	3	3	1	2	2	3	3	2	2	2	3	3	3	3	2	3	3	3	1	2	2	3	3	2	2	2	3	3	3	3	2	3	3	3
P56873	P56873	1	1	1	Sjoegren syndrome/scleroderma autoantigen 1 homolog	Sssca1	>sp|P56873|SSA27_MOUSE Sjoegren syndrome/scleroderma autoantigen 1 homolog OS=Mus musculus GN=Sssca1 PE=2 SV=1	1	1	1	1	1	1	0	1	0	1	0	0	0	0	0	1	0	0	0	1	1	1	0	1	0	1	0	0	0	0	0	1	0	0	0	1	1	1	0	1	0	1
Q8CFQ9;P56959;G3UXT7;G3UZD2;Q91VQ2;F6QCI0;Q8BQ46	Q8CFQ9;P56959;G3UXT7	8;8;7;2;2;2;2	8;8;7;2;2;2;2	8;8;7;2;2;2;2	RNA-binding protein FUS	Fus	>tr|Q8CFQ9|Q8CFQ9_MOUSE Fusion, derived from t(1216) malignant liposarcoma (Human) OS=Mus musculus GN=Fus PE=2 SV=1;>sp|P56959|FUS_MOUSE RNA-binding protein FUS OS=Mus musculus GN=Fus PE=2 SV=1;>tr|G3UXT7|G3UXT7_MOUSE RNA-binding protein FUS (Fragment) OS=	7	8	8	8	6	7	7	8	5	8	7	6	7	8	8	8	7	6	6	6	6	7	7	8	5	8	7	6	7	8	8	8	7	6	6	6	6	7	7	8	5	8
P60202;P60202-2	P60202;P60202-2	6;4	6;4	6;4	Myelin proteolipid protein	Plp1	>sp|P60202|MYPR_MOUSE Myelin proteolipid protein OS=Mus musculus GN=Plp1 PE=1 SV=2;>sp|P60202-2|MYPR_MOUSE Isoform DM-20 of Myelin proteolipid protein OS=Mus musculus GN=Plp1	2	6	6	6	4	4	3	3	4	4	4	4	4	4	3	4	5	3	5	5	4	4	3	3	4	4	4	4	4	4	3	4	5	3	5	5	4	4	3	3	4	4
P60710;E9Q1F2;E9Q5F4;E9Q2D1	P60710;E9Q1F2;E9Q5F4	13;11;9;4	13;11;9;4	1;1;1;1	Actin, cytoplasmic 1;Actin, cytoplasmic 1, N-terminally processed	Actb	>sp|P60710|ACTB_MOUSE Actin, cytoplasmic 1 OS=Mus musculus GN=Actb PE=1 SV=1;>tr|E9Q1F2|E9Q1F2_MOUSE Actin, cytoplasmic 1 OS=Mus musculus GN=Actb PE=3 SV=1;>tr|E9Q5F4|E9Q5F4_MOUSE Actin, cytoplasmic 1 (Fragment) OS=Mus musculus GN=Actb PE=3 SV=1	4	13	13	1	10	10	12	11	10	8	7	9	9	7	11	10	11	11	12	12	10	10	12	11	10	8	7	9	9	7	11	10	11	11	12	12	1	1	1	1	0	1
P60879;P60879-2	P60879;P60879-2	4;3	4;3	4;3	Synaptosomal-associated protein 25	Snap25	>sp|P60879|SNP25_MOUSE Synaptosomal-associated protein 25 OS=Mus musculus GN=Snap25 PE=1 SV=1;>sp|P60879-2|SNP25_MOUSE Isoform 2 of Synaptosomal-associated protein 25 OS=Mus musculus GN=Snap25	2	4	4	4	3	4	3	3	1	4	3	2	3	1	1	4	3	1	4	4	3	4	3	3	1	4	3	2	3	1	1	4	3	1	4	4	3	4	3	3	1	4
P61027	P61027	1	1	1	Ras-related protein Rab-10	Rab10	>sp|P61027|RAB10_MOUSE Ras-related protein Rab-10 OS=Mus musculus GN=Rab10 PE=1 SV=1	1	1	1	1	0	1	0	0	0	1	0	0	0	0	0	0	0	0	1	1	0	1	0	0	0	1	0	0	0	0	0	0	0	0	1	1	0	1	0	0	0	1
Q8BSL7;P84078;P61205;P84084;P61750	Q8BSL7;P84078;P61205;P84084;P61750	2;2;2;1;1	2;2;2;1;1	2;2;2;1;1	ADP-ribosylation factor 2;ADP-ribosylation factor 1;ADP-ribosylation factor 3;ADP-ribosylation factor 5;ADP-ribosylation factor 4	Arf2;Arf1;Arf3;Arf5;Arf4	>sp|Q8BSL7|ARF2_MOUSE ADP-ribosylation factor 2 OS=Mus musculus GN=Arf2 PE=1 SV=2;>sp|P84078|ARF1_MOUSE ADP-ribosylation factor 1 OS=Mus musculus GN=Arf1 PE=1 SV=2;>sp|P61205|ARF3_MOUSE ADP-ribosylation factor 3 OS=Mus musculus GN=Arf3 PE=2 SV=2;>sp|P84084	5	2	2	2	0	0	0	0	0	0	0	0	0	0	2	0	2	0	1	0	0	0	0	0	0	0	0	0	0	0	2	0	2	0	1	0	0	0	0	0	0	0
P61264	P61264	1	1	1	Syntaxin-1B	Stx1b	>sp|P61264|STX1B_MOUSE Syntaxin-1B OS=Mus musculus GN=Stx1b PE=1 SV=1	1	1	1	1	1	1	1	1	0	1	0	1	1	1	0	1	1	0	1	1	1	1	1	1	0	1	0	1	1	1	0	1	1	0	1	1	1	1	1	1	0	1
P61982;O70456	P61982	4;1	3;0	3;0	14-3-3 protein gamma;14-3-3 protein gamma, N-terminally processed	Ywhag	>sp|P61982|1433G_MOUSE 14-3-3 protein gamma OS=Mus musculus GN=Ywhag PE=1 SV=2	2	4	3	3	2	2	2	2	4	2	2	1	2	2	3	2	2	3	3	4	2	2	2	2	3	2	2	1	2	2	2	2	2	2	3	3	2	2	2	2	3	2
P62204;Q3UKW2;Q9D6P8;G3UX57	P62204;Q3UKW2	7;6;3;1	7;6;3;1	7;6;3;1	Calmodulin	Calm1	>sp|P62204|CALM_MOUSE Calmodulin OS=Mus musculus GN=Calm1 PE=1 SV=2;>tr|Q3UKW2|Q3UKW2_MOUSE Calmodulin OS=Mus musculus GN=Calm1 PE=2 SV=1	4	7	7	7	6	7	5	6	3	6	6	3	7	7	7	7	6	5	7	7	6	7	5	6	3	6	6	3	7	7	7	7	6	5	7	7	6	7	5	6	3	6
P62259;D6REF3;F6WA09	P62259;D6REF3;F6WA09	2;1;1	1;1;1	1;1;1	14-3-3 protein epsilon	Ywhae	>sp|P62259|1433E_MOUSE 14-3-3 protein epsilon OS=Mus musculus GN=Ywhae PE=1 SV=1;>tr|D6REF3|D6REF3_MOUSE 14-3-3 protein epsilon OS=Mus musculus GN=Ywhae PE=4 SV=1;>tr|F6WA09|F6WA09_MOUSE 14-3-3 protein epsilon (Fragment) OS=Mus musculus GN=Ywhae PE=4 SV=1	3	2	1	1	1	0	1	1	2	1	0	0	0	0	1	0	0	1	0	2	1	0	1	1	1	1	0	0	0	0	0	0	0	0	0	1	1	0	1	1	1	1
P62631	P62631	2	2	1	Elongation factor 1-alpha 2	Eef1a2	>sp|P62631|EF1A2_MOUSE Elongation factor 1-alpha 2 OS=Mus musculus GN=Eef1a2 PE=1 SV=1	1	2	2	1	2	2	1	2	1	1	1	2	1	1	2	1	1	1	2	2	2	2	1	2	1	1	1	2	1	1	2	1	1	1	2	2	1	1	0	1	0	0
P63268;P68134;P68033;P62737;D3YZY0;D3Z2K3;F6WX90	P63268;P68134;P68033;P62737;D3YZY0;D3Z2K3	7;7;7;7;6;5;2	1;1;1;1;1;1;0	1;1;1;1;1;1;0	Actin, gamma-enteric smooth muscle;Actin, alpha skeletal muscle;Actin, alpha cardiac muscle 1;Actin, aortic smooth muscle	Actg2;Acta1;Actc1;Acta2	>sp|P63268|ACTH_MOUSE Actin, gamma-enteric smooth muscle OS=Mus musculus GN=Actg2 PE=1 SV=1;>sp|P68134|ACTS_MOUSE Actin, alpha skeletal muscle OS=Mus musculus GN=Acta1 PE=1 SV=1;>sp|P68033|ACTC_MOUSE Actin, alpha cardiac muscle 1 OS=Mus musculus GN=Actc1 P	7	7	1	1	5	6	7	7	6	6	4	5	6	4	5	5	5	7	6	6	1	1	1	1	1	1	1	1	1	1	1	1	1	1	1	1	1	1	1	1	1	1
Q3TLP8;P63001	Q3TLP8;P63001	1;1	1;1	1;1	Ras-related C3 botulinum toxin substrate 1	Rac1	>tr|Q3TLP8|Q3TLP8_MOUSE RAS-related C3 botulinum substrate 1, isoform CRA_a OS=Mus musculus GN=Rac1 PE=2 SV=1;>sp|P63001|RAC1_MOUSE Ras-related C3 botulinum toxin substrate 1 OS=Mus musculus GN=Rac1 PE=1 SV=1	2	1	1	1	1	1	1	1	0	1	1	1	1	1	1	1	1	1	1	1	1	1	1	1	0	1	1	1	1	1	1	1	1	1	1	1	1	1	1	1	0	1
P63011;D3YZP5	P63011;D3YZP5	2;1	2;1	2;1	Ras-related protein Rab-3A	Rab3a	>sp|P63011|RAB3A_MOUSE Ras-related protein Rab-3A OS=Mus musculus GN=Rab3a PE=1 SV=1;>tr|D3YZP5|D3YZP5_MOUSE Ras-related protein Rab-3A (Fragment) OS=Mus musculus GN=Rab3a PE=4 SV=1	2	2	2	2	1	1	0	1	1	1	1	0	1	1	1	0	1	1	2	1	1	1	0	1	1	1	1	0	1	1	1	0	1	1	2	1	1	1	0	1	1	1
P63017;Q504P4;P17156;D3Z5E2;D3YW43;P16627;Q61696;P17879	P63017;Q504P4	18;17;7;4;3;2;1;1	18;17;7;4;3;2;1;1	17;16;6;4;3;1;1;1	Heat shock cognate 71 kDa protein	Hspa8	>sp|P63017|HSP7C_MOUSE Heat shock cognate 71 kDa protein OS=Mus musculus GN=Hspa8 PE=1 SV=1;>tr|Q504P4|Q504P4_MOUSE Heat shock cognate 71 kDa protein OS=Mus musculus GN=Hspa8 PE=2 SV=1	8	18	18	17	13	13	14	14	12	13	12	9	15	14	12	14	12	14	12	14	13	13	14	14	12	13	12	9	15	14	12	14	12	14	12	14	12	12	13	13	11	12
P63101;D3YXF4;D3YXN6;F6YY69;F6VW30;P68254-2;Q9CQV8-2;P68254;Q9CQV8	P63101	9;2;2;2;2;2;2;2;2	9;2;2;2;2;2;2;2;2	8;2;2;1;1;1;1;1;1	14-3-3 protein zeta/delta	Ywhaz	>sp|P63101|1433Z_MOUSE 14-3-3 protein zeta/delta OS=Mus musculus GN=Ywhaz PE=1 SV=1	9	9	9	8	2	4	2	3	6	4	4	3	4	2	6	3	4	4	4	7	2	4	2	3	6	4	4	3	4	2	6	3	4	4	4	7	2	4	2	3	5	4
P63213	P63213	1	1	1	Guanine nucleotide-binding protein G(I)/G(S)/G(O) subunit gamma-2	Gng2	>sp|P63213|GBG2_MOUSE Guanine nucleotide-binding protein G(I)/G(S)/G(O) subunit gamma-2 OS=Mus musculus GN=Gng2 PE=2 SV=2	1	1	1	1	1	0	0	1	0	0	1	0	1	1	0	1	1	0	1	0	1	0	0	1	0	0	1	0	1	1	0	1	1	0	1	0	1	0	0	1	0	0
P63260;G3UZ07;B1ATY1;G3UYG0;F8WGM8;E9Q606	P63260;G3UZ07	13;7;6;5;4;4	1;0;1;1;0;0	1;0;1;1;0;0	Actin, cytoplasmic 2;Actin, cytoplasmic 2, N-terminally processed	Actg1	>sp|P63260|ACTG_MOUSE Actin, cytoplasmic 2 OS=Mus musculus GN=Actg1 PE=1 SV=1;>tr|G3UZ07|G3UZ07_MOUSE Actin, cytoplasmic 2 (Fragment) OS=Mus musculus GN=Actg1 PE=3 SV=1	6	13	1	1	9	9	12	10	10	7	6	9	8	6	10	9	10	12	11	11	0	0	1	0	0	0	0	0	0	0	0	0	0	1	0	0	0	0	1	0	0	0
Q2NKI4;P63318;Q4VA93;P20444	Q2NKI4;P63318	8;8;1;1	8;8;1;1	8;8;1;1	Protein kinase C;Protein kinase C gamma type	Prkcg	>tr|Q2NKI4|Q2NKI4_MOUSE Protein kinase C OS=Mus musculus GN=Prkcg PE=2 SV=1;>sp|P63318|KPCG_MOUSE Protein kinase C gamma type OS=Mus musculus GN=Prkcg PE=1 SV=1	4	8	8	8	4	3	2	2	4	6	5	5	3	2	3	3	6	6	5	6	4	3	2	2	4	6	5	5	3	2	3	3	6	6	5	6	4	3	2	2	4	6
P63328;P63328-2;E9Q6P2;G3X8U7;E0CZ78;P48453-2;P48453;P48455	P63328;P63328-2	7;6;2;2;2;2;2;1	7;6;2;2;2;2;2;1	7;6;2;2;2;2;2;1	Serine/threonine-protein phosphatase 2B catalytic subunit alpha isoform	Ppp3ca	>sp|P63328|PP2BA_MOUSE Serine/threonine-protein phosphatase 2B catalytic subunit alpha isoform OS=Mus musculus GN=Ppp3ca PE=1 SV=1;>sp|P63328-2|PP2BA_MOUSE Isoform 2 of Serine/threonine-protein phosphatase 2B catalytic subunit alpha isoform OS=Mus musculus	8	7	7	7	1	3	3	1	2	3	3	2	5	3	3	4	6	6	3	4	1	3	3	1	2	3	3	2	5	3	3	4	6	6	3	4	1	3	3	1	2	3
Q5SQG5;P67778	Q5SQG5;P67778	1;1	1;1	1;1	Prohibitin	Phb	>tr|Q5SQG5|Q5SQG5_MOUSE Prohibitin (Fragment) OS=Mus musculus GN=Phb PE=1 SV=1;>sp|P67778|PHB_MOUSE Prohibitin OS=Mus musculus GN=Phb PE=1 SV=1	2	1	1	1	1	1	1	1	1	1	1	1	0	0	1	1	1	1	0	0	1	1	1	1	1	1	1	1	0	0	1	1	1	1	0	0	1	1	1	1	1	1
P68369;P68373;P05214;Q9JJZ2	P68369;P68373;P05214;Q9JJZ2	14;13;11;7	14;13;11;7	1;1;1;1	Tubulin alpha-1A chain;Tubulin alpha-1C chain;Tubulin alpha-3 chain;Tubulin alpha-8 chain	Tuba1a;Tuba1c;Tuba3a;Tuba8	>sp|P68369|TBA1A_MOUSE Tubulin alpha-1A chain OS=Mus musculus GN=Tuba1a PE=1 SV=1;>sp|P68373|TBA1C_MOUSE Tubulin alpha-1C chain OS=Mus musculus GN=Tuba1c PE=1 SV=1;>sp|P05214|TBA3_MOUSE Tubulin alpha-3 chain OS=Mus musculus GN=Tuba3a PE=1 SV=1;>sp|Q9JJZ2|T	4	14	14	1	11	11	11	13	12	13	12	10	13	13	11	13	13	12	14	12	11	11	11	13	12	13	12	10	13	13	11	13	13	12	14	12	1	1	0	0	1	1
P68372;G3UZR1;CON__ENSEMBL:ENSBTAP00000025008;A2AQ07	P68372	20;3;3;3	20;3;3;3	1;0;0;0	Tubulin beta-4B chain	Tubb4b	>sp|P68372|TBB4B_MOUSE Tubulin beta-4B chain OS=Mus musculus GN=Tubb4b PE=1 SV=1	4	20	20	1	16	17	15	16	13	13	14	14	18	16	14	17	15	14	17	18	16	17	15	16	13	13	14	14	18	16	14	17	15	14	17	18	1	1	1	1	1	1
P68510	P68510	2	1	1	14-3-3 protein eta	Ywhah	>sp|P68510|1433F_MOUSE 14-3-3 protein eta OS=Mus musculus GN=Ywhah PE=1 SV=2	1	2	1	1	1	1	0	1	2	1	0	1	1	1	2	0	1	1	1	2	1	1	0	1	1	1	0	1	1	1	1	0	1	0	1	1	1	1	0	1	1	1
P70296;D3Z1V4;D6RHS6	P70296;D3Z1V4;D6RHS6	5;4;3	5;4;3	5;4;3	Phosphatidylethanolamine-binding protein 1;Hippocampal cholinergic neurostimulating peptide	Pebp1	>sp|P70296|PEBP1_MOUSE Phosphatidylethanolamine-binding protein 1 OS=Mus musculus GN=Pebp1 PE=1 SV=3;>tr|D3Z1V4|D3Z1V4_MOUSE Phosphatidylethanolamine-binding protein 1 OS=Mus musculus GN=Pebp1 PE=4 SV=1;>tr|D6RHS6|D6RHS6_MOUSE Phosphatidylethanolamine-bind	3	5	5	5	3	4	4	3	2	5	2	3	4	2	4	1	5	1	4	4	3	4	4	3	2	5	2	3	4	2	4	1	5	1	4	4	3	4	4	3	2	5
Q3TWV4;P84091	Q3TWV4;P84091	1;1	1;1	1;1	AP-2 complex subunit mu	Ap2m1	>tr|Q3TWV4|Q3TWV4_MOUSE AP-2 complex subunit mu OS=Mus musculus GN=Ap2m1 PE=2 SV=1;>sp|P84091|AP2M1_MOUSE AP-2 complex subunit mu OS=Mus musculus GN=Ap2m1 PE=1 SV=1	2	1	1	1	1	1	0	1	0	1	0	0	1	1	1	1	0	0	1	1	1	1	0	1	0	1	0	0	1	1	1	1	0	0	1	1	1	1	0	1	0	1
Q6P1J1;P97427	Q6P1J1;P97427	3;3	1;1	1;1	Dihydropyrimidinase-related protein 1	Crmp1	>tr|Q6P1J1|Q6P1J1_MOUSE Crmp1 protein OS=Mus musculus GN=Crmp1 PE=2 SV=1;>sp|P97427|DPYL1_MOUSE Dihydropyrimidinase-related protein 1 OS=Mus musculus GN=Crmp1 PE=1 SV=1	2	3	1	1	1	1	2	2	3	2	2	1	1	1	2	2	2	2	2	3	0	0	0	0	1	0	0	0	0	0	0	0	0	0	0	1	0	0	0	0	1	0
P97450	P97450	1	1	1	ATP synthase-coupling factor 6, mitochondrial	Atp5j	>sp|P97450|ATP5J_MOUSE ATP synthase-coupling factor 6, mitochondrial OS=Mus musculus GN=Atp5j PE=1 SV=1	1	1	1	1	1	1	0	1	0	1	1	1	1	1	1	0	1	0	1	0	1	1	0	1	0	1	1	1	1	1	1	0	1	0	1	0	1	1	0	1	0	1
P97772;P97772-3	P97772	16;4	16;4	2;0	Metabotropic glutamate receptor 1	Grm1	>sp|P97772|GRM1_MOUSE Metabotropic glutamate receptor 1 OS=Mus musculus GN=Grm1 PE=1 SV=2	2	16	16	2	0	1	0	0	0	0	0	0	12	12	12	11	10	13	12	12	0	1	0	0	0	0	0	0	12	12	12	11	10	13	12	12	0	0	0	0	0	0
P97772-2	P97772-2	15	1	1	Metabotropic glutamate receptor 1	Grm1	>sp|P97772-2|GRM1_MOUSE Isoform 2 of Metabotropic glutamate receptor 1 OS=Mus musculus GN=Grm1	1	15	1	1	0	1	0	0	0	0	0	0	12	11	12	11	10	13	11	12	0	0	0	0	0	0	0	0	1	1	1	1	1	1	1	1	0	0	0	0	0	0
P98064;P98064-2	P98064;P98064-2	2;2	2;2	2;2	Mannan-binding lectin serine protease 1;Mannan-binding lectin serine protease 1 heavy chain;Mannan-binding lectin serine protease 1 light chain	Masp1	>sp|P98064|MASP1_MOUSE Mannan-binding lectin serine protease 1 OS=Mus musculus GN=Masp1 PE=1 SV=2;>sp|P98064-2|MASP1_MOUSE Isoform 2 of Mannan-binding lectin serine protease 1 OS=Mus musculus GN=Masp1	2	2	2	2	1	2	2	2	1	1	1	1	1	1	2	2	0	1	1	0	1	2	2	2	1	1	1	1	1	1	2	2	0	1	1	0	1	2	2	2	1	1
P98086	P98086	4	4	4	Complement C1q subcomponent subunit A	C1qa	>sp|P98086|C1QA_MOUSE Complement C1q subcomponent subunit A OS=Mus musculus GN=C1qa PE=1 SV=2	1	4	4	4	4	4	3	3	4	4	4	3	4	4	3	3	3	4	3	3	4	4	3	3	4	4	4	3	4	4	3	3	3	4	3	3	4	4	3	3	4	4
P99024	P99024	17	2	2	Tubulin beta-5 chain	Tubb5	>sp|P99024|TBB5_MOUSE Tubulin beta-5 chain OS=Mus musculus GN=Tubb5 PE=1 SV=1	1	17	2	2	13	14	13	14	10	10	12	12	16	15	12	14	13	12	15	16	1	1	1	2	1	1	2	2	2	2	2	2	2	1	2	2	1	1	1	2	1	1
P99028	P99028	1	1	1	Cytochrome b-c1 complex subunit 6, mitochondrial	Uqcrh	>sp|P99028|QCR6_MOUSE Cytochrome b-c1 complex subunit 6, mitochondrial OS=Mus musculus GN=Uqcrh PE=1 SV=2	1	1	1	1	0	1	0	1	0	1	1	0	1	0	0	1	0	0	0	0	0	1	0	1	0	1	1	0	1	0	0	1	0	0	0	0	0	1	0	1	0	1
Q02105	Q02105	4	4	4	Complement C1q subcomponent subunit C	C1qc	>sp|Q02105|C1QC_MOUSE Complement C1q subcomponent subunit C OS=Mus musculus GN=C1qc PE=2 SV=2	1	4	4	4	4	4	3	4	3	4	4	3	4	4	4	3	3	3	3	3	4	4	3	4	3	4	4	3	4	4	4	3	3	3	3	3	4	4	3	4	3	4
Q03265;D3Z6F5;D6RJ16	Q03265;D3Z6F5	13;12;2	13;12;2	13;12;2	ATP synthase subunit alpha, mitochondrial;ATP synthase subunit alpha	Atp5a1	>sp|Q03265|ATPA_MOUSE ATP synthase subunit alpha, mitochondrial OS=Mus musculus GN=Atp5a1 PE=1 SV=1;>tr|D3Z6F5|D3Z6F5_MOUSE ATP synthase subunit alpha OS=Mus musculus GN=Atp5a1 PE=3 SV=1	3	13	13	13	11	11	11	10	10	11	12	11	11	10	11	9	12	11	10	13	11	11	11	10	10	11	12	11	11	10	11	9	12	11	10	13	11	11	11	10	10	11
Q04447	Q04447	12	12	12	Creatine kinase B-type	Ckb	>sp|Q04447|KCRB_MOUSE Creatine kinase B-type OS=Mus musculus GN=Ckb PE=1 SV=1	1	12	12	12	5	9	6	5	7	7	4	2	9	6	10	8	11	2	11	10	5	9	6	5	7	7	4	2	9	6	10	8	11	2	11	10	5	9	6	5	7	7
Q06890	Q06890	1	1	1	Clusterin;Clusterin beta chain;Clusterin alpha chain	Clu	>sp|Q06890|CLUS_MOUSE Clusterin OS=Mus musculus GN=Clu PE=1 SV=1	1	1	1	1	0	0	0	0	0	0	0	0	1	1	1	1	1	1	1	0	0	0	0	0	0	0	0	0	1	1	1	1	1	1	1	0	0	0	0	0	0	0
Q14C51	Q14C51	1	1	1	Pentatricopeptide repeat domain-containing protein 3, mitochondrial	Ptcd3	>sp|Q14C51|PTCD3_MOUSE Pentatricopeptide repeat domain-containing protein 3, mitochondrial OS=Mus musculus GN=Ptcd3 PE=2 SV=2	1	1	1	1	1	1	1	0	0	1	1	1	1	0	0	0	0	1	1	1	1	1	1	0	0	1	1	1	1	0	0	0	0	1	1	1	1	1	1	0	0	1
Q3U7K7;Q62191	Q3U7K7;Q62191	2;2	2;2	2;2	E3 ubiquitin-protein ligase TRIM21	Trim21	>tr|Q3U7K7|Q3U7K7_MOUSE E3 ubiquitin-protein ligase TRIM21 OS=Mus musculus GN=Trim21 PE=2 SV=1;>sp|Q62191|RO52_MOUSE E3 ubiquitin-protein ligase TRIM21 OS=Mus musculus GN=Trim21 PE=1 SV=1	2	2	2	2	1	1	1	0	0	1	0	0	1	1	2	1	0	0	0	1	1	1	1	0	0	1	0	0	1	1	2	1	0	0	0	1	1	1	1	0	0	1
Q3UVX5;E9QMC2;F6YJ89;F6WSV0;Q3UVX5-2	Q3UVX5;E9QMC2;F6YJ89;F6WSV0	38;36;34;32;7	38;36;34;32;7	38;36;34;32;7	Metabotropic glutamate receptor 5	Grm5	>sp|Q3UVX5|GRM5_MOUSE Metabotropic glutamate receptor 5 OS=Mus musculus GN=Grm5 PE=1 SV=2;>tr|E9QMC2|E9QMC2_MOUSE Metabotropic glutamate receptor 5 OS=Mus musculus GN=Grm5 PE=4 SV=1;>tr|F6YJ89|F6YJ89_MOUSE Metabotropic glutamate receptor 5 (Fragment) OS=Mu	5	38	38	38	3	1	0	0	0	0	0	1	37	35	32	35	30	28	34	31	3	1	0	0	0	0	0	1	37	35	32	35	30	28	34	31	3	1	0	0	0	0
Q5SNZ0-3;Q5SNZ0-2;Q5SNZ0;F6R1B7	Q5SNZ0-3;Q5SNZ0-2;Q5SNZ0;F6R1B7	4;4;4;3	4;4;4;3	4;4;4;3	Girdin	Ccdc88a	>sp|Q5SNZ0-3|GRDN_MOUSE Isoform 3 of Girdin OS=Mus musculus GN=Ccdc88a;>sp|Q5SNZ0-2|GRDN_MOUSE Isoform 2 of Girdin OS=Mus musculus GN=Ccdc88a;>sp|Q5SNZ0|GRDN_MOUSE Girdin OS=Mus musculus GN=Ccdc88a PE=1 SV=2;>tr|F6R1B7|F6R1B7_MOUSE Girdin (Fragment) OS=Mus	4	4	4	4	4	4	1	1	2	2	2	3	3	3	2	3	2	1	1	3	4	4	1	1	2	2	2	3	3	3	2	3	2	1	1	3	4	4	1	1	2	2
Q5SS83;Q60634-3;Q60634-2;Q60634	Q5SS83;Q60634-3;Q60634-2;Q60634	1;1;1;1	1;1;1;1	1;1;1;1	Flotillin-2	Flot2	>tr|Q5SS83|Q5SS83_MOUSE Flotillin 2, isoform CRA_a OS=Mus musculus GN=Flot2 PE=4 SV=1;>sp|Q60634-3|FLOT2_MOUSE Isoform 3 of Flotillin-2 OS=Mus musculus GN=Flot2;>sp|Q60634-2|FLOT2_MOUSE Isoform 2 of Flotillin-2 OS=Mus musculus GN=Flot2;>sp|Q60634|FLOT2_MOU	4	1	1	1	0	0	0	0	0	0	1	0	0	0	0	0	0	0	0	0	0	0	0	0	0	0	1	0	0	0	0	0	0	0	0	0	0	0	0	0	0	0
Q5SX46;Q9CR62	Q5SX46;Q9CR62	1;1	1;1	1;1	Mitochondrial 2-oxoglutarate/malate carrier protein	Slc25a11	>tr|Q5SX46|Q5SX46_MOUSE Mitochondrial 2-oxoglutarate/malate carrier protein (Fragment) OS=Mus musculus GN=Slc25a11 PE=1 SV=1;>sp|Q9CR62|M2OM_MOUSE Mitochondrial 2-oxoglutarate/malate carrier protein OS=Mus musculus GN=Slc25a11 PE=1 SV=3	2	1	1	1	0	0	1	0	0	0	0	1	0	0	1	0	1	0	1	1	0	0	1	0	0	0	0	1	0	0	1	0	1	0	1	1	0	0	1	0	0	0
Q5SXR6;Q68FD5;F6Z1R4	Q5SXR6;Q68FD5	12;12;1	12;12;1	12;12;1	Clathrin heavy chain;Clathrin heavy chain 1	Cltc	>tr|Q5SXR6|Q5SXR6_MOUSE Clathrin heavy chain OS=Mus musculus GN=Cltc PE=1 SV=1;>sp|Q68FD5|CLH1_MOUSE Clathrin heavy chain 1 OS=Mus musculus GN=Cltc PE=1 SV=3	3	12	12	12	5	7	6	7	4	6	6	6	7	6	6	6	6	5	7	10	5	7	6	7	4	6	6	6	7	6	6	6	6	5	7	10	5	7	6	7	4	6
Q60932-2;Q60932;F2Z471	Q60932-2;Q60932;F2Z471	2;2;1	2;2;1	2;2;1	Voltage-dependent anion-selective channel protein 1	Vdac1	>sp|Q60932-2|VDAC1_MOUSE Isoform Mt-VDAC1 of Voltage-dependent anion-selective channel protein 1 OS=Mus musculus GN=Vdac1;>sp|Q60932|VDAC1_MOUSE Voltage-dependent anion-selective channel protein 1 OS=Mus musculus GN=Vdac1 PE=1 SV=3;>tr|F2Z471|F2Z471_MOUSE	3	2	2	2	1	0	0	2	1	1	1	0	2	1	2	1	2	1	0	2	1	0	0	2	1	1	1	0	2	1	2	1	2	1	0	2	1	0	0	2	1	1
Q61036;Q61036-2;A3KGC4;A3KGC5;A3KGC3;Q8CIN4;A3KGC2	Q61036;Q61036-2;A3KGC4;A3KGC5	6;5;4;4;2;2;1	6;5;4;4;2;2;1	4;3;4;4;2;1;1	Serine/threonine-protein kinase PAK 3	Pak3	>sp|Q61036|PAK3_MOUSE Serine/threonine-protein kinase PAK 3 OS=Mus musculus GN=Pak3 PE=1 SV=2;>sp|Q61036-2|PAK3_MOUSE Isoform 2 of Serine/threonine-protein kinase PAK 3 OS=Mus musculus GN=Pak3;>tr|A3KGC4|A3KGC4_MOUSE Serine/threonine-protein kinase PAK 3 (	7	6	6	4	5	5	5	5	2	5	5	6	4	4	5	5	5	5	6	5	5	5	5	5	2	5	5	6	4	4	5	5	5	5	6	5	4	4	4	4	1	4
Q61171;D3Z4A4	Q61171;D3Z4A4	2;1	2;1	2;1	Peroxiredoxin-2	Prdx2	>sp|Q61171|PRDX2_MOUSE Peroxiredoxin-2 OS=Mus musculus GN=Prdx2 PE=1 SV=3;>tr|D3Z4A4|D3Z4A4_MOUSE Peroxiredoxin-2 (Fragment) OS=Mus musculus GN=Prdx2 PE=4 SV=4	2	2	2	2	1	2	2	1	1	2	1	0	1	1	1	1	2	1	2	2	1	2	2	1	1	2	1	0	1	1	1	1	2	1	2	2	1	2	2	1	1	2
Q61733	Q61733	1	1	1	28S ribosomal protein S31, mitochondrial	Mrps31	>sp|Q61733|RT31_MOUSE 28S ribosomal protein S31, mitochondrial OS=Mus musculus GN=Mrps31 PE=2 SV=1	1	1	1	1	0	1	1	1	1	1	1	1	1	0	1	0	0	1	1	0	0	1	1	1	1	1	1	1	1	0	1	0	0	1	1	0	0	1	1	1	1	1
Q62261	Q62261	1	1	1	Spectrin beta chain, non-erythrocytic 1	Sptbn1	>sp|Q62261|SPTB2_MOUSE Spectrin beta chain, non-erythrocytic 1 OS=Mus musculus GN=Sptbn1 PE=1 SV=2	1	1	1	1	0	1	1	0	1	0	0	0	1	1	1	0	0	0	1	0	0	1	1	0	1	0	0	0	1	1	1	0	0	0	1	0	0	1	1	0	1	0
Q62277;F6VR28	Q62277;F6VR28	2;1	2;1	2;1	Synaptophysin	Syp	>sp|Q62277|SYPH_MOUSE Synaptophysin OS=Mus musculus GN=Syp PE=1 SV=2;>tr|F6VR28|F6VR28_MOUSE Synaptophysin (Fragment) OS=Mus musculus GN=Syp PE=1 SV=1	2	2	2	2	1	2	2	2	1	1	1	1	1	0	1	1	2	1	2	2	1	2	2	2	1	1	1	1	1	0	1	1	2	1	2	2	1	2	2	2	1	1
Q62425	Q62425	1	1	1	Cytochrome c oxidase subunit NDUFA4	Ndufa4	>sp|Q62425|NDUA4_MOUSE Cytochrome c oxidase subunit NDUFA4 OS=Mus musculus GN=Ndufa4 PE=1 SV=2	1	1	1	1	1	1	1	1	1	1	1	0	1	1	1	1	0	1	1	1	1	1	1	1	1	1	1	0	1	1	1	1	0	1	1	1	1	1	1	1	1	1
Q63810-2;Q63810	Q63810-2;Q63810	2;2	2;2	2;2	Calcineurin subunit B type 1	Ppp3r1	>sp|Q63810-2|CANB1_MOUSE Isoform 2 of Calcineurin subunit B type 1 OS=Mus musculus GN=Ppp3r1;>sp|Q63810|CANB1_MOUSE Calcineurin subunit B type 1 OS=Mus musculus GN=Ppp3r1 PE=1 SV=3	2	2	2	2	2	2	1	1	1	2	2	1	2	2	1	2	2	1	2	2	2	2	1	1	1	2	2	1	2	2	1	2	2	1	2	2	2	2	1	1	1	2
Q64332;Q64332-2	Q64332;Q64332-2	6;5	5;4	5;4	Synapsin-2	Syn2	>sp|Q64332|SYN2_MOUSE Synapsin-2 OS=Mus musculus GN=Syn2 PE=1 SV=2;>sp|Q64332-2|SYN2_MOUSE Isoform IIb of Synapsin-2 OS=Mus musculus GN=Syn2	2	6	5	5	5	5	4	3	4	5	4	4	3	1	3	1	4	4	6	6	4	4	4	3	4	4	4	4	3	1	3	1	3	4	5	5	4	4	4	3	4	4
Q68FF6;Q5F258;D3Z409;F6WV69;F7BIK4;Q80XR8;J3QK07;D3Z1I2;E9PVA6;Q9JLQ2	Q68FF6;Q5F258	26;25;1;1;1;1;1;1;1;1	26;25;1;1;1;1;1;1;1;1	26;25;1;1;1;1;1;1;1;1	ARF GTPase-activating protein GIT1	Git1	>sp|Q68FF6|GIT1_MOUSE ARF GTPase-activating protein GIT1 OS=Mus musculus GN=Git1 PE=1 SV=1;>tr|Q5F258|Q5F258_MOUSE ARF GTPase-activating protein GIT1 OS=Mus musculus GN=Git1 PE=1 SV=1	10	26	26	26	18	20	19	22	21	22	21	22	17	18	21	20	21	18	22	22	18	20	19	22	21	22	21	22	17	18	21	20	21	18	22	22	18	20	19	22	21	22
Q6P8J2	Q6P8J2	3	3	3	Diamine acetyltransferase 2	Sat2	>sp|Q6P8J2|SAT2_MOUSE Diamine acetyltransferase 2 OS=Mus musculus GN=Sat2 PE=1 SV=1	1	3	3	3	1	3	1	1	0	3	1	1	2	2	1	2	1	0	2	2	1	3	1	1	0	3	1	1	2	2	1	2	1	0	2	2	1	3	1	1	0	3
Q6PGB6-3;Q6PGB6-2;Q6PGB6;Q6PGB6-4;Q6PGB6-5	Q6PGB6-3;Q6PGB6-2;Q6PGB6;Q6PGB6-4;Q6PGB6-5	9;9;9;9;5	9;9;9;9;5	9;9;9;9;5	N-alpha-acetyltransferase 50	Naa50	>sp|Q6PGB6-3|NAA50_MOUSE Isoform 3 of N-alpha-acetyltransferase 50 OS=Mus musculus GN=Naa50;>sp|Q6PGB6-2|NAA50_MOUSE Isoform 2 of N-alpha-acetyltransferase 50 OS=Mus musculus GN=Naa50;>sp|Q6PGB6|NAA50_MOUSE N-alpha-acetyltransferase 50 OS=Mus musculus GN=N	5	9	9	9	8	8	7	8	7	7	8	6	8	6	6	7	7	7	6	7	8	8	7	8	7	7	8	6	8	6	6	7	7	7	6	7	8	8	7	8	7	7
Q8VCE0;Q6PIC6;Q9WV27;Q9Z1W8;Q91WH7;E9QNX7;Q64436	Q8VCE0;Q6PIC6	24;24;7;4;3;3;3	24;24;7;4;3;3;3	12;12;0;0;0;0;0	Sodium/potassium-transporting ATPase subunit alpha-3	Atp1a3	>tr|Q8VCE0|Q8VCE0_MOUSE ATPase, Na+/K+ transporting, alpha 3 polypeptide OS=Mus musculus GN=Atp1a3 PE=2 SV=1;>sp|Q6PIC6|AT1A3_MOUSE Sodium/potassium-transporting ATPase subunit alpha-3 OS=Mus musculus GN=Atp1a3 PE=1 SV=1	7	24	24	12	15	17	15	17	18	17	20	19	15	17	14	16	18	18	20	19	15	17	15	17	18	17	20	19	15	17	14	16	18	18	20	19	7	6	5	7	9	6
Q6ZQ06	Q6ZQ06	2	2	2	Centrosomal protein of 162 kDa	Cep162	>sp|Q6ZQ06|CE162_MOUSE Centrosomal protein of 162 kDa OS=Mus musculus GN=Cep162 PE=1 SV=2	1	2	2	2	2	1	1	1	0	0	1	0	1	1	0	1	0	0	0	0	2	1	1	1	0	0	1	0	1	1	0	1	0	0	0	0	2	1	1	1	0	0
Q76MZ3	Q76MZ3	1	1	1	Serine/threonine-protein phosphatase 2A 65 kDa regulatory subunit A alpha isoform	Ppp2r1a	>sp|Q76MZ3|2AAA_MOUSE Serine/threonine-protein phosphatase 2A 65 kDa regulatory subunit A alpha isoform OS=Mus musculus GN=Ppp2r1a PE=1 SV=3	1	1	1	1	1	1	1	1	1	1	1	0	1	1	1	1	1	1	1	1	1	1	1	1	1	1	1	0	1	1	1	1	1	1	1	1	1	1	1	1	1	1
Q7TMM9;Q9CWF2	Q7TMM9;Q9CWF2	20;19	7;6	5;4	Tubulin beta-2A chain;Tubulin beta-2B chain	Tubb2a;Tubb2b	>sp|Q7TMM9|TBB2A_MOUSE Tubulin beta-2A chain OS=Mus musculus GN=Tubb2a PE=1 SV=1;>sp|Q9CWF2|TBB2B_MOUSE Tubulin beta-2B chain OS=Mus musculus GN=Tubb2b PE=1 SV=1	2	20	7	5	14	17	15	14	12	12	14	13	17	15	11	14	14	14	15	17	5	7	6	5	5	5	6	5	6	5	4	4	6	5	5	6	3	5	4	3	3	3
Q7TQD2	Q7TQD2	1	1	1	Tubulin polymerization-promoting protein	Tppp	>sp|Q7TQD2|TPPP_MOUSE Tubulin polymerization-promoting protein OS=Mus musculus GN=Tppp PE=1 SV=1	1	1	1	1	1	0	0	0	0	1	1	0	1	0	1	1	1	1	1	0	1	0	0	0	0	1	1	0	1	0	1	1	1	1	1	0	1	0	0	0	0	1
Q7TQF7	Q7TQF7	2	2	2	Amphiphysin	Amph	>sp|Q7TQF7|AMPH_MOUSE Amphiphysin OS=Mus musculus GN=Amph PE=1 SV=1	1	2	2	2	1	1	0	0	0	1	1	0	1	0	0	1	1	0	1	2	1	1	0	0	0	1	1	0	1	0	0	1	1	0	1	2	1	1	0	0	0	1
Q80UJ7	Q80UJ7	1	1	1	Rab3 GTPase-activating protein catalytic subunit	Rab3gap1	>sp|Q80UJ7|RB3GP_MOUSE Rab3 GTPase-activating protein catalytic subunit OS=Mus musculus GN=Rab3gap1 PE=2 SV=4	1	1	1	1	0	0	0	0	0	1	1	0	1	1	1	1	0	1	1	0	0	0	0	0	0	1	1	0	1	1	1	1	0	1	1	0	0	0	0	0	0	1
Q80VA5-3;Q80VA5-4;Q80VA5	Q80VA5-3;Q80VA5-4;Q80VA5	1;1;1	1;1;1	1;1;1	SH3 domain and tetratricopeptide repeat-containing protein 2	Sh3tc2	>sp|Q80VA5-3|S3TC2_MOUSE Isoform 3 of SH3 domain and tetratricopeptide repeat-containing protein 2 OS=Mus musculus GN=Sh3tc2;>sp|Q80VA5-4|S3TC2_MOUSE Isoform 4 of SH3 domain and tetratricopeptide repeat-containing protein 2 OS=Mus musculus GN=Sh3tc2;>sp|Q8	3	1	1	1	1	1	1	1	1	1	1	1	1	1	1	1	0	0	1	1	1	1	1	1	1	1	1	1	1	1	1	1	0	0	1	1	1	1	1	1	1	1
Q80VR3	Q80VR3	1	1	1	Sulfotransferase 1C1	Sult1c1	>sp|Q80VR3|ST1C1_MOUSE Sulfotransferase 1C1 OS=Mus musculus GN=Sult1c1 PE=1 SV=1	1	1	1	1	0	0	0	0	1	0	0	0	0	0	0	0	0	0	0	0	0	0	0	0	1	0	0	0	0	0	0	0	0	0	0	0	0	0	0	0	1	0
Q80X85	Q80X85	1	1	1	28S ribosomal protein S7, mitochondrial	Mrps7	>sp|Q80X85|RT07_MOUSE 28S ribosomal protein S7, mitochondrial OS=Mus musculus GN=Mrps7 PE=2 SV=1	1	1	1	1	0	0	0	0	0	1	1	0	0	0	1	0	0	1	0	1	0	0	0	0	0	1	1	0	0	0	1	0	0	1	0	1	0	0	0	0	0	1
Q8BFZ3	Q8BFZ3	5	1	1	Beta-actin-like protein 2	Actbl2	>sp|Q8BFZ3|ACTBL_MOUSE Beta-actin-like protein 2 OS=Mus musculus GN=Actbl2 PE=1 SV=1	1	5	1	1	3	4	5	5	4	4	3	3	4	2	3	4	4	5	3	3	1	1	1	1	0	1	1	1	1	0	0	1	1	1	0	0	1	1	1	1	0	1
Q8BK72	Q8BK72	1	1	1	28S ribosomal protein S27, mitochondrial	Mrps27	>sp|Q8BK72|RT27_MOUSE 28S ribosomal protein S27, mitochondrial OS=Mus musculus GN=Mrps27 PE=2 SV=2	1	1	1	1	0	0	0	0	0	1	1	0	0	0	0	1	0	0	0	0	0	0	0	0	0	1	1	0	0	0	0	1	0	0	0	0	0	0	0	0	0	1
Q8BMF4	Q8BMF4	2	2	2	Dihydrolipoyllysine-residue acetyltransferase component of pyruvate dehydrogenase complex, mitochondrial	Dlat	>sp|Q8BMF4|ODP2_MOUSE Dihydrolipoyllysine-residue acetyltransferase component of pyruvate dehydrogenase complex, mitochondrial OS=Mus musculus GN=Dlat PE=1 SV=2	1	2	2	2	2	0	1	1	1	0	1	1	2	0	2	1	2	2	1	2	2	0	1	1	1	0	1	1	2	0	2	1	2	2	1	2	2	0	1	1	1	0
Q8BYI9-2;Q8BYI9	Q8BYI9-2;Q8BYI9	2;2	2;2	2;2	Tenascin-R	Tnr	>sp|Q8BYI9-2|TENR_MOUSE Isoform 2 of Tenascin-R OS=Mus musculus GN=Tnr;>sp|Q8BYI9|TENR_MOUSE Tenascin-R OS=Mus musculus GN=Tnr PE=1 SV=2	2	2	2	2	2	2	2	2	1	1	2	2	2	2	2	2	1	1	1	2	2	2	2	2	1	1	2	2	2	2	2	2	1	1	1	2	2	2	2	2	1	1
Q8CBE3;H3BJS1;H3BK66;Q05BF4;H3BJR7;H3BJR4	Q8CBE3;H3BJS1;H3BK66;Q05BF4;H3BJR7	5;4;3;3;3;1	5;4;3;3;3;1	5;4;3;3;3;1	WD repeat-containing protein 37	Wdr37	>sp|Q8CBE3|WDR37_MOUSE WD repeat-containing protein 37 OS=Mus musculus GN=Wdr37 PE=2 SV=1;>tr|H3BJS1|H3BJS1_MOUSE WD repeat-containing protein 37 (Fragment) OS=Mus musculus GN=Wdr37 PE=4 SV=1;>tr|H3BK66|H3BK66_MOUSE WD repeat-containing protein 37 (Fragmen	6	5	5	5	3	4	4	4	3	4	4	1	4	3	3	4	3	2	3	4	3	4	4	4	3	4	4	1	4	3	3	4	3	2	3	4	3	4	4	4	3	4
Q8K212	Q8K212	6	6	6	Phosphofurin acidic cluster sorting protein 1	Pacs1	>sp|Q8K212|PACS1_MOUSE Phosphofurin acidic cluster sorting protein 1 OS=Mus musculus GN=Pacs1 PE=2 SV=2	1	6	6	6	5	4	5	4	4	5	4	3	4	2	4	4	1	4	2	4	5	4	5	4	4	5	4	3	4	2	4	4	1	4	2	4	5	4	5	4	4	5
Q8K2F8	Q8K2F8	1	1	1	Protein LSM14 homolog A	Lsm14a	>sp|Q8K2F8|LS14A_MOUSE Protein LSM14 homolog A OS=Mus musculus GN=Lsm14a PE=1 SV=1	1	1	1	1	0	0	1	1	0	0	0	1	0	0	1	0	0	0	0	0	0	0	1	1	0	0	0	1	0	0	1	0	0	0	0	0	0	0	1	1	0	0
Q8R191	Q8R191	1	1	1	Synaptogyrin-3	Syngr3	>sp|Q8R191|SNG3_MOUSE Synaptogyrin-3 OS=Mus musculus GN=Syngr3 PE=1 SV=1	1	1	1	1	1	1	1	1	1	1	1	1	1	1	1	1	1	1	1	1	1	1	1	1	1	1	1	1	1	1	1	1	1	1	1	1	1	1	1	1	1	1
Q8VDM6-2;Q8VDM6;Q8VDM6-3	Q8VDM6-2;Q8VDM6;Q8VDM6-3	2;2;1	2;2;1	2;2;1	Heterogeneous nuclear ribonucleoprotein U-like protein 1	Hnrnpul1	>sp|Q8VDM6-2|HNRL1_MOUSE Isoform 2 of Heterogeneous nuclear ribonucleoprotein U-like protein 1 OS=Mus musculus GN=Hnrnpul1;>sp|Q8VDM6|HNRL1_MOUSE Heterogeneous nuclear ribonucleoprotein U-like protein 1 OS=Mus musculus GN=Hnrnpul1 PE=1 SV=1;>sp|Q8VDM6-3|HN	3	2	2	2	1	1	1	2	1	1	1	2	1	1	1	2	1	0	2	1	1	1	1	2	1	1	1	2	1	1	1	2	1	0	2	1	1	1	1	2	1	1
Q8VDN2	Q8VDN2	14	4	4	Sodium/potassium-transporting ATPase subunit alpha-1	Atp1a1	>sp|Q8VDN2|AT1A1_MOUSE Sodium/potassium-transporting ATPase subunit alpha-1 OS=Mus musculus GN=Atp1a1 PE=1 SV=1	1	14	4	4	10	13	12	12	9	12	13	10	12	12	12	14	10	12	13	12	4	4	3	3	1	3	3	3	4	3	4	4	3	2	4	4	4	4	3	3	1	3
Q91V12-2;E9PYH2;Q91V12-4;Q91V12;Q91V12-3	Q91V12-2;E9PYH2;Q91V12-4;Q91V12;Q91V12-3	13;12;12;12;11	13;12;12;12;11	13;12;12;12;11	Cytosolic acyl coenzyme A thioester hydrolase	Acot7	>sp|Q91V12-2|BACH_MOUSE Isoform A of Cytosolic acyl coenzyme A thioester hydrolase OS=Mus musculus GN=Acot7;>tr|E9PYH2|E9PYH2_MOUSE Cytosolic acyl coenzyme A thioester hydrolase OS=Mus musculus GN=Acot7 PE=4 SV=1;>sp|Q91V12-4|BACH_MOUSE Isoform D of Cytoso	5	13	13	13	10	11	11	12	11	11	11	11	11	9	11	11	12	9	11	12	10	11	11	12	11	11	11	11	11	9	11	11	12	9	11	12	10	11	11	12	11	11
Q91VA7;V9GXV0	Q91VA7;V9GXV0	2;1	2;1	2;1		Idh3b	>tr|Q91VA7|Q91VA7_MOUSE Isocitrate dehydrogenase [NAD] subunit, mitochondrial OS=Mus musculus GN=Idh3b PE=2 SV=1;>tr|V9GXV0|V9GXV0_MOUSE Protein Idh3b (Fragment) OS=Mus musculus GN=Idh3b PE=3 SV=1	2	2	2	2	1	1	0	0	0	1	1	2	1	1	1	1	1	0	2	2	1	1	0	0	0	1	1	2	1	1	1	1	1	0	2	2	1	1	0	0	0	1
Q91VB8;P01942	Q91VB8;P01942	4;3	4;3	4;3	Hemoglobin subunit alpha	Hba-a2;Hba	>tr|Q91VB8|Q91VB8_MOUSE Alpha globin 1 OS=Mus musculus GN=Hba-a1 PE=2 SV=1;>sp|P01942|HBA_MOUSE Hemoglobin subunit alpha OS=Mus musculus GN=Hba PE=1 SV=2	2	4	4	4	3	4	4	3	3	3	3	2	4	3	3	3	3	2	3	4	3	4	4	3	3	3	3	2	4	3	3	3	3	2	3	4	3	4	4	3	3	3
Q91WT9-2;Q91WT9;D3YYN0;D3YUF2;D3Z4K2	Q91WT9-2;Q91WT9;D3YYN0;D3YUF2	6;6;3;3;2	6;6;3;3;2	6;6;3;3;2	Cystathionine beta-synthase	Cbs	>sp|Q91WT9-2|CBS_MOUSE Isoform 2 of Cystathionine beta-synthase OS=Mus musculus GN=Cbs;>sp|Q91WT9|CBS_MOUSE Cystathionine beta-synthase OS=Mus musculus GN=Cbs PE=2 SV=3;>tr|D3YYN0|D3YYN0_MOUSE Cystathionine beta-synthase (Fragment) OS=Mus musculus GN=Cbs P	5	6	6	6	5	6	5	4	3	6	5	5	6	4	5	6	5	4	4	4	5	6	5	4	3	6	5	5	6	4	5	6	5	4	4	4	5	6	5	4	3	6
Q91XV3	Q91XV3	1	1	1	Brain acid soluble protein 1	Basp1	>sp|Q91XV3|BASP1_MOUSE Brain acid soluble protein 1 OS=Mus musculus GN=Basp1 PE=1 SV=3	1	1	1	1	0	1	0	0	1	0	1	0	0	0	1	1	1	1	1	1	0	1	0	0	1	0	1	0	0	0	1	1	1	1	1	1	0	1	0	0	1	0
Q91ZZ3	Q91ZZ3	7	7	6	Beta-synuclein	Sncb	>sp|Q91ZZ3|SYUB_MOUSE Beta-synuclein OS=Mus musculus GN=Sncb PE=1 SV=1	1	7	7	6	5	6	5	6	4	5	5	5	6	6	6	6	4	5	5	5	5	6	5	6	4	5	5	5	6	6	6	6	4	5	5	5	4	5	4	5	3	4
Q920P5;Q920P5-2	Q920P5	5;2	5;2	5;2	Adenylate kinase isoenzyme 5	Ak5	>sp|Q920P5|KAD5_MOUSE Adenylate kinase isoenzyme 5 OS=Mus musculus GN=Ak5 PE=2 SV=2	2	5	5	5	4	3	3	3	3	4	5	2	5	3	3	3	3	5	1	4	4	3	3	3	3	4	5	2	5	3	3	3	3	5	1	4	4	3	3	3	3	4
Q99JP6;Q99JP6-2;Q501M9	Q99JP6;Q99JP6-2;Q501M9	3;3;2	2;2;1	2;2;1	Homer protein homolog 3	Homer3	>sp|Q99JP6|HOME3_MOUSE Homer protein homolog 3 OS=Mus musculus GN=Homer3 PE=1 SV=2;>sp|Q99JP6-2|HOME3_MOUSE Isoform 2 of Homer protein homolog 3 OS=Mus musculus GN=Homer3;>tr|Q501M9|Q501M9_MOUSE Homer protein homolog 3 OS=Mus musculus GN=Homer3 PE=2 SV=1	3	3	2	2	0	0	0	0	0	0	0	0	1	1	1	1	3	2	3	3	0	0	0	0	0	0	0	0	0	0	0	0	2	1	2	2	0	0	0	0	0	0
Q99JY8	Q99JY8	6	6	6	Lipid phosphate phosphohydrolase 3	Ppap2b	>sp|Q99JY8|LPP3_MOUSE Lipid phosphate phosphohydrolase 3 OS=Mus musculus GN=Ppap2b PE=1 SV=1	1	6	6	6	6	6	6	6	5	6	6	6	6	6	4	5	5	5	5	4	6	6	6	6	5	6	6	6	6	6	4	5	5	5	5	4	6	6	6	6	5	6
Q99KI0	Q99KI0	2	2	2	Aconitate hydratase, mitochondrial	Aco2	>sp|Q99KI0|ACON_MOUSE Aconitate hydratase, mitochondrial OS=Mus musculus GN=Aco2 PE=1 SV=1	1	2	2	2	0	0	1	0	2	1	0	0	1	1	0	0	2	0	1	0	0	0	1	0	2	1	0	0	1	1	0	0	2	0	1	0	0	0	1	0	2	1
Q99MQ4	Q99MQ4	1	1	1	Asporin	Aspn	>sp|Q99MQ4|ASPN_MOUSE Asporin OS=Mus musculus GN=Aspn PE=1 SV=1	1	1	1	1	1	1	1	1	1	1	0	1	1	1	1	1	1	1	0	0	1	1	1	1	1	1	0	1	1	1	1	1	1	1	0	0	1	1	1	1	1	1
Q9CQR4	Q9CQR4	3	3	3	Acyl-coenzyme A thioesterase 13;Acyl-coenzyme A thioesterase 13, N-terminally processed	Acot13	>sp|Q9CQR4|ACO13_MOUSE Acyl-coenzyme A thioesterase 13 OS=Mus musculus GN=Acot13 PE=1 SV=1	1	3	3	3	1	2	2	2	2	2	2	2	2	1	1	2	3	2	2	2	1	2	2	2	2	2	2	2	2	1	1	2	3	2	2	2	1	2	2	2	2	2
Q9CXW2	Q9CXW2	1	1	1	28S ribosomal protein S22, mitochondrial	Mrps22	>sp|Q9CXW2|RT22_MOUSE 28S ribosomal protein S22, mitochondrial OS=Mus musculus GN=Mrps22 PE=2 SV=1	1	1	1	1	0	0	0	0	0	1	1	0	0	0	0	0	0	0	0	0	0	0	0	0	0	1	1	0	0	0	0	0	0	0	0	0	0	0	0	0	0	1
Q9CZU6;Q80X68	Q9CZU6;Q80X68	2;1	2;1	2;1	Citrate synthase, mitochondrial;Citrate synthase	Cs;Csl	>sp|Q9CZU6|CISY_MOUSE Citrate synthase, mitochondrial OS=Mus musculus GN=Cs PE=1 SV=1;>tr|Q80X68|Q80X68_MOUSE Citrate synthase OS=Mus musculus GN=Csl PE=1 SV=1	2	2	2	2	0	0	0	0	1	0	1	0	0	0	1	0	2	0	2	2	0	0	0	0	1	0	1	0	0	0	1	0	2	0	2	2	0	0	0	0	1	0
Q9D051	Q9D051	1	1	1	Pyruvate dehydrogenase E1 component subunit beta, mitochondrial	Pdhb	>sp|Q9D051|ODPB_MOUSE Pyruvate dehydrogenase E1 component subunit beta, mitochondrial OS=Mus musculus GN=Pdhb PE=1 SV=1	1	1	1	1	0	0	1	0	1	0	0	0	0	0	0	0	1	1	1	1	0	0	1	0	1	0	0	0	0	0	0	0	1	1	1	1	0	0	1	0	1	0
Q9D2G2	Q9D2G2	1	1	1	Dihydrolipoyllysine-residue succinyltransferase component of 2-oxoglutarate dehydrogenase complex, mitochondrial	Dlst	>sp|Q9D2G2|ODO2_MOUSE Dihydrolipoyllysine-residue succinyltransferase component of 2-oxoglutarate dehydrogenase complex, mitochondrial OS=Mus musculus GN=Dlst PE=1 SV=1	1	1	1	1	1	1	1	1	0	1	1	1	1	1	1	1	1	1	1	1	1	1	1	1	0	1	1	1	1	1	1	1	1	1	1	1	1	1	1	1	0	1
Q9D6F9	Q9D6F9	19	4	4	Tubulin beta-4A chain	Tubb4a	>sp|Q9D6F9|TBB4A_MOUSE Tubulin beta-4A chain OS=Mus musculus GN=Tubb4a PE=1 SV=3	1	19	4	4	16	17	15	16	12	13	14	13	18	15	14	16	15	15	17	18	4	4	4	4	3	3	4	3	4	3	4	4	4	3	4	4	4	4	4	4	3	3
Q9DB20;F7D3P8;F6XVM5	Q9DB20	6;2;1	6;2;1	6;2;1	ATP synthase subunit O, mitochondrial	Atp5o	>sp|Q9DB20|ATPO_MOUSE ATP synthase subunit O, mitochondrial OS=Mus musculus GN=Atp5o PE=1 SV=1	3	6	6	6	3	4	1	1	3	4	3	3	3	2	5	2	5	2	5	6	3	4	1	1	3	4	3	3	3	2	5	2	5	2	5	6	3	4	1	1	3	4
Q9DB77	Q9DB77	3	3	3	Cytochrome b-c1 complex subunit 2, mitochondrial	Uqcrc2	>sp|Q9DB77|QCR2_MOUSE Cytochrome b-c1 complex subunit 2, mitochondrial OS=Mus musculus GN=Uqcrc2 PE=1 SV=1	1	3	3	3	2	2	1	0	1	3	1	0	0	0	1	0	3	1	3	3	2	2	1	0	1	3	1	0	0	0	1	0	3	1	3	3	2	2	1	0	1	3
Q9DBJ1	Q9DBJ1	1	1	1	Phosphoglycerate mutase 1	Pgam1	>sp|Q9DBJ1|PGAM1_MOUSE Phosphoglycerate mutase 1 OS=Mus musculus GN=Pgam1 PE=1 SV=3	1	1	1	1	0	0	1	0	0	1	0	0	0	0	0	0	1	0	1	1	0	0	1	0	0	1	0	0	0	0	0	0	1	0	1	1	0	0	1	0	0	1
Q9EQH3	Q9EQH3	1	1	1	Vacuolar protein sorting-associated protein 35	Vps35	>sp|Q9EQH3|VPS35_MOUSE Vacuolar protein sorting-associated protein 35 OS=Mus musculus GN=Vps35 PE=1 SV=1	1	1	1	1	1	1	1	1	1	1	1	1	1	1	1	1	1	1	1	1	1	1	1	1	1	1	1	1	1	1	1	1	1	1	1	1	1	1	1	1	1	1
Q9ERD7	Q9ERD7	15	3	3	Tubulin beta-3 chain	Tubb3	>sp|Q9ERD7|TBB3_MOUSE Tubulin beta-3 chain OS=Mus musculus GN=Tubb3 PE=1 SV=1	1	15	3	3	12	13	12	13	11	11	12	10	14	13	12	13	12	10	13	13	2	2	2	2	2	2	2	0	3	2	3	3	2	1	2	2	2	2	2	2	2	2
Q9ES28;Q9ES28-3;Q9ES28-2;Q9ES28-7;Q9ES28-4;Q9ES28-6;Q9ES28-8;D3Z0V2	Q9ES28;Q9ES28-3;Q9ES28-2;Q9ES28-7;Q9ES28-4;Q9ES28-6;Q9ES28-8;D3Z0V2	23;22;22;22;21;19;19;18	23;22;22;22;21;19;19;18	2;2;2;2;2;0;2;2	Rho guanine nucleotide exchange factor 7	Arhgef7	>sp|Q9ES28|ARHG7_MOUSE Rho guanine nucleotide exchange factor 7 OS=Mus musculus GN=Arhgef7 PE=1 SV=2;>sp|Q9ES28-3|ARHG7_MOUSE Isoform C of Rho guanine nucleotide exchange factor 7 OS=Mus musculus GN=Arhgef7;>sp|Q9ES28-2|ARHG7_MOUSE Isoform A of Rho guanine	8	23	23	2	16	19	18	18	17	17	20	14	16	17	15	17	17	18	16	16	16	19	18	18	17	17	20	14	16	17	15	17	17	18	16	16	2	2	2	2	2	2
Q9ES28-5	Q9ES28-5	22	1	1	Rho guanine nucleotide exchange factor 7	Arhgef7	>sp|Q9ES28-5|ARHG7_MOUSE Isoform E of Rho guanine nucleotide exchange factor 7 OS=Mus musculus GN=Arhgef7	1	22	1	1	15	18	17	17	16	16	19	14	15	15	13	15	15	18	15	15	1	1	1	1	1	1	1	1	1	0	0	0	0	1	1	1	1	1	1	1	1	1
Q9JLM8;H7BX36;Q80VB6;Q9JLM8-2	Q9JLM8;H7BX36	3;2;1;1	3;2;1;1	3;2;1;1	Serine/threonine-protein kinase DCLK1	Dclk1	>sp|Q9JLM8|DCLK1_MOUSE Serine/threonine-protein kinase DCLK1 OS=Mus musculus GN=Dclk1 PE=1 SV=1;>tr|H7BX36|H7BX36_MOUSE Serine/threonine-protein kinase DCLK1 OS=Mus musculus GN=Dclk1 PE=1 SV=1	4	3	3	3	2	2	2	0	2	2	1	2	3	2	1	1	1	2	2	2	2	2	2	0	2	2	1	2	3	2	1	1	1	2	2	2	2	2	2	0	2	2
Q9QYS2	Q9QYS2	1	1	1	Metabotropic glutamate receptor 3	Grm3	>sp|Q9QYS2|GRM3_MOUSE Metabotropic glutamate receptor 3 OS=Mus musculus GN=Grm3 PE=2 SV=1	1	1	1	1	0	0	0	0	0	0	0	0	1	0	1	1	0	0	0	1	0	0	0	0	0	0	0	0	1	0	1	1	0	0	0	1	0	0	0	0	0	0
Q9QZF2	Q9QZF2	6	6	6	Glypican-1;Secreted glypican-1	Gpc1	>sp|Q9QZF2|GPC1_MOUSE Glypican-1 OS=Mus musculus GN=Gpc1 PE=1 SV=1	1	6	6	6	0	1	0	0	4	5	5	4	0	0	2	2	3	5	4	5	0	1	0	0	4	5	5	4	0	0	2	2	3	5	4	5	0	1	0	0	4	5
Q9R0X4;Q32MW3	Q9R0X4;Q32MW3	2;1	2;1	2;1	Acyl-coenzyme A thioesterase 9, mitochondrial;Acyl-coenzyme A thioesterase 10, mitochondrial	Acot9;Acot10	>sp|Q9R0X4|ACOT9_MOUSE Acyl-coenzyme A thioesterase 9, mitochondrial OS=Mus musculus GN=Acot9 PE=1 SV=1;>sp|Q32MW3|ACO10_MOUSE Acyl-coenzyme A thioesterase 10, mitochondrial OS=Mus musculus GN=Acot10 PE=2 SV=1	2	2	2	2	0	1	1	1	0	1	1	0	0	1	0	1	0	0	1	0	0	1	1	1	0	1	1	0	0	1	0	1	0	0	1	0	0	1	1	1	0	1
Q9Z2Y3;Q9Z2Y3-3;Q9Z2Y3-2;E9Q0I7;D3Z6A7;E9Q0I8;Q3UVL6;D3Z6A8;D3Z6A9;Q9Z2Y3-5;Q9Z2Y3-4	Q9Z2Y3;Q9Z2Y3-3;Q9Z2Y3-2;E9Q0I7;D3Z6A7;E9Q0I8	17;15;14;12;12;11;5;4;4;4;4	17;15;14;12;12;11;5;4;4;4;4	16;14;13;12;11;11;4;3;3;3;3	Homer protein homolog 1	Homer1	>sp|Q9Z2Y3|HOME1_MOUSE Homer protein homolog 1 OS=Mus musculus GN=Homer1 PE=1 SV=2;>sp|Q9Z2Y3-3|HOME1_MOUSE Isoform 3 of Homer protein homolog 1 OS=Mus musculus GN=Homer1;>sp|Q9Z2Y3-2|HOME1_MOUSE Isoform 2 of Homer protein homolog 1 OS=Mus musculus GN=Home	11	17	17	16	0	0	0	0	0	0	0	0	16	16	15	16	12	15	15	14	0	0	0	0	0	0	0	0	16	16	15	16	12	15	15	14	0	0	0	0	0	0
REV__P28843	REV__P28843	1	1	1			>sp|P28843|DPP4_MOUSE Dipeptidyl peptidase 4 OS=Mus musculus GN=Dpp4 PE=1 SV=3	1	1	1	1	0	0	0	0	0	0	0	0	0	1	0	0	0	0	0	0	0	0	0	0	0	0	0	0	0	1	0	0	0	0	0	0	0	0	0	0	0	0
REV__Q6ZPJ3	REV__Q6ZPJ3	1	1	1			>sp|Q6ZPJ3|UBE2O_MOUSE E2/E3 hybrid ubiquitin-protein ligase UBE2O OS=Mus musculus GN=Ube2o PE=1 SV=3	1	1	1	1	1	1	1	1	1	1	1	0	1	1	1	1	0	0	1	1	1	1	1	1	1	1	1	0	1	1	1	1	0	0	1	1	1	1	1	1	1	1
REV__Q8CDA1-3;REV__Q8CDA1-2;REV__Q8CDA1	REV__Q8CDA1-3;REV__Q8CDA1-2;REV__Q8CDA1	1;1;1	1;1;1	1;1;1			>sp|Q8CDA1-3|SAC2_MOUSE Isoform 3 of Phosphatidylinositide phosphatase SAC2 OS=Mus musculus GN=Inpp5f;>sp|Q8CDA1-2|SAC2_MOUSE Isoform 2 of Phosphatidylinositide phosphatase SAC2 OS=Mus musculus GN=Inpp5f;>sp|Q8CDA1|SAC2_MOUSE Phosphatidylinositide phosphat	3	1	1	1	1	1	1	1	1	0	1	1	1	1	1	1	1	1	1	1	1	1	1	1	1	0	1	1	1	1	1	1	1	1	1	1	1	1	1	1	1	0
[truncated: 99 more columns]

## Sheet: Table 1
	CORTEX								HIPPOCAMPUS
Gene Names	KO-1	KO-2	KO-3	KO-4	WT-1	WT-2	WT-3	WT-4	KO-1	KO-2	KO-3	KO-4	WT-1	WT-2	WT-3	WT-4
Grm5	3985200	1141700	-	-	1698200000	1518800000	1148000000	1707500000	-	-	-	961420	1227100000	1578400000	1152400000	1377700000
Homer1	-	-	-	-	256450000	230730000	136460000	148550000	-	-	-	-	45259000	118730000	96856000	122790000
Grm1 (Isoform b)	-	-	-	-	22656000	18916000	15850000	27123000	-	-	-	-	10455000	36616000	17738000	12402000
Homer3	-	-	-	-	-	-	-	-	-	-	-	-	4263300	2424800	10113000	10071000
Homer2	-	-	-	-	2894900	6649800	5587300	2518500	-	-	-	-	6173400	2869700	13883000	8159400
Grm1 (Isoform a)	-	-	-	-	3981000	6541900	3939300	3235200	-	-	-	-	1682700	9965200	3527000	4299600
Grm3	-	-	-	-	1418900	-	1204300	971550	-	-	-	-	-	-	-	502160
Clu	-	-	-	-	3103300	2114600	1309900	2994900	-	-	-	-	1626500	1744400	1830300	-
Rab3gap1	-	-	-	-	635850000	621470000	764630000	861610000	-	805200000	764850000	-	-	743390000	-	-
Atp1a2	-	-	685630	960310	-	-	840010	1043600	-	-	-	-	2282300	-	2667700	1500300
Hbbt1;Hbb-bs	-	-	-	-	5534000	2633700	6989400	6190600	5306000	-	1229000	-	49948000	3789900	13985000	19324000
Slc3a2	-	-	-	-	-	-	665420	636600	-	-	-	-	1898500	-	1345100	2749100
Glud1	-	-	-	-	-	-	-	-	-	-	-	-	1651800	-	1696400	1853100
Atp6v1e1	-	-	-	-	-	-	-	-	-	-	-	-	1648800	-	1846700	1169800
