# Supplementary material for: Group 1 metabotropic glutamate receptors 1 and 5 form a protein complex in mouse hippocampus and cortex
Source: Proteomics. 2016 Sep 12;16(20):2698–705. doi: 10.1002/pmic.201500400 (PMC5129514; doi:10.1002/pmic.201500400)
Supplement: Supplementary file 3 — Suppl. Table S2 [file PMIC-16-2698-s003.xlsx]

## Sheet: proteinGroups
MaxQuant output files from MS analysis of mGluR5 IP from hippocampal microsome (M), P1 and P2 fractions with (antibody against mGluR5 form Genscript) or without antibody (EB, empty bead as negative control).
Protein IDs	Majority protein IDs	Peptide counts (all)	Peptide counts (razor+unique)	Peptide counts (unique)	Protein names	Gene names	Fasta headers	Number of proteins	Peptides	Razor + unique peptides	Unique peptides	Peptides mGluR5_M_EB_3	Peptides mGluR5_M_IP_1	Peptides mGluR5_M_IP_2	Peptides mGluR5_P1_EB_3	Peptides mGluR5_P1_IP_1	Peptides mGluR5_P1_IP_2	Peptides mGluR5_P2_EB_3	Peptides mGluR5_P2_IP_1	Peptides mGluR5_P2_IP_2	Razor + unique peptides mGluR5_M_EB_3	Razor + unique peptides mGluR5_M_IP_1	Razor + unique peptides mGluR5_M_IP_2	Razor + unique peptides mGluR5_P1_EB_3	Razor + unique peptides mGluR5_P1_IP_1	Razor + unique peptides mGluR5_P1_IP_2	Razor + unique peptides mGluR5_P2_EB_3	Razor + unique peptides mGluR5_P2_IP_1	Razor + unique peptides mGluR5_P2_IP_2	Unique peptides mGluR5_M_EB_3	Unique peptides mGluR5_M_IP_1	Unique peptides mGluR5_M_IP_2	Unique peptides mGluR5_P1_EB_3	Unique peptides mGluR5_P1_IP_1	Unique peptides mGluR5_P1_IP_2	Unique peptides mGluR5_P2_EB_3	Unique peptides mGluR5_P2_IP_1	Unique peptides mGluR5_P2_IP_2	Sequence coverage [%]	Unique + razor sequence coverage [%]	Unique sequence coverage [%]	Mol. weight [kDa]	Sequence length	Sequence lengths	Fraction average	Fraction 1	Fraction 2	Fraction 3	Fraction 4
A0A075B5K6;P03976	A0A075B5K6;P03976	1;1	1;1	1;1	Ig kappa chain V-II region 17S29.1	Igkv2-109	>tr|A0A075B5K6|A0A075B5K6_MOUSE Protein Igkv2-109 OS=Mus musculus GN=Igkv2-109 PE=4 SV=1;>sp|P03976|KV2A5_MOUSE Ig kappa chain V-II region 17S29.1 OS=Mus musculus PE=1 SV=1	2	1	1	1	1	1	1	1	0	0	1	0	0	1	1	1	1	0	0	1	0	0	1	1	1	1	0	0	1	0	0	10.7	10.7	10.7	13.154	121	121;113	5
A0A075B5M7	A0A075B5M7	2	2	2		Igkv5-39	>tr|A0A075B5M7|A0A075B5M7_MOUSE Protein Igkv5-39 OS=Mus musculus GN=Igkv5-39 PE=4 SV=3	1	2	2	2	2	1	2	2	2	2	1	2	1	2	1	2	2	2	2	1	2	1	2	1	2	2	2	2	1	2	1	28.4	28.4	28.4	10.345	95	95	5
A0A075B5N3	A0A075B5N3	1	1	1		Igkv8-28	>tr|A0A075B5N3|A0A075B5N3_MOUSE Protein Igkv8-28 OS=Mus musculus GN=Igkv8-28 PE=4 SV=3	1	1	1	1	1	0	1	1	1	1	1	0	0	1	0	1	1	1	1	1	0	0	1	0	1	1	1	1	1	0	0	8.9	8.9	8.9	10.903	101	101	5
A0A075B5N4	A0A075B5N4	2	2	2		Igkv8-27	>tr|A0A075B5N4|A0A075B5N4_MOUSE Protein Igkv8-27 OS=Mus musculus GN=Igkv8-27 PE=4 SV=1	1	2	2	2	2	1	2	2	2	2	2	2	1	2	1	2	2	2	2	2	2	1	2	1	2	2	2	2	2	2	1	24	24	24	10.976	100	100	5
A0A075B5P3;P01867-2;P01867;A0A0A6YVP0;P01863;P01865	A0A075B5P3;P01867-2;P01867	8;5;5;2;1;1	8;5;5;2;1;1	7;5;5;2;0;0	Ig gamma-2B chain C region	Ighg2b;Igh-3	>tr|A0A075B5P3|A0A075B5P3_MOUSE Protein Ighg2b (Fragment) OS=Mus musculus GN=Ighg2b PE=4 SV=1;>sp|P01867-2|IGG2B_MOUSE Isoform 2 of Ig gamma-2B chain C region OS=Mus musculus GN=Igh-3;>sp|P01867|IGG2B_MOUSE Ig gamma-2B chain C region OS=Mus musculus GN=Igh	6	8	8	7	8	6	7	8	7	8	8	8	8	8	6	7	8	7	8	8	8	8	7	5	6	7	6	7	7	7	7	41.4	41.4	36.6	36.568	336	336;335;404;176;330;398	2.83	1	20	94	2
A0A075B5P4;A0A0A6YWR2;P01868;P01869	A0A075B5P4;A0A0A6YWR2;P01868;P01869	7;7;6;6	7;7;6;6	7;7;6;6	Ig gamma-1 chain C region secreted form;Ig gamma-1 chain C region, membrane-bound form	Ighg1	>tr|A0A075B5P4|A0A075B5P4_MOUSE Ig gamma-1 chain C region secreted form (Fragment) OS=Mus musculus GN=Ighg1 PE=4 SV=1;>tr|A0A0A6YWR2|A0A0A6YWR2_MOUSE Ig gamma-1 chain C region secreted form (Fragment) OS=Mus musculus GN=Ighg1 PE=4 SV=1;>sp|P01868|IGHG1_MOU	4	7	7	7	4	4	5	7	5	6	6	4	5	4	4	5	7	5	6	6	4	5	4	4	5	7	5	6	6	4	5	32.1	32.1	32.1	35.633	324	324;393;324;393	2.44	2	37	32	1
A0A075B5P5;P03987-2;P03987	A0A075B5P5;P03987-2;P03987	6;6;6	6;6;6	6;6;6	Ig gamma-3 chain C region	Ighg3	>tr|A0A075B5P5|A0A075B5P5_MOUSE Protein Ighg3 (Fragment) OS=Mus musculus GN=Ighg3 PE=4 SV=1;>sp|P03987-2|IGHG3_MOUSE Isoform 2 of Ig gamma-3 chain C region OS=Mus musculus;>sp|P03987|IGHG3_MOUSE Ig gamma-3 chain C region OS=Mus musculus PE=1 SV=2	3	6	6	6	6	5	5	6	6	5	6	4	5	6	5	5	6	6	5	6	4	5	6	5	5	6	6	5	6	4	5	22.7	22.7	22.7	36.198	330	330;329;398	3			61
A0A075B5P6;A0A075B6A0;P01872;P01872-2	A0A075B5P6;A0A075B6A0;P01872;P01872-2	5;5;5;5	5;5;5;5	5;5;5;5	Ig mu chain C region	Ighm	>tr|A0A075B5P6|A0A075B5P6_MOUSE Ig mu chain C region (Fragment) OS=Mus musculus GN=Ighm PE=4 SV=1;>tr|A0A075B6A0|A0A075B6A0_MOUSE Ig mu chain C region (Fragment) OS=Mus musculus GN=Ighm PE=4 SV=2;>sp|P01872|IGHM_MOUSE Ig mu chain C region OS=Mus musculus G	4	5	5	5	2	4	3	5	3	3	4	1	1	2	4	3	5	3	3	4	1	1	2	4	3	5	3	3	4	1	1	17.1	17.1	17.1	49.943	455	455;476;454;475	2		26
A0A075B5R1;P01783	A0A075B5R1;P01783	1;1	1;1	1;1	Ig heavy chain V region MOPC 21	Ighv5-17	>tr|A0A075B5R1|A0A075B5R1_MOUSE Protein Ighv5-17 (Fragment) OS=Mus musculus GN=Ighv5-17 PE=4 SV=1;>sp|P01783|HVM16_MOUSE Ig heavy chain V region MOPC 21 (Fragment) OS=Mus musculus PE=1 SV=1	2	1	1	1	1	0	1	1	1	1	0	0	0	1	0	1	1	1	1	0	0	0	1	0	1	1	1	1	0	0	0	9.4	9.4	9.4	12.905	117	117;136	3			5
A0A075B5R2;A0A075B5R3;A0A0A6YX91;P01786	A0A075B5R2;A0A075B5R3;A0A0A6YX91;P01786	2;1;1;1	2;1;1;1	2;1;1;1	Ig heavy chain V region MOPC 47A	Ighv7-3;Ighv7-2	>tr|A0A075B5R2|A0A075B5R2_MOUSE Protein Ighv7-3 (Fragment) OS=Mus musculus GN=Ighv7-3 PE=4 SV=2;>tr|A0A075B5R3|A0A075B5R3_MOUSE Protein Ighv7-2 OS=Mus musculus GN=Ighv7-2 PE=4 SV=1;>tr|A0A0A6YX91|A0A0A6YX91_MOUSE Protein Ighv7-2 (Fragment) OS=Mus musculus	4	2	2	2	1	1	1	1	1	2	0	0	1	1	1	1	1	1	2	0	0	1	1	1	1	1	1	2	0	0	1	20	20	20	13.457	120	120;118;119;117	2.89		1	8
A0A075B5R5	A0A075B5R5	2	2	2		Ighv4-1	>tr|A0A075B5R5|A0A075B5R5_MOUSE Protein Ighv4-1 (Fragment) OS=Mus musculus GN=Ighv4-1 PE=4 SV=3	1	2	2	2	1	1	1	2	2	2	1	1	1	1	1	1	2	2	2	1	1	1	1	1	1	2	2	2	1	1	1	24.1	24.1	24.1	12.874	116	116	3			12
A0A075B5S9;A0A0A6YWH6	A0A075B5S9;A0A0A6YWH6	1;1	1;1	1;1		Ighv9-4	>tr|A0A075B5S9|A0A075B5S9_MOUSE Protein Ighv9-4 OS=Mus musculus GN=Ighv9-4 PE=4 SV=1;>tr|A0A0A6YWH6|A0A0A6YWH6_MOUSE Protein Ighv9-4 (Fragment) OS=Mus musculus GN=Ighv9-4 PE=4 SV=1	2	1	1	1	1	0	0	0	1	0	0	0	0	1	0	0	0	1	0	0	0	0	1	0	0	0	1	0	0	0	0	11.2	11.2	11.2	10.934	98	98;117	3			2
A0A075B5T2	A0A075B5T2	2	2	2		Ighv6-3	>tr|A0A075B5T2|A0A075B5T2_MOUSE Protein Ighv6-3 (Fragment) OS=Mus musculus GN=Ighv6-3 PE=4 SV=3	1	2	2	2	1	0	1	2	1	0	0	0	0	1	0	1	2	1	0	0	0	0	1	0	1	2	1	0	0	0	0	18.6	18.6	18.6	13.259	118	118	3			5
A0A075B5V0;A0A075B5U5;A0A0A6YWX0	A0A075B5V0	3;1;1	1;0;0	0;0;0		Ighv1-26	>tr|A0A075B5V0|A0A075B5V0_MOUSE MCG114299 (Fragment) OS=Mus musculus GN=Ighv1-26 PE=4 SV=1	3	3	1	0	3	2	2	3	2	2	2	2	2	1	0	0	1	0	0	0	0	0	0	0	0	0	0	0	0	0	0	33.3	8.5	0	12.91	117	117;116;117	3			2
A0A075B5Y5;A0A075B5Y2	A0A075B5Y5;A0A075B5Y2	1;1	1;1	1;1		Ighv1-84;Ighv1-75	>tr|A0A075B5Y5|A0A075B5Y5_MOUSE Protein Ighv1-84 OS=Mus musculus GN=Ighv1-84 PE=4 SV=1;>tr|A0A075B5Y2|A0A075B5Y2_MOUSE Protein Ighv1-75 OS=Mus musculus GN=Ighv1-75 PE=4 SV=1	2	1	1	1	1	0	1	0	0	0	0	0	0	1	0	1	0	0	0	0	0	0	1	0	1	0	0	0	0	0	0	12.8	12.8	12.8	12.967	117	117;117	3			2
A0A075B5Y4	A0A075B5Y4	2	1	1		Ighv1-81	>tr|A0A075B5Y4|A0A075B5Y4_MOUSE Protein Ighv1-81 OS=Mus musculus GN=Ighv1-81 PE=4 SV=1	1	2	1	1	2	1	1	1	1	1	1	0	0	1	1	1	0	1	1	1	0	0	1	1	1	0	1	1	1	0	0	20.5	12	12	12.989	117	117	3			6
A0A087WS17;A0A087WQX8;A0A087WNY6;A0A087WS74;A0A087WRP4;H3BJV1;A0A087WSH7;A0A087WQA5;A0A087WRZ5;Q8R0B4;Q8BLD4;Q6VYI5;Q6VYI4;Q921F2	A0A087WS17;A0A087WQX8;A0A087WNY6;A0A087WS74;A0A087WRP4;H3BJV1;A0A087WSH7;A0A087WQA5;A0A087WRZ5;Q8R0B4;Q8BLD4;Q6VYI5;Q6VYI4;Q921F2	1;1;1;1;1;1;1;1;1;1;1;1;1;1	1;1;1;1;1;1;1;1;1;1;1;1;1;1	1;1;1;1;1;1;1;1;1;1;1;1;1;1	TAR DNA-binding protein 43	Tardbp	>tr|A0A087WS17|A0A087WS17_MOUSE TAR DNA-binding protein 43 (Fragment) OS=Mus musculus GN=Tardbp PE=4 SV=1;>tr|A0A087WQX8|A0A087WQX8_MOUSE TAR DNA-binding protein 43 (Fragment) OS=Mus musculus GN=Tardbp PE=4 SV=1;>tr|A0A087WNY6|A0A087WNY6_MOUSE TAR DNA-bind	14	1	1	1	0	0	0	1	1	1	0	0	0	0	0	0	1	1	1	0	0	0	0	0	0	1	1	1	0	0	0	14.1	14.1	14.1	8.7169	78	78;85;88;128;138;140;175;200;285;295;298;302;304;414	4				3
A0A087WPL5;E9QNN1;O70133-3;O70133;O70133-2;Q3UR42	A0A087WPL5;E9QNN1;O70133-3;O70133;O70133-2;Q3UR42	2;2;2;2;2;1	2;2;2;2;2;1	2;2;2;2;2;1	ATP-dependent RNA helicase A	Dhx9	>tr|A0A087WPL5|A0A087WPL5_MOUSE ATP-dependent RNA helicase A OS=Mus musculus GN=Dhx9 PE=1 SV=1;>tr|E9QNN1|E9QNN1_MOUSE ATP-dependent RNA helicase A OS=Mus musculus GN=Dhx9 PE=1 SV=1;>sp|O70133-3|DHX9_MOUSE Isoform 3 of ATP-dependent RNA helicase A OS=Mus m	6	2	2	2	0	0	0	1	0	1	0	0	0	0	0	0	1	0	1	0	0	0	0	0	0	1	0	1	0	0	0	2.2	2.2	2.2	149.62	1383	1383;1384;1164;1380;1381;735	1	2
E9Q3Q4;A0A087WPQ9;E9Q2X2;Q8C985;Q6P9K9-2;Q6P9K9	E9Q3Q4;A0A087WPQ9;E9Q2X2;Q8C985;Q6P9K9-2;Q6P9K9	1;1;1;1;1;1	1;1;1;1;1;1	1;1;1;1;1;1	Neurexin-3-beta;Neurexin-3-beta, soluble form;Neurexin-3-beta, C-terminal fragment;Neurexin-3	Nrxn3	>tr|E9Q3Q4|E9Q3Q4_MOUSE Neurexin-3 OS=Mus musculus GN=Nrxn3 PE=4 SV=1;>tr|A0A087WPQ9|A0A087WPQ9_MOUSE Neurexin-3 OS=Mus musculus GN=Nrxn3 PE=4 SV=1;>tr|E9Q2X2|E9Q2X2_MOUSE Neurexin-3 OS=Mus musculus GN=Nrxn3 PE=4 SV=1;>sp|Q8C985|NRX3B_MOUSE Neurexin-3-beta	6	1	1	1	0	1	1	0	1	1	0	1	1	0	1	1	0	1	1	0	1	1	0	1	1	0	1	1	0	1	1	3.5	3.5	3.5	46.913	430	430;1009;1391;567;1100;1571	1	6
A0A087WSI9;Q3TWS4;E9Q9A3;E9QQ05;E9QLK9;Q7M6Y3-2;Q7M6Y3-3;Q7M6Y3-4;Q7M6Y3-6;Q7M6Y3-5;Q7M6Y3;Q61548-3;Q61548-2;Q61548	A0A087WSI9;Q3TWS4;E9Q9A3;E9QQ05;E9QLK9;Q7M6Y3-2;Q7M6Y3-3;Q7M6Y3-4;Q7M6Y3-6;Q7M6Y3-5;Q7M6Y3;Q61548-3;Q61548-2;Q61548	1;1;1;1;1;1;1;1;1;1;1;1;1;1	1;1;1;1;1;1;1;1;1;1;1;1;1;1	1;1;1;1;1;1;1;1;1;1;1;1;1;1	Phosphatidylinositol-binding clathrin assembly protein;Clathrin coat assembly protein AP180	Snap91;Picalm	>tr|A0A087WSI9|A0A087WSI9_MOUSE Clathrin coat assembly protein AP180 (Fragment) OS=Mus musculus GN=Snap91 PE=4 SV=1;>tr|Q3TWS4|Q3TWS4_MOUSE Clathrin coat assembly protein AP180 OS=Mus musculus GN=Snap91 PE=2 SV=1;>tr|E9Q9A3|E9Q9A3_MOUSE Clathrin coat assem	14	1	1	1	0	1	0	0	0	1	1	0	0	0	1	0	0	0	1	1	0	0	0	1	0	0	0	1	1	0	0	5.5	5.5	5.5	24.71	219	219;582;838;868;901;597;605;610;652;655;660;868;896;901	1	3
A0A0A0MQA5;P68368;A0A087WQS4;A0A087WRB4;A0A087WSB0;A0A087WSL5;A0A087WS35	A0A0A0MQA5;P68368	17;17;5;4;3;3;1	4;4;3;2;2;2;1	4;4;3;2;2;2;1	Tubulin alpha-4A chain	Tuba4a	>tr|A0A0A0MQA5|A0A0A0MQA5_MOUSE Tubulin alpha-4A chain (Fragment) OS=Mus musculus GN=Tuba4a PE=4 SV=1;>sp|P68368|TBA4A_MOUSE Tubulin alpha-4A chain OS=Mus musculus GN=Tuba4a PE=1 SV=1	7	17	4	4	17	17	17	12	16	17	16	16	15	4	4	4	2	4	4	4	4	4	4	4	4	2	4	4	4	4	4	52	11.3	11.3	52.793	477	477;448;125;100;81;89;75	2.9	3		34	2
A0A0A0MQF6;P16858;S4R1W1;S4R257;D3YYI5;S4R1W8;V9GX06;S4R1N5;V9GXA7;S4R2G5;Q64467	A0A0A0MQF6;P16858;S4R1W1;S4R257;D3YYI5	12;12;11;9;8;2;2;1;1;1;1	12;12;11;9;8;2;2;1;1;1;1	12;12;11;9;8;2;2;1;1;1;1	Glyceraldehyde-3-phosphate dehydrogenase	Gapdh;Gm3839;Gm7293	>tr|A0A0A0MQF6|A0A0A0MQF6_MOUSE Glyceraldehyde-3-phosphate dehydrogenase OS=Mus musculus GN=Gapdh PE=4 SV=1;>sp|P16858|G3P_MOUSE Glyceraldehyde-3-phosphate dehydrogenase OS=Mus musculus GN=Gapdh PE=1 SV=2;>tr|S4R1W1|S4R1W1_MOUSE Glyceraldehyde-3-phosphate	11	12	12	12	6	12	11	8	9	8	10	11	11	6	12	11	8	9	8	10	11	11	6	12	11	8	9	8	10	11	11	44.6	44.6	44.6	38.653	359	359;333;333;280;336;55;183;57;121;440;440	4.03				155
A0A0A0MQN8;H3BIX4;Z4YLB7;P97300-3;P97300-1;P97300	A0A0A0MQN8;H3BIX4;Z4YLB7;P97300-3;P97300-1;P97300	1;1;1;1;1;1	1;1;1;1;1;1	1;1;1;1;1;1	Neuroplastin	Nptn	>tr|A0A0A0MQN8|A0A0A0MQN8_MOUSE Neuroplastin OS=Mus musculus GN=Nptn PE=4 SV=1;>tr|H3BIX4|H3BIX4_MOUSE Neuroplastin (Fragment) OS=Mus musculus GN=Nptn PE=4 SV=1;>tr|Z4YLB7|Z4YLB7_MOUSE Neuroplastin OS=Mus musculus GN=Nptn PE=4 SV=1;>sp|P97300-3|NPTN_MOUSE	6	1	1	1	1	1	1	1	1	1	1	1	1	1	1	1	1	1	1	1	1	1	1	1	1	1	1	1	1	1	1	8.2	8.2	8.2	13.163	122	122;221;277;277;281;397	3			9
A0A0A6YXD3;A0A0A6YW30;D3YXT0;Q91WD5	A0A0A6YXD3;A0A0A6YW30;D3YXT0;Q91WD5	1;1;1;1	1;1;1;1	1;1;1;1	NADH dehydrogenase [ubiquinone] iron-sulfur protein 2, mitochondrial	Ndufs2	>tr|A0A0A6YXD3|A0A0A6YXD3_MOUSE NADH dehydrogenase [ubiquinone] iron-sulfur protein 2, mitochondrial (Fragment) OS=Mus musculus GN=Ndufs2 PE=4 SV=1;>tr|A0A0A6YW30|A0A0A6YW30_MOUSE NADH dehydrogenase [ubiquinone] iron-sulfur protein 2, mitochondrial (Fragme	4	1	1	1	0	0	0	1	1	0	1	1	1	0	0	0	1	1	0	1	1	1	0	0	0	1	1	0	1	1	1	7.6	7.6	7.6	16.897	145	145;231;437;463	4				5
A0A0A6YW67;E9Q9J0;J3QK04;E9Q4P0;E9Q5F6;E9QNP0;Q5SX22;P62984;P62983;P0CG49;P0CG50	A0A0A6YW67;E9Q9J0;J3QK04;E9Q4P0;E9Q5F6;E9QNP0;Q5SX22;P62984;P62983;P0CG49;P0CG50	2;2;2;2;2;2;2;2;2;2;2	2;2;2;2;2;2;2;2;2;2;2	2;2;2;2;2;2;2;2;2;2;2	Ubiquitin-60S ribosomal protein L40;Ubiquitin;60S ribosomal protein L40;Ubiquitin-40S ribosomal protein S27a;Ubiquitin;40S ribosomal protein S27a;Polyubiquitin-B;Ubiquitin;Polyubiquitin-C;Ubiquitin;Ubiquitin-related 1;Ubiquitin-related 2	Uba52;Gm7808;Kxd1;Ubc;Ubb;Rps27a	>tr|A0A0A6YW67|A0A0A6YW67_MOUSE MCG23377, isoform CRA_b OS=Mus musculus GN=mCG_23377 PE=4 SV=1;>tr|E9Q9J0|E9Q9J0_MOUSE Ubiquitin-60S ribosomal protein L40 (Fragment) OS=Mus musculus GN=Uba52 PE=1 SV=1;>tr|J3QK04|J3QK04_MOUSE MCG67952 OS=Mus musculus GN=Gm7	11	2	2	2	1	0	0	0	0	0	0	1	0	1	0	0	0	0	0	0	1	0	1	0	0	0	0	0	0	1	0	32.5	32.5	32.5	8.7279	77	77;96;128;193;201;232;236;128;156;305;734	2	1		1
A0A0A6YW88;Q3UHL1	A0A0A6YW88;Q3UHL1	5;5	5;5	5;5	CaM kinase-like vesicle-associated protein	Camkv	>tr|A0A0A6YW88|A0A0A6YW88_MOUSE CaM kinase-like vesicle-associated protein OS=Mus musculus GN=Camkv PE=4 SV=1;>sp|Q3UHL1|CAMKV_MOUSE CaM kinase-like vesicle-associated protein OS=Mus musculus GN=Camkv PE=1 SV=2	2	5	5	5	1	5	4	4	3	3	3	5	3	1	5	4	4	3	3	3	5	3	1	5	4	4	3	3	3	5	3	14	14	14	51.674	484	484;512	2.29		24	10
A0A0A6YWU2;E9Q589;A0A0A6YY47;E9QB01;P13595-4;P13595-3;P13595-2;P13595;A0A0A6YY91	A0A0A6YWU2;E9Q589;A0A0A6YY47;E9QB01;P13595-4;P13595-3;P13595-2;P13595;A0A0A6YY91	2;2;2;2;2;2;2;2;1	2;2;2;2;2;2;2;2;1	2;2;2;2;2;2;2;2;1	Neural cell adhesion molecule 1	Ncam1	>tr|A0A0A6YWU2|A0A0A6YWU2_MOUSE Neural cell adhesion molecule 1 OS=Mus musculus GN=Ncam1 PE=4 SV=1;>tr|E9Q589|E9Q589_MOUSE Neural cell adhesion molecule 1 OS=Mus musculus GN=Ncam1 PE=4 SV=1;>tr|A0A0A6YY47|A0A0A6YY47_MOUSE Neural cell adhesion molecule 1 OS	9	2	2	2	1	2	1	1	1	1	2	1	0	1	2	1	1	1	1	2	1	0	1	2	1	1	1	1	2	1	0	3.8	3.8	3.8	67.305	605	605;725;848;849;605;725;848;1115;1089	1	10
A0A0A6YY53;F6TQW2;P01864	A0A0A6YY53;F6TQW2;P01864	8;8;4	7;7;3	7;7;3	Ig gamma-2A chain C region secreted form	Ighg2c	>tr|A0A0A6YY53|A0A0A6YY53_MOUSE Protein Ighg2c (Fragment) OS=Mus musculus GN=Ighg2c PE=4 SV=1;>tr|F6TQW2|F6TQW2_MOUSE Protein Ighg2c OS=Mus musculus GN=Ighg2c PE=4 SV=1;>sp|P01864|GCAB_MOUSE Ig gamma-2A chain C region secreted form OS=Mus musculus PE=1 SV=	3	8	7	7	8	8	7	8	7	7	7	7	6	7	7	6	7	6	6	6	6	5	7	7	6	7	6	6	6	6	5	39.4	34.6	34.6	36.407	335	335;403;335	3.13	1	2	80	17
A1BN54;Q7TPR4	A1BN54;Q7TPR4	1;1	1;1	1;1	Alpha-actinin-1	Actn1	>tr|A1BN54|A1BN54_MOUSE Alpha actinin 1a OS=Mus musculus GN=Actn1 PE=2 SV=1;>sp|Q7TPR4|ACTN1_MOUSE Alpha-actinin-1 OS=Mus musculus GN=Actn1 PE=1 SV=1	2	1	1	1	0	0	0	1	1	1	0	0	0	0	0	0	1	1	1	0	0	0	0	0	0	1	1	1	0	0	0	1.4	1.4	1.4	102.72	887	887;892	2		3
A2AEG6;P35803-3;P35803-8;P35803;A2AEG3;P35803-5;P35803-4;P35803-2	A2AEG6;P35803-3;P35803-8;P35803;A2AEG3;P35803-5;P35803-4;P35803-2	2;2;2;2;1;1;1;1	2;2;2;2;1;1;1;1	2;2;2;2;1;1;1;1	Neuronal membrane glycoprotein M6-b	Gpm6b	>tr|A2AEG6|A2AEG6_MOUSE Glycoprotein m6b, isoform CRA_g OS=Mus musculus GN=Gpm6b PE=4 SV=1;>sp|P35803-3|GPM6B_MOUSE Isoform 3 of Neuronal membrane glycoprotein M6-b OS=Mus musculus GN=Gpm6b;>sp|P35803-8|GPM6B_MOUSE Isoform 8 of Neuronal membrane glycoprote	8	2	2	2	1	2	2	0	0	1	0	1	0	1	2	2	0	0	1	0	1	0	1	2	2	0	0	1	0	1	0	7.3	7.3	7.3	36.196	328	328;269;288;328;305;246;265;305	4.56				4
A2AFI4;A2AFI3;Q9WV02-2;Q91VM5;Q9WV02	A2AFI4;A2AFI3;Q9WV02-2;Q91VM5;Q9WV02	2;2;2;2;2	2;2;2;2;2	2;2;2;2;2	RNA-binding motif protein, X chromosome;RNA-binding motif protein, X chromosome, N-terminally processed;RNA binding motif protein, X-linked-like-1	Rbmx;Rbmxl1	>tr|A2AFI4|A2AFI4_MOUSE RNA-binding motif protein, X chromosome (Fragment) OS=Mus musculus GN=Rbmx PE=4 SV=1;>tr|A2AFI3|A2AFI3_MOUSE RNA binding motif protein, X chromosome, isoform CRA_b OS=Mus musculus GN=Rbmx PE=4 SV=1;>sp|Q9WV02-2|RBMX_MOUSE Isoform 2	5	2	2	2	1	1	0	2	1	2	0	0	1	1	1	0	2	1	2	0	0	1	1	1	0	2	1	2	0	0	1	26.2	26.2	26.2	11.298	103	103;301;289;388;391	3.88			1	7
Q8C2Q8;A2AKU9;Q91VR2;A2AKV1;A2AKV2;A2AKV3;A2AKV0	Q8C2Q8;A2AKU9;Q91VR2;A2AKV1;A2AKV2;A2AKV3;A2AKV0	5;5;5;4;4;4;3	5;5;5;4;4;4;3	5;5;5;4;4;4;3	ATP synthase subunit gamma;ATP synthase subunit gamma, mitochondrial	Atp5c1	>tr|Q8C2Q8|Q8C2Q8_MOUSE ATP synthase subunit gamma OS=Mus musculus GN=Atp5c1 PE=2 SV=1;>tr|A2AKU9|A2AKU9_MOUSE ATP synthase subunit gamma OS=Mus musculus GN=Atp5c1 PE=1 SV=1;>sp|Q91VR2|ATPG_MOUSE ATP synthase subunit gamma, mitochondrial OS=Mus musculus GN	7	5	5	5	0	2	1	4	3	4	5	4	4	0	2	1	4	3	4	5	4	4	0	2	1	4	3	4	5	4	4	19	19	19	30.255	274	274;297;298;154;171;188;101	5
E9Q7H5;A2AL12;B2RXM2;J3QNY1;Q8BG05-2;Q8BG05;A2AL13	E9Q7H5;A2AL12;B2RXM2;J3QNY1;Q8BG05-2;Q8BG05	4;4;4;4;4;4;1	4;4;4;4;4;4;1	4;4;4;4;4;4;1	Heterogeneous nuclear ribonucleoprotein A3	Gm8991;Hnrnpa3;Gm6793;Gm9242	>tr|E9Q7H5|E9Q7H5_MOUSE Uncharacterized protein OS=Mus musculus GN=Gm8991 PE=4 SV=1;>tr|A2AL12|A2AL12_MOUSE Heterogeneous nuclear ribonucleoprotein A3 OS=Mus musculus GN=Hnrnpa3 PE=4 SV=1;>tr|B2RXM2|B2RXM2_MOUSE EG627828 protein OS=Mus musculus GN=Gm6793 P	7	4	4	4	4	4	4	4	4	4	2	3	3	4	4	4	4	4	4	2	3	3	4	4	4	4	4	4	2	3	3	21	21	21	32.574	300	300;318;351;357;357;379;194	4				40
Q8C048;A2ALL9;Q0VF55	Q8C048;A2ALL9;Q0VF55	11;11;11	4;4;4	4;4;4	Calcium-transporting ATPase	Atp2b3	>tr|Q8C048|Q8C048_MOUSE Calcium-transporting ATPase OS=Mus musculus GN=Atp2b3 PE=2 SV=1;>tr|A2ALL9|A2ALL9_MOUSE Calcium-transporting ATPase OS=Mus musculus GN=Atp2b3 PE=1 SV=1;>tr|Q0VF55|Q0VF55_MOUSE Calcium-transporting ATPase OS=Mus musculus GN=Atp2b3 PE	3	11	4	4	9	11	11	7	10	8	6	6	6	2	4	4	2	3	2	0	1	1	2	4	4	2	3	2	0	1	1	12.8	6.1	6.1	125.71	1144	1144;1173;1220	1	19
A2ALV3;Q62420;F6ZL13;Q8BXU5	A2ALV3;Q62420;F6ZL13;Q8BXU5	2;2;1;1	2;2;1;1	2;2;1;1	Endophilin-A1	Sh3gl2	>tr|A2ALV3|A2ALV3_MOUSE Endophilin-A1 OS=Mus musculus GN=Sh3gl2 PE=4 SV=1;>sp|Q62420|SH3G2_MOUSE Endophilin-A1 OS=Mus musculus GN=Sh3gl2 PE=1 SV=2;>tr|F6ZL13|F6ZL13_MOUSE Endophilin-A1 (Fragment) OS=Mus musculus GN=Sh3gl2 PE=4 SV=1;>tr|Q8BXU5|Q8BXU5_MOUSE	4	2	2	2	1	2	2	0	1	1	2	2	2	1	2	2	0	1	1	2	2	2	1	2	2	0	1	1	2	2	2	6.5	6.5	6.5	48.295	431	431;352;231;245	3.92			1	12
A2APL5;P43006-3;P43006-2;P43006;F7CAM6;F6ZRK3;A2AQI7	A2APL5;P43006-3;P43006-2;P43006;F7CAM6	6;6;6;6;3;2;1	6;6;6;6;3;2;1	6;6;6;6;3;2;1	Excitatory amino acid transporter 2	Slc1a2	>tr|A2APL5|A2APL5_MOUSE Amino acid transporter OS=Mus musculus GN=Slc1a2 PE=3 SV=1;>sp|P43006-3|EAA2_MOUSE Isoform Glt-1B of Excitatory amino acid transporter 2 OS=Mus musculus GN=Slc1a2;>sp|P43006-2|EAA2_MOUSE Isoform Glt-1A of Excitatory amino acid trans	7	6	6	6	2	5	4	1	3	3	3	4	4	2	5	4	1	3	3	3	4	4	2	5	4	1	3	3	3	4	4	14.3	14.3	14.3	60.875	561	561;558;569;572;196;145;157	2.58	5	10	33
A2ARP8;Q9QYR6;Q9QYR6-2	A2ARP8;Q9QYR6;Q9QYR6-2	5;5;5	4;4;4	4;4;4	Microtubule-associated protein 1A;MAP1A heavy chain;MAP1 light chain LC2	Map1a	>tr|A2ARP8|A2ARP8_MOUSE Microtubule-associated protein 1A OS=Mus musculus GN=Map1a PE=1 SV=1;>sp|Q9QYR6|MAP1A_MOUSE Microtubule-associated protein 1A OS=Mus musculus GN=Map1a PE=1 SV=2;>sp|Q9QYR6-2|MAP1A_MOUSE Isoform 2 of Microtubule-associated protein 1A	3	5	4	4	4	4	5	4	5	5	4	4	4	4	3	4	4	4	4	3	3	3	4	3	4	4	4	4	3	3	3	2.1	1.8	1.8	325.88	3014	3014;2776;3000	1	32
A2AS98;P28660-2;P28660	A2AS98;P28660-2;P28660	5;5;5	5;5;5	5;5;5	Nck-associated protein 1	Nckap1	>tr|A2AS98|A2AS98_MOUSE Nck-associated protein 1 OS=Mus musculus GN=Nckap1 PE=4 SV=1;>sp|P28660-2|NCKP1_MOUSE Isoform 2 of Nck-associated protein 1 OS=Mus musculus GN=Nckap1;>sp|P28660|NCKP1_MOUSE Nck-associated protein 1 OS=Mus musculus GN=Nckap1 PE=1 SV=	3	5	5	5	4	0	2	3	2	3	5	4	2	4	0	2	3	2	3	5	4	2	4	0	2	3	2	3	5	4	2	5.4	5.4	5.4	129.51	1134	1134;1037;1128	1	25
F7BNZ5;A2AVX1;E9Q8Q5;Q80YN3	F7BNZ5;A2AVX1;E9Q8Q5;Q80YN3	2;2;2;2	2;2;2;2	2;2;2;2	Breast carcinoma-amplified sequence 1 homolog	Bcas1	>tr|F7BNZ5|F7BNZ5_MOUSE Breast carcinoma-amplified sequence 1 homolog (Fragment) OS=Mus musculus GN=Bcas1 PE=4 SV=1;>tr|A2AVX1|A2AVX1_MOUSE Breast carcinoma-amplified sequence 1 homolog OS=Mus musculus GN=Bcas1 PE=4 SV=1;>tr|E9Q8Q5|E9Q8Q5_MOUSE Breast carc	4	2	2	2	0	0	0	2	1	0	1	0	0	0	0	0	2	1	0	1	0	0	0	0	0	2	1	0	1	0	0	7.4	7.4	7.4	40.426	379	379;577;587;633	3.8			1	4
A3KGU7;P16546;A3KGU5;E9Q447;P16546-2;A3KGU9;A3KGU4	A3KGU7;P16546;A3KGU5;E9Q447;P16546-2	56;56;55;55;55;7;2	56;56;55;55;55;7;2	56;56;55;55;55;7;2	Spectrin alpha chain, non-erythrocytic 1	Sptan1	>tr|A3KGU7|A3KGU7_MOUSE Spectrin alpha chain, non-erythrocytic 1 OS=Mus musculus GN=Sptan1 PE=1 SV=1;>sp|P16546|SPTN1_MOUSE Spectrin alpha chain, non-erythrocytic 1 OS=Mus musculus GN=Sptan1 PE=1 SV=4;>tr|A3KGU5|A3KGU5_MOUSE Spectrin alpha chain, non-eryth	7	56	56	56	49	32	30	43	42	46	26	25	21	49	32	30	43	42	46	26	25	21	49	32	30	43	42	46	26	25	21	27.9	27.9	27.9	285.15	2477	2477;2472;2457;2478;2452;477;136	1	336
F6V305;A6PWX9;Q9CWU6;D6RJ83;A6PWX5;A6PWX7;A6PWX8	F6V305;A6PWX9;Q9CWU6;D6RJ83;A6PWX5;A6PWX7;A6PWX8	2;2;2;1;1;1;1	2;2;2;1;1;1;1	2;2;2;1;1;1;1	Ubiquinol-cytochrome-c reductase complex assembly factor 1	Uqcc1	>tr|F6V305|F6V305_MOUSE Ubiquinol-cytochrome-c reductase complex assembly factor 1 (Fragment) OS=Mus musculus GN=Uqcc1 PE=4 SV=1;>tr|A6PWX9|A6PWX9_MOUSE Ubiquinol-cytochrome-c reductase complex assembly factor 1 OS=Mus musculus GN=Uqcc1 PE=4 SV=1;>sp|Q9CWU	7	2	2	2	0	0	0	0	0	0	2	1	1	0	0	0	0	0	0	2	1	1	0	0	0	0	0	0	2	1	1	8.6	8.6	8.6	28.362	243	243;269;295;120;215;227;262	5
A6ZI44;P05064;D3YWI1;D3Z510;D3YV98;Q9CPQ9;A6ZI47;A6ZI46	A6ZI44;P05064;D3YWI1	3;3;2;1;1;1;1;1	3;3;2;1;1;1;1;1	3;3;2;1;1;1;1;1	Fructose-bisphosphate aldolase A	Aldoa	>tr|A6ZI44|A6ZI44_MOUSE Fructose-bisphosphate aldolase OS=Mus musculus GN=Aldoa PE=2 SV=1;>sp|P05064|ALDOA_MOUSE Fructose-bisphosphate aldolase A OS=Mus musculus GN=Aldoa PE=1 SV=2;>tr|D3YWI1|D3YWI1_MOUSE Fructose-bisphosphate aldolase (Fragment) OS=Mus mu	8	3	3	3	2	2	3	1	2	2	3	3	2	2	2	3	1	2	2	3	3	2	2	2	3	1	2	2	3	3	2	11.7	11.7	11.7	45.12	418	418;364;236;131;193;364;364;419	4				20
A8DUK4;E9Q223;P02088;CON__P02070;CON__Q3SX09;P02104;P02089	A8DUK4;E9Q223;P02088	3;2;2;1;1;1;1	3;2;2;1;1;1;1	3;2;2;1;1;1;1	Hemoglobin subunit beta-1	Hbbt1;Hbb-bs;Hbb-b1	>tr|A8DUK4|A8DUK4_MOUSE Beta-globin OS=Mus musculus GN=Hbbt1 PE=3 SV=1;>tr|E9Q223|E9Q223_MOUSE Protein Hbb-bs (Fragment) OS=Mus musculus GN=Hbb-bs PE=3 SV=1;>sp|P02088|HBB1_MOUSE Hemoglobin subunit beta-1 OS=Mus musculus GN=Hbb-b1 PE=1 SV=2	7	3	3	3	3	2	1	2	1	2	2	2	0	3	2	1	2	1	2	2	2	0	3	2	1	2	1	2	2	2	0	25.9	25.9	25.9	15.748	147	147;103;147;145;201;147;147	5
B1AQW2;P10637-4;P10637-3;P10637-5;B1AQW4;A0A0A0MQC7;A2A5Y6;P10637-6;P10637-2;P10637	B1AQW2;P10637-4;P10637-3;P10637-5;B1AQW4;A0A0A0MQC7;A2A5Y6;P10637-6;P10637-2;P10637	2;2;2;2;1;1;1;1;1;1	2;2;2;2;1;1;1;1;1;1	2;2;2;2;1;1;1;1;1;1	Microtubule-associated protein;Microtubule-associated protein tau	Mapt	>tr|B1AQW2|B1AQW2_MOUSE Microtubule-associated protein OS=Mus musculus GN=Mapt PE=1 SV=1;>sp|P10637-4|TAU_MOUSE Isoform Tau-C of Microtubule-associated protein tau OS=Mus musculus GN=Mapt;>sp|P10637-3|TAU_MOUSE Isoform Tau-B of Microtubule-associated prote	10	2	2	2	2	2	2	2	1	2	0	2	1	2	2	2	2	1	2	0	2	1	2	2	2	2	1	2	0	2	1	11	11	11	40.891	390	390;341;364;372;154;733;749;350;430;733	3.06		1	14	2
B1AQX6;B1AQX7;B1AQX9;Q9QWI6-3;Q9QWI6-2;Q9QWI6	B1AQX6;B1AQX7;B1AQX9;Q9QWI6-3;Q9QWI6-2;Q9QWI6	2;2;2;2;2;2	2;2;2;2;2;2	2;2;2;2;2;2	SRC kinase signaling inhibitor 1	Srcin1	>tr|B1AQX6|B1AQX6_MOUSE SRC kinase-signaling inhibitor 1 OS=Mus musculus GN=Srcin1 PE=1 SV=1;>tr|B1AQX7|B1AQX7_MOUSE SRC kinase-signaling inhibitor 1 OS=Mus musculus GN=Srcin1 PE=1 SV=1;>tr|B1AQX9|B1AQX9_MOUSE SRC kinase-signaling inhibitor 1 OS=Mus muscul	6	2	2	2	2	1	1	0	1	2	0	1	0	2	1	1	0	1	2	0	1	0	2	1	1	0	1	2	0	1	0	2.4	2.4	2.4	126.99	1174	1174;1198;1217;1206;1216;1250	1	8
B1AQZ0	B1AQZ0	1	1	1		2015-09-08	>tr|B1AQZ0|B1AQZ0_MOUSE Septin-8 OS=Mus musculus GN=Sept8 PE=1 SV=1	1	1	1	1	1	1	1	1	1	1	1	1	1	1	1	1	1	1	1	1	1	1	1	1	1	1	1	1	1	1	1	3.5	3.5	3.5	55.874	484	484	3			9
B1ASE2;G3X9L6;Q9DCX2	B1ASE2;G3X9L6;Q9DCX2	3;3;3	3;3;3	3;3;3	ATP synthase subunit d, mitochondrial	Atp5h;Gm10250	>tr|B1ASE2|B1ASE2_MOUSE ATP synthase subunit d, mitochondrial (Fragment) OS=Mus musculus GN=Atp5h PE=4 SV=1;>tr|G3X9L6|G3X9L6_MOUSE MCG55033 OS=Mus musculus GN=Gm10250 PE=4 SV=1;>sp|Q9DCX2|ATP5H_MOUSE ATP synthase subunit d, mitochondrial OS=Mus musculus G	3	3	3	3	0	0	0	1	1	0	2	2	2	0	0	0	1	1	0	2	2	2	0	0	0	1	1	0	2	2	2	29	29	29	15.882	138	138;160;161	5
B1AT60;B1AT59;Q400C8-2;Q400C8	B1AT60;B1AT59;Q400C8-2;Q400C8	1;1;1;1	1;1;1;1	1;1;1;1	Archaemetzincin-2	Amz2	>tr|B1AT60|B1AT60_MOUSE Archaemetzincin-2 OS=Mus musculus GN=Amz2 PE=4 SV=1;>tr|B1AT59|B1AT59_MOUSE Archaemetzincin-2 OS=Mus musculus GN=Amz2 PE=4 SV=1;>sp|Q400C8-2|AMZ2_MOUSE Isoform 2 of Archaemetzincin-2 OS=Mus musculus GN=Amz2;>sp|Q400C8|AMZ2_MOUSE Arc	4	1	1	1	1	0	1	1	1	1	1	1	1	1	0	1	1	1	1	1	1	1	1	0	1	1	1	1	1	1	1	3.4	3.4	3.4	37.692	326	326;363;321;359	4				8
B1B1B8;Q2M3X8-2;Q2M3X8;Q2M3X8-3;Q2M3X8-4	B1B1B8;Q2M3X8-2;Q2M3X8;Q2M3X8-3;Q2M3X8-4	2;2;2;2;2	2;2;2;2;2	2;2;2;2;2	Phosphatase and actin regulator;Phosphatase and actin regulator 1	Phactr1	>tr|B1B1B8|B1B1B8_MOUSE Phosphatase and actin regulator OS=Mus musculus GN=Phactr1 PE=3 SV=1;>sp|Q2M3X8-2|PHAR1_MOUSE Isoform 2 of Phosphatase and actin regulator 1 OS=Mus musculus GN=Phactr1;>sp|Q2M3X8|PHAR1_MOUSE Phosphatase and actin regulator 1 OS=Mus	5	2	2	2	0	1	1	2	1	1	1	0	0	0	1	1	2	1	1	1	0	0	0	1	1	2	1	1	1	0	0	5.4	5.4	5.4	63.109	557	557;573;580;642;649	2		7
H3BLL4;B2M1R6;P61979-3;P61979;P61979-2;D3Z5X4;D3YWG1;H3BJS9;H3BKI8;H3BLP7;H3BK96;H3BKD0	H3BLL4;B2M1R6;P61979-3;P61979;P61979-2;D3Z5X4;D3YWG1	3;3;3;3;3;2;2;1;1;1;1;1	3;3;3;3;3;2;2;1;1;1;1;1	3;3;3;3;3;2;2;1;1;1;1;1	Heterogeneous nuclear ribonucleoprotein K	Hnrnpk;Gm7964	>tr|H3BLL4|H3BLL4_MOUSE Heterogeneous nuclear ribonucleoprotein K OS=Mus musculus GN=Hnrnpk PE=1 SV=1;>tr|B2M1R6|B2M1R6_MOUSE Heterogeneous nuclear ribonucleoprotein K OS=Mus musculus GN=Hnrnpk PE=2 SV=1;>sp|P61979-3|HNRPK_MOUSE Isoform 3 of Heterogeneous	12	3	3	3	1	1	1	3	3	3	0	2	2	1	1	1	3	3	3	0	2	2	1	1	1	3	3	3	0	2	2	14.5	14.5	14.5	43.24	394	394;440;439;463;464;439;463;87;178;210;256;299	3			16
B8QI35;P60469;F6UYF1;B2RXW8;B8QI34;B2RXQ2;Q8BSS9;S4R1D4;A0A087WPM2;B8QI36	B8QI35;P60469;F6UYF1	5;4;3;2;2;2;2;1;1;1	5;4;3;2;2;2;2;1;1;1	5;4;3;2;2;2;2;1;1;1	Liprin-alpha-3	Ppfia3	>tr|B8QI35|B8QI35_MOUSE Liprin-alpha 3 OS=Mus musculus GN=Ppfia3 PE=2 SV=1;>sp|P60469|LIPA3_MOUSE Liprin-alpha-3 OS=Mus musculus GN=Ppfia3 PE=1 SV=1;>tr|F6UYF1|F6UYF1_MOUSE Liprin-alpha-3 (Fragment) OS=Mus musculus GN=Ppfia3 PE=1 SV=1	10	5	5	5	0	3	3	0	3	5	0	5	4	0	3	3	0	3	5	0	5	4	0	3	3	0	3	5	0	5	4	5.9	5.9	5.9	133.42	1194	1194;1043;1034;1241;1257;1266;1257;562;1184;1187	1	23
CON__ENSEMBL:ENSBTAP00000014147	CON__ENSEMBL:ENSBTAP00000014147	1	1	1			>ENSEMBL:ENSBTAP00000014147 (Bos taurus) 12 kDa protein	1	1	1	1	0	0	0	0	1	1	1	0	1	0	0	0	0	1	1	1	0	1	0	0	0	0	1	1	1	0	1	13.3	13.3	13.3	11.756	113	113	5
CON__ENSEMBL:ENSBTAP00000024462;CON__ENSEMBL:ENSBTAP00000024466	CON__ENSEMBL:ENSBTAP00000024462;CON__ENSEMBL:ENSBTAP00000024466	5;3	5;3	5;3			>ENSEMBL:ENSBTAP00000024462 (Bos taurus) 47 kDa protein;>ENSEMBL:ENSBTAP00000024466 (Bos taurus) 44 kDa protein	2	5	5	5	1	2	1	5	3	3	2	2	1	1	2	1	5	3	3	2	2	1	1	2	1	5	3	3	2	2	1	16.7	16.7	16.7	46.543	419	419;401	1.57	11	11	1
CON__P00761	CON__P00761	2	2	2			>P00761 SWISS-PROT:P00761|TRYP_PIG Trypsin - Sus scrofa (Pig).	1	2	2	2	2	2	2	2	2	2	2	2	2	2	2	2	2	2	2	2	2	2	2	2	2	2	2	2	2	2	2	17.3	17.3	17.3	24.409	231	231	3.1	26	11	25	20
CON__P02533;CON__Q6IFX2;Q6IFX2;CON__P19012;CON__P08727;CON__A2A4G1;B1AQ77;Q61414;CON__P19001;P19001;CON__Q61782;CON__P35900;CON__Q9D312;Q9D312;CON__Q8N1A0;Q8CCX5-2;Q8CCX5	CON__P02533;CON__Q6IFX2;Q6IFX2	18;10;10;7;6;6;6;6;5;5;3;2;2;2;1;1;1	16;9;9;5;4;4;4;4;3;3;3;2;2;2;1;1;1	5;2;2;0;0;0;0;0;0;0;1;0;0;0;0;0;0	Keratin, type I cytoskeletal 42	Krt42	>P02533 SWISS-PROT:P02533 Tax_Id=9606 Gene_Symbol=KRT14 Keratin, type I cytoskeletal 14;>Q6IFX2 SWISS-PROT:Q6IFX2 Tax_Id=10090 Gene_Symbol=Krt42 Keratin, type I cytoskeletal 42;>sp|Q6IFX2|K1C42_MOUSE Keratin, type I cytoskeletal 42 OS=Mus musculus GN=Krt42	17	18	16	5	11	10	12	10	7	8	11	10	10	9	9	11	9	6	8	10	9	10	4	4	4	3	3	3	4	3	4	42.6	39.2	15.5	51.621	472	472;452;452;456;400;456;456;452;403;403;93;424;431;431;295;254;294	3.12	45	9	27	58
CON__P02662	CON__P02662	4	4	4			>P02662 SWISS-PROT:P02662 Alpha-S1-casein - Bos taurus (Bovine).	1	4	4	4	3	4	4	4	4	4	4	4	4	3	4	4	4	4	4	4	4	4	3	4	4	4	4	4	4	4	4	28.1	28.1	28.1	22.975	199	199	3.12	27	19	28	27
CON__P02663	CON__P02663	2	2	2			>P02663 SWISS-PROT:P02663 Alpha-S2-casein [Contains: Casocidin-1 - Bos taurus (Bovine).	1	2	2	2	1	2	1	1	0	2	2	2	2	1	2	1	1	0	2	2	2	2	1	2	1	1	0	2	2	2	2	9.2	9.2	9.2	24.348	207	207	3.14	8	4	6	11
CON__P02666	CON__P02666	2	2	2			>P02666 SWISS-PROT:P02666 Beta-casein - Bos taurus (Bovine).	1	2	2	2	1	2	1	1	1	1	1	1	1	1	2	1	1	1	1	1	1	1	1	2	1	1	1	1	1	1	1	16.7	16.7	16.7	23.583	209	209	3.56	5	4	4	6
CON__P02668	CON__P02668	4	4	4			>P02668 SWISS-PROT:P02668 Kappa-casein [Contains: Casoxin C; Casoxin 6; Casoxin A; Casoxin B; Casoplatelin] - Bos taurus (Bovine).	1	4	4	4	0	4	1	2	0	1	0	2	1	0	4	1	2	0	1	0	2	1	0	4	1	2	0	1	0	2	1	33.7	33.7	33.7	18.974	169	169	4.75			1	1
CON__P02754	CON__P02754	6	6	6			>P02754 SWISS-PROT:P02754 Beta-lactoglobulin - Bos taurus (Bovine).	1	6	6	6	2	6	3	4	3	3	4	5	3	2	6	3	4	3	3	4	5	3	2	6	3	4	3	3	4	5	3	50	50	50	18.281	162	162	3.89	8	3	8	11
CON__P02769;CON__P02768-1;P07724	CON__P02769	43;3;1	43;3;1	43;3;1			>P02769 SWISS-PROT:P02769 (Bos taurus) Bovine serum albumin precursor	3	43	43	43	43	36	38	41	40	37	42	37	38	43	36	38	41	40	37	42	37	38	43	36	38	41	40	37	42	37	38	68.7	68.7	68.7	69.293	607	607;609;608	2.82	322	254	402	257
CON__P04259	CON__P04259	15	7	1			>P04259 SWISS-PROT:P04259 Tax_Id=9606 Gene_Symbol=KRT6B Keratin, type II cytoskeletal 6B	1	15	7	1	12	10	11	9	6	10	11	7	9	4	3	5	3	3	4	5	3	3	0	0	1	0	0	0	1	0	0	27.3	15.4	3	59.998	564	564	2.49	23		13	5
CON__P04264;E9Q0F0	CON__P04264	31;2	29;2	20;0			>P04264 SWISS-PROT:P04264 Tax_Id=9606 Gene_Symbol=KRT1 Keratin, type II cytoskeletal 1	2	31	29	20	23	24	27	24	21	27	24	22	22	22	23	25	23	20	26	22	20	21	15	15	16	16	13	18	15	13	13	42.4	39.3	31.4	66.017	644	644;1068	3.07	147	72	135	116
CON__P08779;CON__Q9Z2K1;CON__Q3ZAW8;Q9Z2K1	CON__P08779	14;5;5;5	6;1;1;1	6;1;1;1			>P08779 SWISS-PROT:P08779 Tax_Id=9606 Gene_Symbol=KRT16 Keratin, type I cytoskeletal 16	4	14	6	6	11	9	9	7	8	9	11	10	7	5	4	5	1	4	5	5	4	2	5	4	5	1	4	5	5	4	2	33.6	20.9	20.9	51.267	473	473;469;474;469	3	23	1	14	25
CON__P13645;P08730-2;CON__Q7Z3Y7;CON__Q148H6;CON__Q2M2I5;CON__Q14525;CON__Q9UE12;CON__Q15323;CON__A2A5Y0;CON__P05784;CON__Q92764;CON__Q14532;CON__Q7Z3Z0;CON__A2AB72;B1ATJ5;CON__Q497I4;CON__O76015;CON__Q7Z3Y8;CON__O76013;CON__O76014;CON__REFSEQ:XP_986630;CON__Q99456;Q61897;Q62168;Q61765;P05784;Q6IFX3;Q497I4;A6BLY7;B1AQ75;A1L317	CON__P13645	26;4;3;2;2;1;1;1;1;1;1;1;1;1;1;1;1;1;1;1;1;1;1;1;1;1;1;1;1;1;1	26;4;3;2;2;1;1;1;1;1;1;1;1;1;1;1;1;1;1;1;1;1;1;1;1;1;1;1;1;1;1	19;0;2;1;0;0;0;0;0;0;0;0;1;0;0;0;0;1;0;0;0;0;0;0;0;0;0;0;0;0;0			>P13645 SWISS-PROT:P13645 Tax_Id=9606 Gene_Symbol=KRT10 Keratin, type I cytoskeletal 10	31	26	26	19	24	25	24	20	21	22	22	24	20	24	25	24	20	21	22	22	24	20	17	19	19	14	15	17	16	18	15	49.9	49.9	41.1	59.51	593	593;311;486;464;525;404;416;416;416;423;425;448;450;453;453;455;456;459;467;471;476;494;404;407;416;423;439;455;462;473;512	3.23	149	88	187	181
CON__P13647	CON__P13647	15	10	4			>P13647 SWISS-PROT:P13647 Tax_Id=9606 Gene_Symbol=KRT5 Keratin, type II cytoskeletal 5	1	15	10	4	14	12	13	11	8	10	11	9	11	9	7	9	8	6	6	8	7	8	3	2	4	3	2	2	2	2	2	23.6	18	6.6	62.378	590	590	3.29	51	7	63	54
CON__P19013	CON__P19013	3	1	1			>P19013 SWISS-PROT:P19013 Tax_Id=9606 Gene_Symbol=KRT4 keratin 4	1	3	1	1	1	1	1	1	1	3	1	1	1	0	0	0	0	0	1	0	0	0	0	0	0	0	0	1	0	0	0	5.2	2	2	63.91	594	594	1	1
CON__P35527	CON__P35527	26	26	26			>P35527 SWISS-PROT:P35527 Tax_Id=9606 Gene_Symbol=KRT9 Keratin, type I cytoskeletal 9	1	26	26	26	23	25	24	23	21	23	26	23	25	23	25	24	23	21	23	26	23	25	23	25	24	23	21	23	26	23	25	55.5	55.5	55.5	62.129	623	623	3.08	191	84	218	172
CON__P35908;CON__Q5XKE5;CON__Q01546;CON__O95678;CON__P07744;P07744;CON__Q9R0H5;CON__Q8VED5;Q6IFZ9;Q9R0H5;Q8VED5;CON__Q9DCV7;CON__Q3KNV1;CON__P08729;CON__P05787;E9Q1Z0;CON__Q9NSB2;CON__Q6ISB0;Q9DCV7;P11679;Q99M73;CON__REFSEQ:XP_932229;CON__Q9H552;Q6IFZ8	CON__P35908	38;7;6;5;4;4;3;3;3;3;3;2;2;2;2;2;2;2;2;2;2;1;1;1	38;7;6;5;4;4;3;3;3;3;3;2;2;2;2;2;2;2;2;2;2;1;1;1	28;0;0;0;0;0;0;0;0;0;0;0;0;0;0;0;0;0;0;0;0;0;0;0			>P35908 SWISS-PROT:P35908 Tax_Id=9606 Gene_Symbol=KRT2 Keratin, type II cytoskeletal 2 epidermal	24	38	38	28	35	30	31	21	20	26	21	25	22	35	30	31	21	20	26	21	25	22	26	22	23	15	15	18	15	19	16	67.9	67.9	55.7	65.865	645	645;535;638;551;525;525;524;531;495;524;531;457;469;469;483;538;600;600;457;490;603;345;499;552	3.27	150	48	135	139
CON__Q04695	CON__Q04695	8	1	1			>Q04695 SWISS-PROT:Q04695 Tax_Id=9606 Gene_Symbol=KRT17 Keratin, type I cytoskeletal 17	1	8	1	1	5	3	5	4	3	4	5	4	4	0	0	1	0	0	0	0	0	0	0	0	1	0	0	0	0	0	0	14.6	3.2	3.2	48.105	432	432	1	1
CON__Q1RMN8	CON__Q1RMN8	2	2	2			>Q1RMN8 TREMBL:Q1RMN8 (Bos taurus) Similar to Immunoglobulin lambda-like polypeptide 1	1	2	2	2	2	1	2	1	2	2	2	2	2	2	1	2	1	2	2	2	2	2	2	1	2	1	2	2	2	2	2	13.2	13.2	13.2	24.536	234	234	5
CON__Q32MB2;CON__Q14CN4-1;CON__Q6IME9;CON__Q3SY84;CON__Q7RTS7;Q6IME9	CON__Q32MB2;CON__Q14CN4-1;CON__Q6IME9;CON__Q3SY84;CON__Q7RTS7;Q6IME9	4;3;3;3;3;3	2;1;1;1;1;1	1;1;1;1;1;1	Keratin, type II cytoskeletal 72	Krt72	>Q32MB2 TREMBL:Q32MB2;Q86Y46 Tax_Id=9606 Gene_Symbol=KRT73 Keratin-73;>Q14CN4-1 SWISS-PROT:Q14CN4-1 Tax_Id=9606 Gene_Symbol=KRT72 Isoform 1 of Keratin, type II cytoskeletal 72;>Q6IME9 TREMBL:Q6IME9 Tax_Id=10090 Gene_Symbol=Krt72 Type-II keratin Kb35;>Q3SY8	6	4	2	1	3	3	2	3	3	4	3	2	3	1	1	0	1	1	2	1	1	1	1	1	0	1	1	1	1	1	1	6.1	4.4	2.2	58.923	540	540;511;520;523;529;520	2.76	6		5	4
CON__Q5D862	CON__Q5D862	1	1	1			>Q5D862 SWISS-PROT:Q5D862 Tax_Id=9606 Gene_Symbol=FLG2 Filaggrin-2	1	1	1	1	1	0	1	0	0	1	0	0	1	1	0	1	0	0	1	0	0	1	1	0	1	0	0	1	0	0	1	0.5	0.5	0.5	248.07	2391	2391	4	1
CON__Q6IFZ6;CON__Q7Z794;Q6IFZ6	CON__Q6IFZ6;CON__Q7Z794;Q6IFZ6	4;4;4	1;1;1	1;1;1	Keratin, type II cytoskeletal 1b	Krt77	>Q6IFZ6 SWISS-PROT:Q6IFZ6 Tax_Id=10090 Gene_Symbol=Krt77 Keratin, type II cytoskeletal 1b;>Q7Z794 SWISS-PROT:Q7Z794 Tax_Id=9606 Gene_Symbol=KRT77 Keratin 77;>sp|Q6IFZ6|K2C1B_MOUSE Keratin, type II cytoskeletal 1b OS=Mus musculus GN=Krt77 PE=1 SV=1	3	4	1	1	3	3	3	3	3	2	3	3	4	0	0	0	0	0	0	0	1	1	0	0	0	0	0	0	0	1	1	5.8	2.1	2.1	61.358	572	572;578;572	3			2
CON__Q8N1N4-2;CON__Q7RTT2	CON__Q8N1N4-2;CON__Q7RTT2	2;2	2;2	2;2			>Q8N1N4-2 SWISS-PROT:Q8N1N4-2 Tax_Id=9606 Gene_Symbol=KRT78 Isoform 2 of Keratin, type II cytoskeletal 78;>Q7RTT2 TREMBL:Q7RTT2 Tax_Id=9606 Gene_Symbol=KRT78 Keratin-78	2	2	2	2	2	1	1	0	0	1	0	1	1	2	1	1	0	0	1	0	1	1	2	1	1	0	0	1	0	1	1	4.4	4.4	4.4	56.964	521	521;521	4.45			2	2
D3YU63;Q8BGN3	D3YU63;Q8BGN3	4;4	4;4	4;4	Ectonucleotide pyrophosphatase/phosphodiesterase family member 6	Enpp6	>tr|D3YU63|D3YU63_MOUSE Ectonucleotide pyrophosphatase/phosphodiesterase family member 6 OS=Mus musculus GN=Enpp6 PE=4 SV=1;>sp|Q8BGN3|ENPP6_MOUSE Ectonucleotide pyrophosphatase/phosphodiesterase family member 6 OS=Mus musculus GN=Enpp6 PE=2 SV=1	2	4	4	4	3	3	2	2	1	3	2	2	3	3	3	2	2	1	3	2	2	3	3	3	2	2	1	3	2	2	3	11.8	11.8	11.8	45.235	390	390;440	3			21
D3YU80;K4DI65;P60824	D3YU80;K4DI65;P60824	2;2;2	2;2;2	2;2;2	Cold-inducible RNA-binding protein	Cirbp	>tr|D3YU80|D3YU80_MOUSE Cold-inducible RNA-binding protein (Fragment) OS=Mus musculus GN=Cirbp PE=4 SV=1;>tr|K4DI65|K4DI65_MOUSE Cold inducible RNA binding protein, isoform CRA_a OS=Mus musculus GN=Cirbp PE=4 SV=1;>sp|P60824|CIRBP_MOUSE Cold-inducible RNA-	3	2	2	2	2	2	2	1	1	1	2	1	2	2	2	2	1	1	1	2	1	2	2	2	2	1	1	1	2	1	2	23.1	23.1	23.1	11.782	108	108;168;172	5
S4R223;D3YUT3;D3YUG3;D3Z5R8;D3Z722;Q9CZX8	S4R223;D3YUT3;D3YUG3;D3Z5R8;D3Z722;Q9CZX8	1;1;1;1;1;1	1;1;1;1;1;1	1;1;1;1;1;1	40S ribosomal protein S19	Rps19	>tr|S4R223|S4R223_MOUSE 40S ribosomal protein S19 OS=Mus musculus GN=Rps19 PE=4 SV=1;>tr|D3YUT3|D3YUT3_MOUSE 40S ribosomal protein S19 (Fragment) OS=Mus musculus GN=Rps19 PE=1 SV=2;>tr|D3YUG3|D3YUG3_MOUSE 40S ribosomal protein S19 (Fragment) OS=Mus musculu	6	1	1	1	1	1	0	1	1	0	0	0	0	1	1	0	1	1	0	0	0	0	1	1	0	1	1	0	0	0	0	18.1	18.1	18.1	8.1003	72	72;133;137;176;212;145	5
D3YV69;P61294;P35279-2;P35279;Q8BHD0	D3YV69;P61294;P35279-2;P35279;Q8BHD0	1;1;1;1;1	1;1;1;1;1	1;1;1;1;1	Ras-related protein Rab-6B;Ras-related protein Rab-6A;Ras-related protein Rab-39A	Rab6a;Rab6b;Rab39a	>tr|D3YV69|D3YV69_MOUSE Ras-related protein Rab-6A OS=Mus musculus GN=Rab6a PE=3 SV=1;>sp|P61294|RAB6B_MOUSE Ras-related protein Rab-6B OS=Mus musculus GN=Rab6b PE=1 SV=1;>sp|P35279-2|RAB6A_MOUSE Isoform 2 of Ras-related protein Rab-6A OS=Mus musculus GN=R	5	1	1	1	1	1	1	1	1	1	1	1	1	1	1	1	1	1	1	1	1	1	1	1	1	1	1	1	1	1	1	6.3	6.3	6.3	19.961	175	175;208;208;208;217	5
D3YVN7;Q8BFR5;Q8BFR5-2	D3YVN7;Q8BFR5;Q8BFR5-2	6;6;5	6;6;5	6;6;5	Elongation factor Tu;Elongation factor Tu, mitochondrial	Gm9755;Tufm	>tr|D3YVN7|D3YVN7_MOUSE Elongation factor Tu OS=Mus musculus GN=Gm9755 PE=3 SV=1;>sp|Q8BFR5|EFTU_MOUSE Elongation factor Tu, mitochondrial OS=Mus musculus GN=Tufm PE=1 SV=1;>sp|Q8BFR5-2|EFTU_MOUSE Isoform 2 of Elongation factor Tu, mitochondrial OS=Mus mus	3	6	6	6	1	0	1	1	5	5	4	5	5	1	0	1	1	5	5	4	5	5	1	0	1	1	5	5	4	5	5	15	15	15	49.538	452	452;452;435	3.5	5		2	27
D3YWL1;D3YW33;P35276	D3YWL1;D3YW33;P35276	2;2;2	1;1;1	1;1;1	Ras-related protein Rab-3D	Rab3d	>tr|D3YWL1|D3YWL1_MOUSE Ras-related protein Rab-3D (Fragment) OS=Mus musculus GN=Rab3d PE=4 SV=1;>tr|D3YW33|D3YW33_MOUSE RAB3D, member RAS oncogene family, isoform CRA_b OS=Mus musculus GN=Rab3d PE=4 SV=1;>sp|P35276|RAB3D_MOUSE Ras-related protein Rab-3D O	3	2	1	1	2	2	2	2	2	2	2	2	2	1	1	1	1	1	1	1	1	1	1	1	1	1	1	1	1	1	1	28.3	10.4	10.4	12.054	106	106;136;219	5
D3YWT1;D3Z3N4	D3YWT1;D3Z3N4	3;3	3;3	3;3		Hnrnph3	>tr|D3YWT1|D3YWT1_MOUSE MCG11326, isoform CRA_b OS=Mus musculus GN=Hnrnph3 PE=4 SV=1;>tr|D3Z3N4|D3Z3N4_MOUSE MCG11326, isoform CRA_a OS=Mus musculus GN=Hnrnph3 PE=4 SV=1	2	3	3	3	3	2	1	3	2	3	1	2	2	3	2	1	3	2	3	1	2	2	3	2	1	3	2	3	1	2	2	16.6	16.6	16.6	35.181	331	331;346	4				19
D3YXH5;Q8BRQ9;Q925N0	D3YXH5;Q8BRQ9;Q925N0	2;2;2	2;2;2	2;2;2	Sideroflexin-5	Sfxn5	>tr|D3YXH5|D3YXH5_MOUSE Sideroflexin-5 OS=Mus musculus GN=Sfxn5 PE=4 SV=1;>tr|Q8BRQ9|Q8BRQ9_MOUSE Sideroflexin-5 OS=Mus musculus GN=Sfxn5 PE=2 SV=1;>sp|Q925N0|SFXN5_MOUSE Sideroflexin-5 OS=Mus musculus GN=Sfxn5 PE=1 SV=2	3	2	2	2	0	0	1	0	0	1	2	1	2	0	0	1	0	0	1	2	1	2	0	0	1	0	0	1	2	1	2	17.6	17.6	17.6	11.94	108	108;302;342	4				7
S4R1M2;D3YXK2;Q80YR5	S4R1M2;D3YXK2;Q80YR5	1;1;1	1;1;1	1;1;1	Scaffold attachment factor B1;Scaffold attachment factor B2	Safb;Safb2	>tr|S4R1M2|S4R1M2_MOUSE Scaffold attachment factor B1 OS=Mus musculus GN=Safb PE=1 SV=1;>sp|D3YXK2|SAFB1_MOUSE Scaffold attachment factor B1 OS=Mus musculus GN=Safb PE=1 SV=2;>sp|Q80YR5|SAFB2_MOUSE Scaffold attachment factor B2 OS=Mus musculus GN=Safb2 PE=	3	1	1	1	0	0	0	1	1	1	0	0	0	0	0	0	1	1	1	0	0	0	0	0	0	1	1	1	0	0	0	1.1	1.1	1.1	105.32	939	939;937;991	1	3
D3YYM6;Q91V55	D3YYM6;Q91V55	1;1	1;1	1;1		Rps5	>tr|D3YYM6|D3YYM6_MOUSE 40S ribosomal protein S5 (Fragment) OS=Mus musculus GN=Rps5 PE=3 SV=1;>tr|Q91V55|Q91V55_MOUSE 40S ribosomal protein S5 OS=Mus musculus GN=Rps5 PE=2 SV=1	2	1	1	1	1	1	1	0	0	0	0	0	0	1	1	1	0	0	0	0	0	0	1	1	1	0	0	0	0	0	0	8.2	8.2	8.2	20.413	182	182;204	5
D3Z1M1;P62880;D3Z1T4;D3YZX3;E9QKR0;P29387;A0A0A6YVN9;V9GWY1;E9PWM7	D3Z1M1;P62880;D3Z1T4;D3YZX3;E9QKR0;P29387	4;4;3;3;3;2;1;1;1	2;2;1;1;1;1;1;1;1	2;2;1;1;1;1;1;1;1	Guanine nucleotide-binding protein G(I)/G(S)/G(T) subunit beta-2;Guanine nucleotide-binding protein subunit beta-4	Gnb2;Gnb4	>tr|D3Z1M1|D3Z1M1_MOUSE Guanine nucleotide-binding protein G(I)/G(S)/G(T) subunit beta-2 (Fragment) OS=Mus musculus GN=Gnb2 PE=4 SV=1;>sp|P62880|GBB2_MOUSE Guanine nucleotide-binding protein G(I)/G(S)/G(T) subunit beta-2 OS=Mus musculus GN=Gnb2 PE=1 SV=3;>	9	4	2	2	1	3	3	1	3	3	3	4	3	1	2	2	1	2	2	2	2	2	1	2	2	1	2	2	2	2	2	21.1	11.5	11.5	25.025	227	227;340;188;296;382;340;73;83;240	4				16
E9Q7S0;F7BQW7;D3Z656;Q8CHC4;D3Z1M7	E9Q7S0;F7BQW7;D3Z656;Q8CHC4;D3Z1M7	4;4;4;4;2	4;4;4;4;2	4;4;4;4;2	Synaptojanin-1	Synj1	>tr|E9Q7S0|E9Q7S0_MOUSE Synaptojanin-1 OS=Mus musculus GN=Synj1 PE=1 SV=1;>tr|F7BQW7|F7BQW7_MOUSE Synaptojanin-1 (Fragment) OS=Mus musculus GN=Synj1 PE=1 SV=1;>tr|D3Z656|D3Z656_MOUSE Synaptojanin-1 OS=Mus musculus GN=Synj1 PE=1 SV=1;>sp|Q8CHC4|SYNJ1_MOUSE	5	4	4	4	2	4	2	1	1	1	1	0	1	2	4	2	1	1	1	1	0	1	2	4	2	1	1	1	1	0	1	4.7	4.7	4.7	144.59	1309	1309;1324;1607;1574;693	1	15
D6RFB9;O35526	D6RFB9;O35526	1;1	1;1	1;1	Syntaxin-1A	Stx1a	>tr|D6RFB9|D6RFB9_MOUSE Syntaxin-1A OS=Mus musculus GN=Stx1a PE=1 SV=1;>sp|O35526|STX1A_MOUSE Syntaxin-1A OS=Mus musculus GN=Stx1a PE=1 SV=3	2	1	1	1	1	1	0	0	0	0	1	0	0	1	1	0	0	0	0	1	0	0	1	1	0	0	0	0	1	0	0	5.5	5.5	5.5	29.485	256	256;288	4				3
D6RIN4;Q9D0M5	D6RIN4;Q9D0M5	1;1	1;1	1;1	Dynein light chain 2, cytoplasmic	Dynll2	>tr|D6RIN4|D6RIN4_MOUSE Dynein light chain 2, cytoplasmic OS=Mus musculus GN=Dynll2 PE=4 SV=1;>sp|Q9D0M5|DYL2_MOUSE Dynein light chain 2, cytoplasmic OS=Mus musculus GN=Dynll2 PE=1 SV=1	2	1	1	1	1	1	1	1	1	1	1	1	1	1	1	1	1	1	1	1	1	1	1	1	1	1	1	1	1	1	1	41.5	41.5	41.5	6.109	53	53;89	5
Q3UPV6;E0CXZ9;P62482;E0CXI4	Q3UPV6;E0CXZ9;P62482	3;3;3;1	3;3;3;1	3;3;3;1	Voltage-gated potassium channel subunit beta-2	Kcnab2	>tr|Q3UPV6|Q3UPV6_MOUSE Voltage-gated potassium channel subunit beta-2 OS=Mus musculus GN=Kcnab2 PE=2 SV=1;>tr|E0CXZ9|E0CXZ9_MOUSE Voltage-gated potassium channel subunit beta-2 OS=Mus musculus GN=Kcnab2 PE=4 SV=1;>sp|P62482|KCAB2_MOUSE Voltage-gated potas	4	3	3	3	1	3	2	0	1	2	0	2	3	1	3	2	0	1	2	0	2	3	1	3	2	0	1	2	0	2	3	11.3	11.3	11.3	39.308	353	353;382;367;134	4				14
F7D432;E9PWE0;E0CYV0;P23506;P23506-2;F6TXE3;F6V9F1	F7D432;E9PWE0;E0CYV0;P23506;P23506-2	6;6;6;6;6;2;2	6;6;6;6;6;2;2	6;6;6;6;6;2;2	Protein-L-isoaspartate O-methyltransferase;Protein-L-isoaspartate(D-aspartate) O-methyltransferase	Pcmt1	>tr|F7D432|F7D432_MOUSE Protein-L-isoaspartate O-methyltransferase (Fragment) OS=Mus musculus GN=Pcmt1 PE=3 SV=1;>tr|E9PWE0|E9PWE0_MOUSE Protein-L-isoaspartate O-methyltransferase OS=Mus musculus GN=Pcmt1 PE=3 SV=1;>tr|E0CYV0|E0CYV0_MOUSE Protein-L-isoaspa	7	6	6	6	5	5	5	2	4	1	5	4	4	5	5	5	2	4	1	5	4	4	5	5	5	2	4	1	5	4	4	38.7	38.7	38.7	29.167	271	271;285;286;227;228;111;177	5
E9PV90;E9PY45;Q9D6M3;V9GWS2;Q80X52;E9Q579;E9Q6M6;Q9DB41-2;Q9DB41	E9PV90;E9PY45;Q9D6M3;V9GWS2;Q80X52;E9Q579;E9Q6M6;Q9DB41-2;Q9DB41	3;3;3;2;2;2;2;2;2	3;3;3;2;2;2;2;2;2	3;3;3;2;2;2;2;2;2	Mitochondrial glutamate carrier 1;Mitochondrial glutamate carrier 2	Slc25a22;Slc25a18	>tr|E9PV90|E9PV90_MOUSE Mitochondrial glutamate carrier 1 (Fragment) OS=Mus musculus GN=Slc25a22 PE=3 SV=1;>tr|E9PY45|E9PY45_MOUSE Mitochondrial glutamate carrier 1 (Fragment) OS=Mus musculus GN=Slc25a22 PE=3 SV=1;>sp|Q9D6M3|GHC1_MOUSE Mitochondrial glutam	9	3	3	3	0	0	1	3	2	2	3	3	3	0	0	1	3	2	2	3	3	3	0	0	1	3	2	2	3	3	3	14.1	14.1	14.1	22.109	206	206;215;323;63;98;103;229;312;320	5
E9PW66;P28656	E9PW66;P28656	2;2	2;2	2;2	Nucleosome assembly protein 1-like 1	Nap1l1	>tr|E9PW66|E9PW66_MOUSE Nucleosome assembly protein 1-like 1 OS=Mus musculus GN=Nap1l1 PE=1 SV=1;>sp|P28656|NP1L1_MOUSE Nucleosome assembly protein 1-like 1 OS=Mus musculus GN=Nap1l1 PE=1 SV=2	2	2	2	2	0	2	2	0	2	2	0	2	2	0	2	2	0	2	2	0	2	2	0	2	2	0	2	2	0	2	2	8.4	8.4	8.4	48.542	418	418;391	3			12
F7CRG8;F7A3Q3;F6UY70;F6ZEX4;F7CVZ7;E9Q9N6;E9PYX3;Q3T9A3;F6ZS70;E9QMP6;Q05512-3;Q05512-4;Q05512-2;Q05512	F7CRG8;F7A3Q3;F6UY70;F6ZEX4;F7CVZ7;E9Q9N6;E9PYX3;Q3T9A3;F6ZS70;E9QMP6;Q05512-3;Q05512-4;Q05512-2;Q05512	1;1;1;1;1;1;1;1;1;1;1;1;1;1	1;1;1;1;1;1;1;1;1;1;1;1;1;1	1;1;1;1;1;1;1;1;1;1;1;1;1;1	Serine/threonine-protein kinase MARK2	Mark2	>tr|F7CRG8|F7CRG8_MOUSE Serine/threonine-protein kinase MARK2 (Fragment) OS=Mus musculus GN=Mark2 PE=1 SV=1;>tr|F7A3Q3|F7A3Q3_MOUSE Serine/threonine-protein kinase MARK2 (Fragment) OS=Mus musculus GN=Mark2 PE=1 SV=1;>tr|F6UY70|F6UY70_MOUSE Serine/threonine	14	1	1	1	1	1	1	1	1	1	1	1	1	1	1	1	1	1	1	1	1	1	1	1	1	1	1	1	1	1	1	11.5	11.5	11.5	18.501	174	174;204;266;303;307;707;716;743;776;776;722;731;774;776	2		9
E9PZW0;E9Q557	E9PZW0;E9Q557	4;4	4;4	4;4	Desmoplakin	Dsp	>tr|E9PZW0|E9PZW0_MOUSE Desmoplakin OS=Mus musculus GN=Dsp PE=1 SV=1;>sp|E9Q557|DESP_MOUSE Desmoplakin OS=Mus musculus GN=Dsp PE=1 SV=1	2	4	4	4	4	1	1	0	1	1	0	0	0	4	1	1	0	1	1	0	0	0	4	1	1	0	1	1	0	0	0	2.1	2.1	2.1	261.42	2284	2284;2883	4.62				3
E9Q9F5;E9Q1G8;O55131;S4R2P6;Q8C650-2;Q9DA97;Q8C650	E9Q9F5;E9Q1G8;O55131	3;3;3;1;1;1;1	3;3;3;1;1;1;1	3;3;3;1;1;1;1	Septin-7	2015-09-07	>tr|E9Q9F5|E9Q9F5_MOUSE Septin-7 OS=Mus musculus GN=Sept7 PE=1 SV=2;>tr|E9Q1G8|E9Q1G8_MOUSE Septin-7 OS=Mus musculus GN=Sept7 PE=1 SV=2;>sp|O55131|SEPT7_MOUSE Septin-7 OS=Mus musculus GN=Sept7 PE=1 SV=1	7	3	3	3	1	1	2	2	2	2	2	2	3	1	1	2	2	2	2	2	2	3	1	1	2	2	2	2	2	2	3	8	8	8	50.68	437	437;437;436;429;427;430;452	2.78	3		19	1
E9Q1K3;F8WHZ9;F8WGR0;Q9QYC0-2;Q9QYC0;F6RDR0	E9Q1K3;F8WHZ9;F8WGR0;Q9QYC0-2;Q9QYC0;F6RDR0	2;2;2;2;2;1	2;2;2;2;2;1	2;2;2;2;2;1	Alpha-adducin	Add1	>tr|E9Q1K3|E9Q1K3_MOUSE Alpha-adducin OS=Mus musculus GN=Add1 PE=1 SV=1;>tr|F8WHZ9|F8WHZ9_MOUSE Alpha-adducin OS=Mus musculus GN=Add1 PE=1 SV=1;>tr|F8WGR0|F8WGR0_MOUSE Alpha-adducin OS=Mus musculus GN=Add1 PE=1 SV=1;>sp|Q9QYC0-2|ADDA_MOUSE Isoform 2 of Alp	6	2	2	2	1	0	0	1	1	1	2	1	1	1	0	0	1	1	1	2	1	1	1	0	0	1	1	1	2	1	1	5.5	5.5	5.5	72.925	660	660;662;663;632;735;160	1.22	7	2
E9Q5B6;F6ZV59;G5E8G0;G3X9W0;Q60668-4;Q60668-3;Q60668-2;Q60668;F6SHF3	E9Q5B6;F6ZV59;G5E8G0;G3X9W0;Q60668-4;Q60668-3;Q60668-2;Q60668;F6SHF3	2;2;2;2;2;2;2;2;1	2;2;2;2;2;2;2;2;1	2;2;2;2;2;2;2;2;1	Heterogeneous nuclear ribonucleoprotein D0	Hnrnpd	>tr|E9Q5B6|E9Q5B6_MOUSE Heterogeneous nuclear ribonucleoprotein D0 (Fragment) OS=Mus musculus GN=Hnrnpd PE=1 SV=1;>tr|F6ZV59|F6ZV59_MOUSE Heterogeneous nuclear ribonucleoprotein D0 (Fragment) OS=Mus musculus GN=Hnrnpd PE=1 SV=1;>tr|G5E8G0|G5E8G0_MOUSE Hete	9	2	2	2	1	1	2	2	2	2	2	2	2	1	1	2	2	2	2	2	2	2	1	1	2	2	2	2	2	2	2	22.4	22.4	22.4	12.139	107	107;216;287;336;287;306;336;355;150	3.88			3	21
E9Q616	E9Q616	23	23	23		Ahnak	>tr|E9Q616|E9Q616_MOUSE Protein Ahnak OS=Mus musculus GN=Ahnak PE=1 SV=1	1	23	23	23	0	1	1	0	20	22	0	3	1	0	1	1	0	20	22	0	3	1	0	1	1	0	20	22	0	3	1	21.6	21.6	21.6	604.25	5656	5656	1	48
E9Q7L0	E9Q7L0	2	2	1		Ogdhl	>tr|E9Q7L0|E9Q7L0_MOUSE Protein Ogdhl OS=Mus musculus GN=Ogdhl PE=4 SV=1	1	2	2	1	0	0	0	1	0	0	2	0	1	0	0	0	1	0	0	2	0	1	0	0	0	0	0	0	1	0	1	2.5	2.5	1.7	116.6	1029	1029	2		4
E9Q800;Q8CAQ8-3;Q8CAQ8-2;Q8CAQ8;Q8CAQ8-5;E9QAY6;A0A0A6YYP1;E9PVS5;Q8CAQ8-4	E9Q800;Q8CAQ8-3;Q8CAQ8-2;Q8CAQ8;Q8CAQ8-5;E9QAY6	5;5;5;5;5;4;2;1;1	5;5;5;5;5;4;2;1;1	5;5;5;5;5;4;2;1;1	MICOS complex subunit Mic60	Immt	>tr|E9Q800|E9Q800_MOUSE MICOS complex subunit Mic60 OS=Mus musculus GN=Immt PE=1 SV=1;>sp|Q8CAQ8-3|MIC60_MOUSE Isoform 3 of MICOS complex subunit Mic60 OS=Mus musculus GN=Immt;>sp|Q8CAQ8-2|MIC60_MOUSE Isoform 2 of MICOS complex subunit Mic60 OS=Mus musculu	9	5	5	5	0	0	0	5	1	1	5	1	0	0	0	0	5	1	1	5	1	0	0	0	0	5	1	1	5	1	0	10.6	10.6	10.6	75.6	679	679;709;746;757;790;470;264;188;183	2		13
E9QN14;F8VPQ4;Q812A2	E9QN14;F8VPQ4;Q812A2	5;5;5	5;5;5	5;5;5	SLIT-ROBO Rho GTPase-activating protein 3	Srgap3	>tr|E9QN14|E9QN14_MOUSE SLIT-ROBO Rho GTPase-activating protein 3 OS=Mus musculus GN=Srgap3 PE=1 SV=1;>tr|F8VPQ4|F8VPQ4_MOUSE SLIT-ROBO Rho GTPase-activating protein 3 OS=Mus musculus GN=Srgap3 PE=1 SV=1;>sp|Q812A2|SRGP3_MOUSE SLIT-ROBO Rho GTPase-activati	3	5	5	5	4	3	1	5	4	1	4	4	5	4	3	1	5	4	1	4	4	5	4	3	1	5	4	1	4	4	5	5.9	5.9	5.9	121.72	1075	1075;1099;1099	1	31
S4R235;S4R2N9;S4R2H8;S4R2H3;S4R1H2;E9QPP6;S4R1Q0;S4R2Q2;S4R2I2;S4R2H2;K4DI73;S4R286;Q8BIZ1-3;Q8BIZ1-2;Q8BIZ1-4;Q8BIZ1	S4R235;S4R2N9;S4R2H8;S4R2H3;S4R1H2;E9QPP6;S4R1Q0;S4R2Q2;S4R2I2;S4R2H2;K4DI73;S4R286;Q8BIZ1-3;Q8BIZ1-2;Q8BIZ1-4;Q8BIZ1	1;1;1;1;1;1;1;1;1;1;1;1;1;1;1;1	1;1;1;1;1;1;1;1;1;1;1;1;1;1;1;1	1;1;1;1;1;1;1;1;1;1;1;1;1;1;1;1	Ankyrin repeat and sterile alpha motif domain-containing protein 1B	Anks1b	>tr|S4R235|S4R235_MOUSE Ankyrin repeat and sterile alpha motif domain-containing protein 1B (Fragment) OS=Mus musculus GN=Anks1b PE=1 SV=1;>tr|S4R2N9|S4R2N9_MOUSE Ankyrin repeat and sterile alpha motif domain-containing protein 1B OS=Mus musculus GN=Anks1b	16	1	1	1	1	0	0	0	0	0	0	0	0	1	0	0	0	0	0	0	0	0	1	0	0	0	0	0	0	0	0	4.5	4.5	4.5	25.231	223	223;357;388;394;450;460;486;509;510;511;932;1259;404;426;451;1259	3			1
F6RJV6;Q9JJK2	F6RJV6;Q9JJK2	1;1	1;1	1;1	LanC-like protein 2	Lancl2	>tr|F6RJV6|F6RJV6_MOUSE LanC-like protein 2 (Fragment) OS=Mus musculus GN=Lancl2 PE=1 SV=1;>sp|Q9JJK2|LANC2_MOUSE LanC-like protein 2 OS=Mus musculus GN=Lancl2 PE=1 SV=1	2	1	1	1	0	0	0	0	1	0	0	1	1	0	0	0	0	1	0	0	1	1	0	0	0	0	1	0	0	1	1	3.9	3.9	3.9	49.742	441	441;450	4				3
F6VME3;F6RT34;P04370-5;P04370-10;P04370-4;F6ZIA4;F7A0B0;P04370-7;P04370-9;F6RWW8;F6TYB7;P04370-14;P04370-8;P04370-13;P04370-6;P04370-11;P04370;P04370-2	F6VME3;F6RT34;P04370-5;P04370-10;P04370-4;F6ZIA4;F7A0B0;P04370-7;P04370-9;F6RWW8;F6TYB7;P04370-14;P04370-8;P04370-13;P04370-6;P04370-11;P04370	8;8;8;8;8;6;6;6;6;5;5;5;5;5;5;5;5;3	8;8;8;8;8;6;6;6;6;5;5;5;5;5;5;5;5;3	8;8;8;8;8;6;6;6;6;5;5;5;5;5;5;5;5;3	Myelin basic protein	Mbp	>tr|F6VME3|F6VME3_MOUSE Myelin basic protein (Fragment) OS=Mus musculus GN=Mbp PE=1 SV=1;>tr|F6RT34|F6RT34_MOUSE Myelin basic protein (Fragment) OS=Mus musculus GN=Mbp PE=1 SV=1;>sp|P04370-5|MBP_MOUSE Isoform 5 of Myelin basic protein OS=Mus musculus GN=Mb	18	8	8	8	6	5	8	7	7	8	8	8	8	6	5	8	7	7	8	8	8	8	6	5	8	7	7	8	8	8	8	38.3	38.3	38.3	20.829	193	193;212;169;191;195;157;196;158;184;150;191;117;128;143;154;176;250;195	3.98	30	1	4	12
F6SS03;Q9CXS4	F6SS03;Q9CXS4	1;1	1;1	1;1	Centromere protein V	Cenpv	>tr|F6SS03|F6SS03_MOUSE Centromere protein V (Fragment) OS=Mus musculus GN=Cenpv PE=4 SV=1;>sp|Q9CXS4|CENPV_MOUSE Centromere protein V OS=Mus musculus GN=Cenpv PE=2 SV=2	2	1	1	1	0	0	0	1	0	1	0	0	0	0	0	0	1	0	1	0	0	0	0	0	0	1	0	1	0	0	0	13.5	13.5	13.5	10.462	96	96;252	5
F7ARZ1;Q3TI14;Q8VE22;A7M7Q8;Q5SXC9	F7ARZ1;Q3TI14;Q8VE22;A7M7Q8	3;3;3;2;1	3;3;3;2;1	3;3;3;2;1	28S ribosomal protein S23, mitochondrial	Mrps23	>tr|F7ARZ1|F7ARZ1_MOUSE 28S ribosomal protein S23, mitochondrial (Fragment) OS=Mus musculus GN=Mrps23 PE=1 SV=1;>tr|Q3TI14|Q3TI14_MOUSE 28S ribosomal protein S23, mitochondrial OS=Mus musculus GN=Mrps23 PE=2 SV=1;>sp|Q8VE22|RT23_MOUSE 28S ribosomal protein	5	3	3	3	0	0	0	0	2	1	1	3	3	0	0	0	0	2	1	1	3	3	0	0	0	0	2	1	1	3	3	32.5	32.5	32.5	13.295	120	120;158;177;121;100	5
F7CZ64;Q8VHW2	F7CZ64;Q8VHW2	2;2	2;2	2;2	Voltage-dependent calcium channel gamma subunit;Voltage-dependent calcium channel gamma-8 subunit	Cacng8	>tr|F7CZ64|F7CZ64_MOUSE Voltage-dependent calcium channel gamma subunit OS=Mus musculus GN=Cacng8 PE=3 SV=2;>sp|Q8VHW2|CCG8_MOUSE Voltage-dependent calcium channel gamma-8 subunit OS=Mus musculus GN=Cacng8 PE=1 SV=1	2	2	2	2	2	1	2	2	1	1	1	1	0	2	1	2	2	1	1	1	1	0	2	1	2	2	1	1	1	1	0	8.3	8.3	8.3	43.418	423	423;423	3			11
F8WGL3;P18760;P45591	F8WGL3;P18760	5;5;1	5;5;1	5;5;1	Cofilin-1	Cfl1	>tr|F8WGL3|F8WGL3_MOUSE Cofilin-1 OS=Mus musculus GN=Cfl1 PE=1 SV=1;>sp|P18760|COF1_MOUSE Cofilin-1 OS=Mus musculus GN=Cfl1 PE=1 SV=3	3	5	5	5	5	5	5	2	3	2	3	2	1	5	5	5	2	3	2	3	2	1	5	5	5	2	3	2	3	2	1	32.6	32.6	32.6	24.576	227	227;166;166	5
S4R1C4;F8WHB1;Q9R0K7	S4R1C4;F8WHB1;Q9R0K7	8;8;8	2;2;2	2;2;2	Calcium-transporting ATPase;Plasma membrane calcium-transporting ATPase 2	Atp2b2	>tr|S4R1C4|S4R1C4_MOUSE Calcium-transporting ATPase OS=Mus musculus GN=Atp2b2 PE=3 SV=1;>tr|F8WHB1|F8WHB1_MOUSE Calcium-transporting ATPase OS=Mus musculus GN=Atp2b2 PE=1 SV=1;>sp|Q9R0K7|AT2B2_MOUSE Plasma membrane calcium-transporting ATPase 2 OS=Mus musc	3	8	2	2	8	8	8	4	7	6	5	5	4	2	2	2	0	1	1	0	1	0	2	2	2	0	1	1	0	1	0	8.2	3	3	127.3	1154	1154;1243;1198	1	9
Q3T9X3;Q3TCR7;G3X9G4;F8WIV5;P39054-2;P39054;G3UZZ3	Q3T9X3;Q3TCR7;G3X9G4;F8WIV5;P39054-2;P39054;G3UZZ3	3;3;3;3;3;3;2	1;1;1;1;1;1;1	1;1;1;1;1;1;1	Dynamin-2	Dnm2	>tr|Q3T9X3|Q3T9X3_MOUSE Dynamin-2 OS=Mus musculus GN=Dnm2 PE=2 SV=1;>tr|Q3TCR7|Q3TCR7_MOUSE Dynamin-2 OS=Mus musculus GN=Dnm2 PE=2 SV=1;>tr|G3X9G4|G3X9G4_MOUSE Dynamin-2 OS=Mus musculus GN=Dnm2 PE=1 SV=1;>tr|F8WIV5|F8WIV5_MOUSE Dynamin-2 OS=Mus musculus GN	7	3	1	1	0	1	1	2	1	0	3	1	1	0	0	0	1	1	0	1	0	0	0	0	0	1	1	0	1	0	0	3.1	1.2	1.2	97.194	860	860;869;870;870;866;870;807	2		3
F8WIX8;Q8CGP4;Q8CGP6;Q8R1M2;Q64523;Q8CGP7;Q8CGP5;Q8BFU2;Q6GSS7;P22752;G3UWL7;Q3UA95;Q3THW5;P0C0S6;Q64522;P27661	F8WIX8;Q8CGP4;Q8CGP6;Q8R1M2;Q64523;Q8CGP7;Q8CGP5;Q8BFU2;Q6GSS7;P22752;G3UWL7;Q3UA95;Q3THW5;P0C0S6;Q64522;P27661	2;2;2;2;2;2;2;2;2;2;1;1;1;1;1;1	2;2;2;2;2;2;2;2;2;2;1;1;1;1;1;1	2;2;2;2;2;2;2;2;2;2;1;1;1;1;1;1	Histone H2A;Histone H2A type 1-H;Histone H2A.J;Histone H2A type 2-C;Histone H2A type 1-K;Histone H2A type 1-F;Histone H2A type 3;Histone H2A type 2-A;Histone H2A type 1;Histone H2A.V;Histone H2A.Z;Histone H2A type 2-B;Histone H2AX	Hist1h2al;Hist1h2aa;Hist1h2ah;H2afj;Hist2h2ac;Hist1h2ak;Hist1h2af;Hist3h2a;Hist2h2aa1;Hist1h2ab;H2afz;H2afv;Hist2h2ab;H2afx	>tr|F8WIX8|F8WIX8_MOUSE Histone H2A OS=Mus musculus GN=Hist1h2al PE=3 SV=1;>tr|Q8CGP4|Q8CGP4_MOUSE Histone H2A OS=Mus musculus GN=Hist1h2aa PE=2 SV=1;>sp|Q8CGP6|H2A1H_MOUSE Histone H2A type 1-H OS=Mus musculus GN=Hist1h2ah PE=1 SV=3;>sp|Q8R1M2|H2AJ_MOUSE H	16	2	2	2	0	0	0	1	2	1	0	0	0	0	0	0	1	2	1	0	0	0	0	0	0	1	2	1	0	0	0	22.4	22.4	22.4	13.607	125	125;129;128;129;129;130;130;130;130;130;87;105;128;128;130;143	4.2	1
G3UVV4;P17710-3;P17710-4;P17710;P17710-2;D3YYR4;D3Z365;B4YB29;D3Z105	G3UVV4;P17710-3;P17710-4;P17710;P17710-2	8;8;8;8;7;3;3;1;1	8;8;8;8;7;3;3;1;1	8;8;8;8;7;3;3;1;1	Hexokinase-1	Hk1	>tr|G3UVV4|G3UVV4_MOUSE Hexokinase 1, isoform CRA_f OS=Mus musculus GN=Hk1 PE=3 SV=1;>sp|P17710-3|HXK1_MOUSE Isoform HK1 of Hexokinase-1 OS=Mus musculus GN=Hk1;>sp|P17710-4|HXK1_MOUSE Isoform HK1-SC of Hexokinase-1 OS=Mus musculus GN=Hk1;>sp|P17710|HXK1_MO	9	8	8	8	3	1	0	4	1	2	8	6	4	3	1	0	4	1	2	8	6	4	3	1	0	4	1	2	8	6	4	11	11	11	101.87	917	917;918;922;974;945;184;223;49;80	1.8	6	24
G3UXM5;G3UWV4;Q69Z98-4;Q69Z98-2;Q69Z98-3;Q69Z98;G3UYN4;G3UZ19;G3UZ00;D3Z5P0;Q5RJI5-4;Q5RJI5-3;Q5RJI5-2;Q5RJI5	G3UXM5;G3UWV4;Q69Z98-4;Q69Z98-2;Q69Z98-3;Q69Z98;G3UYN4;G3UZ19	6;6;6;6;6;6;5;4;1;1;1;1;1;1	6;6;6;6;6;6;5;4;1;1;1;1;1;1	6;6;6;6;6;6;5;4;1;1;1;1;1;1	Serine/threonine-protein kinase BRSK2	Brsk2	>tr|G3UXM5|G3UXM5_MOUSE Serine/threonine-protein kinase BRSK2 (Fragment) OS=Mus musculus GN=Brsk2 PE=4 SV=1;>tr|G3UWV4|G3UWV4_MOUSE Serine/threonine-protein kinase BRSK2 OS=Mus musculus GN=Brsk2 PE=4 SV=1;>sp|Q69Z98-4|BRSK2_MOUSE Isoform 4 of Serine/threon	14	6	6	6	0	2	2	5	1	4	6	2	5	0	2	2	5	1	4	6	2	5	0	2	2	5	1	4	6	2	5	12.9	12.9	12.9	68.714	614	614;697;653;675;719;735;504;486;92;703;307;341;343;778	2		27
G3UX26;Q60930;D3YZT5;D3YUN8	G3UX26;Q60930;D3YZT5	4;4;2;1	4;4;2;1	4;4;2;1	Voltage-dependent anion-selective channel protein 2	Vdac2	>tr|G3UX26|G3UX26_MOUSE Voltage-dependent anion-selective channel protein 2 (Fragment) OS=Mus musculus GN=Vdac2 PE=4 SV=1;>sp|Q60930|VDAC2_MOUSE Voltage-dependent anion-selective channel protein 2 OS=Mus musculus GN=Vdac2 PE=1 SV=2;>tr|D3YZT5|D3YZT5_MOUSE	4	4	4	4	3	0	0	4	4	0	4	3	3	3	0	0	4	4	0	4	3	3	3	0	0	4	4	0	4	3	3	21.9	21.9	21.9	30.446	283	283;295;201;75	4.68				8
G3X919;Q9EPZ6	G3X919;Q9EPZ6	1;1	1;1	1;1	T-box transcription factor TBX18	Tbx18	>tr|G3X919|G3X919_MOUSE T-box transcription factor TBX18 OS=Mus musculus GN=Tbx18 PE=4 SV=1;>sp|Q9EPZ6|TBX18_MOUSE T-box transcription factor TBX18 OS=Mus musculus GN=Tbx18 PE=1 SV=1	2	1	1	1	1	1	1	0	1	0	0	0	1	1	1	1	0	1	0	0	0	1	1	1	1	0	1	0	0	0	1	2	2	2	65.433	613	613;613	3.71	2			1
G3X9M0;Q9ER88;Q9ER88-2;G3UWZ6;G3UYM6;G3UWR5;G3UWJ4;G3UZC0;G3UWM7	G3X9M0;Q9ER88;Q9ER88-2;G3UWZ6	4;4;3;2;1;1;1;1;1	4;4;3;2;1;1;1;1;1	4;4;3;2;1;1;1;1;1	28S ribosomal protein S29, mitochondrial	Dap3	>tr|G3X9M0|G3X9M0_MOUSE 28S ribosomal protein S29, mitochondrial OS=Mus musculus GN=Dap3 PE=4 SV=1;>sp|Q9ER88|RT29_MOUSE 28S ribosomal protein S29, mitochondrial OS=Mus musculus GN=Dap3 PE=2 SV=1;>sp|Q9ER88-2|RT29_MOUSE Isoform 2 of 28S ribosomal protein S	9	4	4	4	0	0	0	0	0	0	0	4	4	0	0	0	0	0	0	0	4	4	0	0	0	0	0	0	0	4	4	12.9	12.9	12.9	45.287	396	396;391;361;255;133;165;200;212;217	4				10
G3XA10;Q8VEK3	G3XA10;Q8VEK3	11;11	11;11	11;11	Heterogeneous nuclear ribonucleoprotein U	Hnrnpu	>tr|G3XA10|G3XA10_MOUSE Heterogeneous nuclear ribonucleoprotein U, isoform CRA_b OS=Mus musculus GN=Gm28062 PE=4 SV=1;>sp|Q8VEK3|HNRPU_MOUSE Heterogeneous nuclear ribonucleoprotein U OS=Mus musculus GN=Hnrnpu PE=1 SV=1	2	11	11	11	6	4	2	10	7	7	7	9	9	6	4	2	10	7	7	7	9	9	6	4	2	10	7	7	7	9	9	16.4	16.4	16.4	86.805	793	793;800	1.13	59	9
G5E829;Q32ME1;F7AAP4;E9Q828;Q6Q477	G5E829;Q32ME1;F7AAP4;E9Q828;Q6Q477	17;10;10;10;10	17;10;10;10;10	10;3;3;3;3	Calcium-transporting ATPase	Atp2b1;Atp2b4	>sp|G5E829|AT2B1_MOUSE Plasma membrane calcium-transporting ATPase 1 OS=Mus musculus GN=Atp2b1 PE=1 SV=1;>tr|Q32ME1|Q32ME1_MOUSE Calcium-transporting ATPase OS=Mus musculus GN=Atp2b4 PE=2 SV=1;>tr|F7AAP4|F7AAP4_MOUSE Calcium-transporting ATPase OS=Mus musc	5	17	17	10	16	15	15	12	13	11	14	15	11	16	15	15	12	13	11	14	15	11	9	8	8	7	6	5	8	10	6	17.7	17.7	11.4	134.75	1220	1220;1107;1166;1172;1205	1	130
G5E902;Q8VEM8	G5E902;Q8VEM8	6;6	6;6	6;6	Phosphate carrier protein, mitochondrial	Slc25a3	>tr|G5E902|G5E902_MOUSE MCG10343, isoform CRA_b OS=Mus musculus GN=Slc25a3 PE=3 SV=1;>sp|Q8VEM8|MPCP_MOUSE Phosphate carrier protein, mitochondrial OS=Mus musculus GN=Slc25a3 PE=1 SV=1	2	6	6	6	2	5	5	5	5	5	6	6	6	2	5	5	5	5	5	6	6	6	2	5	5	5	5	5	6	6	6	16.8	16.8	16.8	39.736	358	358;357	4.98				1
H3BJ30;H3BJW3;Q6NVF9;H3BKW0	H3BJ30;H3BJW3;Q6NVF9;H3BKW0	2;2;2;1	2;2;2;1	2;2;2;1	Cleavage and polyadenylation specificity factor subunit 6	Cpsf6	>tr|H3BJ30|H3BJ30_MOUSE Cleavage and polyadenylation-specificity factor subunit 6 OS=Mus musculus GN=Cpsf6 PE=4 SV=1;>tr|H3BJW3|H3BJW3_MOUSE Cleavage and polyadenylation-specificity factor subunit 6 OS=Mus musculus GN=Cpsf6 PE=4 SV=1;>sp|Q6NVF9|CPSF6_MOUSE	4	2	2	2	0	0	0	2	1	0	0	0	0	0	0	0	2	1	0	0	0	0	0	0	0	2	1	0	0	0	0	5.1	5.1	5.1	59.308	552	552;588;551;182	2		3
H3BLN8;H3BJQ8;Q8CAL5	H3BLN8;H3BJQ8;Q8CAL5	2;2;2	2;2;2	2;2;2	Glypican-5;Secreted glypican-5	Gpc5	>tr|H3BLN8|H3BLN8_MOUSE Glypican 5, isoform CRA_b OS=Mus musculus GN=Gpc5 PE=3 SV=1;>tr|H3BJQ8|H3BJQ8_MOUSE Glypican-5 OS=Mus musculus GN=Gpc5 PE=3 SV=1;>sp|Q8CAL5|GPC5_MOUSE Glypican-5 OS=Mus musculus GN=Gpc5 PE=2 SV=1	3	2	2	2	0	2	2	0	1	2	0	1	0	0	2	2	0	1	2	0	1	0	0	2	2	0	1	2	0	1	0	5.8	5.8	5.8	55.784	498	498;645;572	1	8
H3BJR7;H3BJS1;Q8CBE3;H3BK66;Q05BF4;H3BJB3	H3BJR7;H3BJS1;Q8CBE3;H3BK66;Q05BF4;H3BJB3	2;2;2;1;1;1	2;2;2;1;1;1	2;2;2;1;1;1	WD repeat-containing protein 37	Wdr37	>tr|H3BJR7|H3BJR7_MOUSE WD repeat-containing protein 37 (Fragment) OS=Mus musculus GN=Wdr37 PE=4 SV=4;>tr|H3BJS1|H3BJS1_MOUSE WD repeat-containing protein 37 (Fragment) OS=Mus musculus GN=Wdr37 PE=4 SV=1;>sp|Q8CBE3|WDR37_MOUSE WD repeat-containing protein	6	2	2	2	0	0	1	0	1	1	0	2	2	0	0	1	0	1	1	0	2	2	0	0	1	0	1	1	0	2	2	12.3	12.3	12.3	19.926	179	179;185;496;133;170;193	3			7
H3BKM0;Q9DBG3;Q9DBG3-2;H3BIY9;Q5SVG5;Q5SVG4;O35643;Q5SWR0;H3BJ06	H3BKM0;Q9DBG3;Q9DBG3-2;H3BIY9;Q5SVG5;Q5SVG4;O35643	11;11;11;10;6;6;6;1;1	11;11;11;10;6;6;6;1;1	11;11;11;10;6;6;6;1;1	AP-2 complex subunit beta;AP-1 complex subunit beta-1	Ap2b1;Ap1b1	>tr|H3BKM0|H3BKM0_MOUSE AP-2 complex subunit beta OS=Mus musculus GN=Ap2b1 PE=4 SV=1;>sp|Q9DBG3|AP2B1_MOUSE AP-2 complex subunit beta OS=Mus musculus GN=Ap2b1 PE=1 SV=1;>sp|Q9DBG3-2|AP2B1_MOUSE Isoform 2 of AP-2 complex subunit beta OS=Mus musculus GN=Ap2b	9	11	11	11	3	8	7	10	5	7	10	4	4	3	8	7	10	5	7	10	4	4	3	8	7	10	5	7	10	4	4	15.6	15.6	15.6	101.36	913	913;937;951;942;916;923;943;44;199	1.95	3	56
H3BKR2;P62874;H3BLF7	H3BKR2;P62874;H3BLF7	6;6;5	6;6;5	4;4;3	Guanine nucleotide-binding protein G(I)/G(S)/G(T) subunit beta-1	Gnb1	>tr|H3BKR2|H3BKR2_MOUSE Guanine nucleotide-binding protein G(I)/G(S)/G(T) subunit beta-1 (Fragment) OS=Mus musculus GN=Gnb1 PE=4 SV=4;>sp|P62874|GBB1_MOUSE Guanine nucleotide-binding protein G(I)/G(S)/G(T) subunit beta-1 OS=Mus musculus GN=Gnb1 PE=1 SV=3;>	3	6	6	4	2	4	4	0	2	2	4	4	3	2	4	4	0	2	2	4	4	3	2	3	3	0	1	1	3	2	2	24.9	24.9	16.8	30.199	273	273;340;108	4				25
H7BXC3;P17751	H7BXC3;P17751	1;1	1;1	1;1	Triosephosphate isomerase	Tpi1	>tr|H7BXC3|H7BXC3_MOUSE Triosephosphate isomerase OS=Mus musculus GN=Tpi1 PE=1 SV=1;>sp|P17751|TPIS_MOUSE Triosephosphate isomerase OS=Mus musculus GN=Tpi1 PE=1 SV=4	2	1	1	1	1	1	1	0	0	0	1	1	0	1	1	1	0	0	0	1	1	0	1	1	1	0	0	0	1	1	0	9	9	9	17.997	167	167;299	5
J3KMM5;Q8R429;O55143-2;O55143	J3KMM5;Q8R429;O55143-2;O55143	1;1;1;1	1;1;1;1	1;1;1;1	Calcium-transporting ATPase;Sarcoplasmic/endoplasmic reticulum calcium ATPase 1;Sarcoplasmic/endoplasmic reticulum calcium ATPase 2	Atp2a2;Atp2a1	>tr|J3KMM5|J3KMM5_MOUSE Calcium-transporting ATPase OS=Mus musculus GN=Atp2a2 PE=1 SV=1;>sp|Q8R429|AT2A1_MOUSE Sarcoplasmic/endoplasmic reticulum calcium ATPase 1 OS=Mus musculus GN=Atp2a1 PE=2 SV=1;>sp|O55143-2|AT2A2_MOUSE Isoform 2 of Sarcoplasmic/endopl	4	1	1	1	0	1	1	1	0	0	0	0	0	0	1	1	1	0	0	0	0	0	0	1	1	1	0	0	0	0	0	1.5	1.5	1.5	109.79	998	998;994;998;1044	1.75	1	3
J3QMG3;Q60931	J3QMG3;Q60931	3;3	3;3	3;3	Voltage-dependent anion-selective channel protein 3	Vdac3	>tr|J3QMG3|J3QMG3_MOUSE Voltage-dependent anion-selective channel protein 3 OS=Mus musculus GN=Vdac3 PE=1 SV=1;>sp|Q60931|VDAC3_MOUSE Voltage-dependent anion-selective channel protein 3 OS=Mus musculus GN=Vdac3 PE=1 SV=1	2	3	3	3	2	2	1	2	3	2	3	3	1	2	2	1	2	3	2	3	3	1	2	2	1	2	3	2	3	3	1	15.5	15.5	15.5	30.851	284	284;283	5
O08553;Q6P1J1;P97427;D3YUS0;Q3TT92;E9PWE8;Q62188	O08553	11;2;2;1;1;1;1	11;2;2;1;1;1;1	11;2;2;1;1;1;1	Dihydropyrimidinase-related protein 2	Dpysl2	>sp|O08553|DPYL2_MOUSE Dihydropyrimidinase-related protein 2 OS=Mus musculus GN=Dpysl2 PE=1 SV=2	7	11	11	11	10	9	8	7	7	9	11	10	9	10	9	8	7	7	9	11	10	9	10	9	8	7	7	9	11	10	9	29	29	29	62.277	572	572;686;572;216;568;683;570	2.96		3	80
O08599;O08599-2	O08599;O08599-2	8;8	8;8	8;8	Syntaxin-binding protein 1	Stxbp1	>sp|O08599|STXB1_MOUSE Syntaxin-binding protein 1 OS=Mus musculus GN=Stxbp1 PE=1 SV=2;>sp|O08599-2|STXB1_MOUSE Isoform 2 of Syntaxin-binding protein 1 OS=Mus musculus GN=Stxbp1	2	8	8	8	2	8	7	7	6	7	7	7	6	2	8	7	7	6	7	7	7	6	2	8	7	7	6	7	7	7	6	22.7	22.7	22.7	67.568	594	594;603	2.97		2	56
O08749	O08749	2	2	2	Dihydrolipoyl dehydrogenase, mitochondrial	Dld	>sp|O08749|DLDH_MOUSE Dihydrolipoyl dehydrogenase, mitochondrial OS=Mus musculus GN=Dld PE=1 SV=2	1	2	2	2	0	0	0	1	0	0	2	1	1	0	0	0	1	0	0	2	1	1	0	0	0	1	0	0	2	1	1	6.5	6.5	6.5	54.272	509	509	3			5
O08917;G3UYU4;G3UZZ5;G3UWW8;G3XA73	O08917;G3UYU4	24;20;9;9;1	24;20;9;9;1	24;20;9;9;1	Flotillin-1	Flot1	>sp|O08917|FLOT1_MOUSE Flotillin-1 OS=Mus musculus GN=Flot1 PE=1 SV=1;>tr|G3UYU4|G3UYU4_MOUSE Flotillin-1 OS=Mus musculus GN=Flot1 PE=4 SV=1	5	24	24	24	22	23	23	15	20	19	22	18	20	22	23	23	15	20	19	22	18	20	22	23	23	15	20	19	22	18	20	64.5	64.5	64.5	47.513	428	428;380;192;196;40	3.27	8	2	195	101
O35129;F6QPR1;F6Q8V7	O35129;F6QPR1;F6Q8V7	7;6;5	7;6;5	7;6;5	Prohibitin-2	Phb2	>sp|O35129|PHB2_MOUSE Prohibitin-2 OS=Mus musculus GN=Phb2 PE=1 SV=1;>tr|F6QPR1|F6QPR1_MOUSE Prohibitin-2 (Fragment) OS=Mus musculus GN=Phb2 PE=1 SV=1;>tr|F6Q8V7|F6Q8V7_MOUSE Prohibitin-2 (Fragment) OS=Mus musculus GN=Phb2 PE=1 SV=1	3	7	7	7	5	7	5	5	5	5	5	2	5	5	7	5	5	5	5	5	2	5	5	7	5	5	5	5	5	2	5	29.1	29.1	29.1	33.296	299	299;157;104	4.17				43
O35449	O35449	1	1	1	Proline-rich transmembrane protein 1	Prrt1	>sp|O35449|PRRT1_MOUSE Proline-rich transmembrane protein 1 OS=Mus musculus GN=Prrt1 PE=1 SV=1	1	1	1	1	1	1	1	1	1	1	1	1	1	1	1	1	1	1	1	1	1	1	1	1	1	1	1	1	1	1	1	4.9	4.9	4.9	31.389	306	306	4				9
Q8C2Q7;O35737;Q9Z2X1-2;Q9Z2X1	Q8C2Q7;O35737	4;4;1;1	4;4;1;1	2;2;1;1	Heterogeneous nuclear ribonucleoprotein H;Heterogeneous nuclear ribonucleoprotein H, N-terminally processed	Hnrnph1	>tr|Q8C2Q7|Q8C2Q7_MOUSE Heterogeneous nuclear ribonucleoprotein H OS=Mus musculus GN=Hnrnph1 PE=2 SV=1;>sp|O35737|HNRH1_MOUSE Heterogeneous nuclear ribonucleoprotein H OS=Mus musculus GN=Hnrnph1 PE=1 SV=3	4	4	4	2	3	1	2	4	4	4	1	2	2	3	1	2	4	4	4	1	2	2	1	0	1	2	2	2	0	1	1	14.6	14.6	7.6	51.217	472	472;449;395;415	3.12			23	3
O35988	O35988	1	1	1	Syndecan-4	Sdc4	>sp|O35988|SDC4_MOUSE Syndecan-4 OS=Mus musculus GN=Sdc4 PE=1 SV=1	1	1	1	1	0	1	1	0	1	1	0	0	0	0	1	1	0	1	1	0	0	0	0	1	1	0	1	1	0	0	0	7.1	7.1	7.1	21.482	198	198	1	4
O54991	O54991	7	7	7	Contactin-associated protein 1	Cntnap1	>sp|O54991|CNTP1_MOUSE Contactin-associated protein 1 OS=Mus musculus GN=Cntnap1 PE=2 SV=2	1	7	7	7	7	6	6	6	5	6	5	6	5	7	6	6	6	5	6	5	6	5	7	6	6	6	5	6	5	6	5	6	6	6	156.31	1385	1385	1	52
O55125;Q5SVG6	O55125	6;2	6;2	6;2	Protein NipSnap homolog 1	Nipsnap1	>sp|O55125|NIPS1_MOUSE Protein NipSnap homolog 1 OS=Mus musculus GN=Nipsnap1 PE=1 SV=1	2	6	6	6	1	0	1	5	6	3	4	6	5	1	0	1	5	6	3	4	6	5	1	0	1	5	6	3	4	6	5	25	25	25	33.363	284	284;136	5
Q7TMG8;O55126	Q7TMG8;O55126	5;5	5;5	5;5	Protein NipSnap homolog 2	Gbas	>tr|Q7TMG8|Q7TMG8_MOUSE Glioblastoma amplified sequence OS=Mus musculus GN=Gbas PE=2 SV=1;>sp|O55126|NIPS2_MOUSE Protein NipSnap homolog 2 OS=Mus musculus GN=Gbas PE=2 SV=1	2	5	5	5	0	1	1	4	4	2	4	4	5	0	1	1	4	4	2	4	4	5	0	1	1	4	4	2	4	4	5	21.7	21.7	21.7	32.898	281	281;281	5
O70443	O70443	4	4	4	Guanine nucleotide-binding protein G(z) subunit alpha	Gnaz	>sp|O70443|GNAZ_MOUSE Guanine nucleotide-binding protein G(z) subunit alpha OS=Mus musculus GN=Gnaz PE=2 SV=4	1	4	4	4	1	4	4	1	4	3	2	4	4	1	4	4	1	4	3	2	4	4	1	4	4	1	4	3	2	4	4	15.5	15.5	15.5	40.849	355	355	4				31
O88569-3;O88569-2;O88569	O88569-3;O88569-2;O88569	6;6;6	6;6;6	6;6;6	Heterogeneous nuclear ribonucleoproteins A2/B1	Hnrnpa2b1	>sp|O88569-3|ROA2_MOUSE Isoform 3 of Heterogeneous nuclear ribonucleoproteins A2/B1 OS=Mus musculus GN=Hnrnpa2b1;>sp|O88569-2|ROA2_MOUSE Isoform 2 of Heterogeneous nuclear ribonucleoproteins A2/B1 OS=Mus musculus GN=Hnrnpa2b1;>sp|O88569|ROA2_MOUSE Heteroge	3	6	6	6	3	5	5	4	4	6	4	5	4	3	5	5	4	4	6	4	5	4	3	5	5	4	4	6	4	5	4	30.2	30.2	30.2	32.46	301	301;341;353	4				40
O88935-1;O88935-3;O88935	O88935-1;O88935-3;O88935	10;10;10	10;10;10	9;9;9	Synapsin-1	Syn1	>sp|O88935-1|SYN1_MOUSE Isoform Ib of Synapsin-1 OS=Mus musculus GN=Syn1;>sp|O88935-3|SYN1_MOUSE Isoform 3 of Synapsin-1 OS=Mus musculus GN=Syn1;>sp|O88935|SYN1_MOUSE Synapsin-1 OS=Mus musculus GN=Syn1 PE=1 SV=2	3	10	10	9	6	6	6	7	5	5	10	5	6	6	6	6	7	5	5	10	5	6	5	6	6	6	5	5	9	4	6	25.7	25.7	23.3	70.034	670	670;678;706	2.09	3	52	9
Q7JCZ1;P00405	Q7JCZ1;P00405	2;2	2;2	2;2	Cytochrome c oxidase subunit 2	mt-Co2;Mtco2	>tr|Q7JCZ1|Q7JCZ1_MOUSE Cytochrome c oxidase subunit 2 OS=Mus musculus GN=mt-Co2 PE=2 SV=1;>sp|P00405|COX2_MOUSE Cytochrome c oxidase subunit 2 OS=Mus musculus GN=Mtco2 PE=1 SV=1	2	2	2	2	0	1	1	1	1	1	2	1	1	0	1	1	1	1	1	2	1	1	0	1	1	1	1	1	2	1	1	11.5	11.5	11.5	25.976	227	227;227	5
P01631;F6XWB2;A0A075B5N0;A0A075B5K8	P01631;F6XWB2;A0A075B5N0;A0A075B5K8	2;1;1;1	2;1;1;1	2;1;1;1	Ig kappa chain V-II region 26-10	Igkv1-115;Igkv1-35;Igkv1-99	>sp|P01631|KV2A7_MOUSE Ig kappa chain V-II region 26-10 OS=Mus musculus PE=1 SV=1;>tr|F6XWB2|F6XWB2_MOUSE Uncharacterized protein OS=Mus musculus GN=Igkv1-115 PE=4 SV=1;>tr|A0A075B5N0|A0A075B5N0_MOUSE Protein Igkv1-35 OS=Mus musculus GN=Igkv1-35 PE=4 SV=3;	4	2	2	2	1	1	1	2	2	1	0	1	1	1	1	1	2	2	1	0	1	1	1	1	1	2	2	1	0	1	1	32.7	32.7	32.7	12.273	113	113;114;119;119	5
P01633	P01633	1	1	1	Ig kappa chain V19-17	Igk-V19-17	>sp|P01633|KV5A1_MOUSE Ig kappa chain V19-17 OS=Mus musculus GN=Igk-V19-17 PE=1 SV=1	1	1	1	1	1	1	1	1	0	1	1	0	0	1	1	1	1	0	1	1	0	0	1	1	1	1	0	1	1	0	0	6	6	6	16.433	149	149	5
P01635	P01635	1	1	1	Ig kappa chain V-V region K2		>sp|P01635|KV5A3_MOUSE Ig kappa chain V-V region K2 (Fragment) OS=Mus musculus PE=1 SV=1	1	1	1	1	1	1	1	1	1	0	1	1	1	1	1	1	1	1	0	1	1	1	1	1	1	1	1	0	1	1	1	8.7	8.7	8.7	12.581	115	115	5
P01646;P01645;P01644	P01646;P01645;P01644	1;1;1	1;1;1	1;1;1	Ig kappa chain V-V region HP 123E6;Ig kappa chain V-V region HP 93G7;Ig kappa chain V-V region HP R16.7		>sp|P01646|KV5AD_MOUSE Ig kappa chain V-V region HP 123E6 OS=Mus musculus PE=1 SV=1;>sp|P01645|KV5AC_MOUSE Ig kappa chain V-V region HP 93G7 OS=Mus musculus PE=1 SV=1;>sp|P01644|KV5AB_MOUSE Ig kappa chain V-V region HP R16.7 OS=Mus musculus PE=1 SV=1	3	1	1	1	1	1	0	1	1	1	1	1	1	1	1	0	1	1	1	1	1	1	1	1	0	1	1	1	1	1	1	19.4	19.4	19.4	11.989	108	108;108;108	5
P01657;A0A075B5N9;A0A075B5N2;A0A075B5N1;P01668;P03977;P01673;P01672;P01671;P01670;P01669;P01667;P01666;P01665;P01664;P01660;P01656;P01654;P01659;P01655;P01632;P01634	P01657;A0A075B5N9;A0A075B5N2;A0A075B5N1;P01668;P03977;P01673;P01672;P01671;P01670;P01669;P01667;P01666;P01665;P01664;P01660;P01656;P01654;P01659;P01655;P01632;P01634	2;1;1;1;1;1;1;1;1;1;1;1;1;1;1;1;1;1;1;1;1;1	2;1;1;1;1;1;1;1;1;1;1;1;1;1;1;1;1;1;1;1;1;1	2;1;1;1;1;1;1;1;1;1;1;1;1;1;1;1;1;1;1;1;1;1	Ig kappa chain V-III region PC 2413;Ig kappa chain V-III region PC 7210;Ig kappa chain V-III region 50S10.1;Ig kappa chain V-III region PC 2485/PC 4039;Ig kappa chain V-III region PC 7940;Ig kappa chain V-III region PC 7175;Ig kappa chain V-III region PC 6684;Ig kappa chain V-III region PC 7769;Ig kappa chain V-III region PC 6308;Ig kappa chain V-III region PC 7183;Ig kappa chain V-III region PC …	Igkv3-7;Igkv6-29;Igkv7-33	>sp|P01657|KV3A5_MOUSE Ig kappa chain V-III region PC 2413 OS=Mus musculus PE=1 SV=1;>tr|A0A075B5N9|A0A075B5N9_MOUSE Protein Igkv3-7 OS=Mus musculus GN=Igkv3-7 PE=4 SV=3;>tr|A0A075B5N2|A0A075B5N2_MOUSE Protein Igkv6-29 OS=Mus musculus GN=Igkv6-29 PE=4 SV=3	22	2	2	2	2	1	2	2	1	1	1	1	1	2	1	2	2	1	1	1	1	1	2	1	2	2	1	1	1	1	1	24.3	24.3	24.3	11.949	111	111;99;114;120;110;111;111;111;111;111;111;111;111;111;111;111;111;111;112;112;114;136	5
P01679;P01678;P01677;P01676;P01675	P01679;P01678;P01677;P01676;P01675	1;1;1;1;1	1;1;1;1;1	1;1;1;1;1	Ig kappa chain V-VI region J539;Ig kappa chain V-VI region SAPC 10;Ig kappa chain V-VI region TEPC 601/TEPC 191;Ig kappa chain V-VI region XRPC 24;Ig kappa chain V-VI region XRPC 44		>sp|P01679|KV6A5_MOUSE Ig kappa chain V-VI region J539 OS=Mus musculus PE=1 SV=1;>sp|P01678|KV6A4_MOUSE Ig kappa chain V-VI region SAPC 10 OS=Mus musculus PE=1 SV=1;>sp|P01677|KV6A3_MOUSE Ig kappa chain V-VI region TEPC 601/TEPC 191 OS=Mus musculus PE=1 SV	5	1	1	1	1	1	1	1	1	1	1	1	0	1	1	1	1	1	1	1	1	0	1	1	1	1	1	1	1	1	0	16.8	16.8	16.8	11.502	107	107;107;107;107;107	5
P01831	P01831	4	4	4	Thy-1 membrane glycoprotein	Thy1	>sp|P01831|THY1_MOUSE Thy-1 membrane glycoprotein OS=Mus musculus GN=Thy1 PE=1 SV=1	1	4	4	4	3	4	3	2	2	2	3	3	2	3	4	3	2	2	2	3	3	2	3	4	3	2	2	2	3	3	2	31.5	31.5	31.5	18.08	162	162	5
P01837;A0A075B5P2	P01837;A0A075B5P2	3;2	3;2	3;2	Ig kappa chain C region	Igkc	>sp|P01837|IGKC_MOUSE Ig kappa chain C region OS=Mus musculus PE=1 SV=1;>tr|A0A075B5P2|A0A075B5P2_MOUSE Protein Igkc OS=Mus musculus GN=Igkc PE=4 SV=1	2	3	3	3	3	3	3	3	3	2	2	2	2	3	3	3	3	3	2	2	2	2	3	3	3	3	3	2	2	2	2	58.5	58.5	58.5	11.778	106	106;107	5
P01845;P01844	P01845;P01844	1;1	1;1	1;1	Ig lambda-3 chain C region;Ig lambda-2 chain C region	Iglc3;Iglc2	>sp|P01845|LAC3_MOUSE Ig lambda-3 chain C region OS=Mus musculus GN=Iglc3 PE=1 SV=1;>sp|P01844|LAC2_MOUSE Ig lambda-2 chain C region OS=Mus musculus GN=Iglc2 PE=1 SV=1	2	1	1	1	1	1	1	1	1	1	0	1	1	1	1	1	1	1	1	0	1	1	1	1	1	1	1	1	0	1	1	17.3	17.3	17.3	11.371	104	104;104	5
P03995-2;P03995	P03995-2;P03995	18;18	18;18	18;18	Glial fibrillary acidic protein	Gfap	>sp|P03995-2|GFAP_MOUSE Isoform 2 of Glial fibrillary acidic protein OS=Mus musculus GN=Gfap;>sp|P03995|GFAP_MOUSE Glial fibrillary acidic protein OS=Mus musculus GN=Gfap PE=1 SV=4	2	18	18	18	13	11	10	15	17	17	5	6	4	13	11	10	15	17	17	5	6	4	13	11	10	15	17	17	5	6	4	49.8	49.8	49.8	49.364	428	428;430	3.31			92	38
P04925	P04925	3	3	3	Major prion protein	Prnp	>sp|P04925|PRIO_MOUSE Major prion protein OS=Mus musculus GN=Prnp PE=1 SV=2	1	3	3	3	3	3	3	3	3	1	3	2	3	3	3	3	3	3	1	3	2	3	3	3	3	3	3	1	3	2	3	19.7	19.7	19.7	27.977	254	254	4.69				12
P04945	P04945	1	1	1	Ig kappa chain V-VI region NQ2-6.1		>sp|P04945|KV6AB_MOUSE Ig kappa chain V-VI region NQ2-6.1 OS=Mus musculus PE=2 SV=1	1	1	1	1	1	1	1	1	1	1	1	1	1	1	1	1	1	1	1	1	1	1	1	1	1	1	1	1	1	1	1	14.8	14.8	14.8	11.713	108	108	5
P05063	P05063	1	1	1	Fructose-bisphosphate aldolase C	Aldoc	>sp|P05063|ALDOC_MOUSE Fructose-bisphosphate aldolase C OS=Mus musculus GN=Aldoc PE=1 SV=4	1	1	1	1	0	1	0	0	0	0	0	0	0	0	1	0	0	0	0	0	0	0	0	1	0	0	0	0	0	0	0	4.4	4.4	4.4	39.394	363	363	4				1
P05202	P05202	7	7	7	Aspartate aminotransferase, mitochondrial	Got2	>sp|P05202|AATM_MOUSE Aspartate aminotransferase, mitochondrial OS=Mus musculus GN=Got2 PE=1 SV=1	1	7	7	7	2	5	0	2	4	3	7	5	5	2	5	0	2	4	3	7	5	5	2	5	0	2	4	3	7	5	5	17.2	17.2	17.2	47.411	430	430	3.97			1	33
P05213	P05213	17	2	0	Tubulin alpha-1B chain	Tuba1b	>sp|P05213|TBA1B_MOUSE Tubulin alpha-1B chain OS=Mus musculus GN=Tuba1b PE=1 SV=2	1	17	2	0	17	17	17	12	16	17	15	16	15	2	2	2	1	1	2	1	1	2	0	0	0	0	0	0	0	0	0	55	6	0	50.151	451	451	2.55	6		14	2
P06330	P06330	3	3	0	Ig heavy chain V region AC38 205.12		>sp|P06330|HVM51_MOUSE Ig heavy chain V region AC38 205.12 OS=Mus musculus PE=1 SV=1	1	3	3	0	3	2	2	3	2	2	3	2	2	3	2	2	3	2	2	3	2	2	0	0	0	0	0	0	0	0	0	40.7	40.7	0	12.934	118	118	3			21
P07901;B7ZC50;A2A6A2;B7ZC49;E9Q3D6	P07901;B7ZC50	3;2;1;1;1	1;1;1;1;0	1;1;1;1;0	Heat shock protein HSP 90-alpha	Hsp90aa1	>sp|P07901|HS90A_MOUSE Heat shock protein HSP 90-alpha OS=Mus musculus GN=Hsp90aa1 PE=1 SV=4;>tr|B7ZC50|B7ZC50_MOUSE Heat shock protein HSP 90-alpha (Fragment) OS=Mus musculus GN=Hsp90aa1 PE=1 SV=1	5	3	1	1	1	2	3	2	2	2	2	1	1	1	0	1	0	1	0	0	0	0	1	0	1	0	1	0	0	0	0	5.2	1.6	1.6	84.787	733	733;201;98;103;189	2.33		2	1
P08249	P08249	13	13	13	Malate dehydrogenase, mitochondrial	Mdh2	>sp|P08249|MDHM_MOUSE Malate dehydrogenase, mitochondrial OS=Mus musculus GN=Mdh2 PE=1 SV=3	1	13	13	13	7	7	4	7	9	7	12	12	12	7	7	4	7	9	7	12	12	12	7	7	4	7	9	7	12	12	12	52.7	52.7	52.7	35.611	338	338	4				80
P08551	P08551	8	6	6	Neurofilament light polypeptide	Nefl	>sp|P08551|NFL_MOUSE Neurofilament light polypeptide OS=Mus musculus GN=Nefl PE=1 SV=5	1	8	6	6	0	2	2	5	6	6	0	4	5	0	1	1	4	4	4	0	3	4	0	1	1	4	4	4	0	3	4	16.2	12.5	12.5	61.508	543	543	2.54		11	13
P08553;D3YZ35	P08553;D3YZ35	14;8	12;6	12;6	Neurofilament medium polypeptide	Nefm	>sp|P08553|NFM_MOUSE Neurofilament medium polypeptide OS=Mus musculus GN=Nefm PE=1 SV=4;>tr|D3YZ35|D3YZ35_MOUSE Neurofilament medium polypeptide OS=Mus musculus GN=Nefm PE=1 SV=1	2	14	12	12	3	7	6	11	14	14	0	11	9	3	6	5	10	12	12	0	10	8	3	6	5	10	12	12	0	10	8	20.8	18.4	18.4	95.915	848	848;470	1	74
P08752;A0A0A6YWA9	P08752;A0A0A6YWA9	3;2	1;1	1;1	Guanine nucleotide-binding protein G(i) subunit alpha-2	Gnai2	>sp|P08752|GNAI2_MOUSE Guanine nucleotide-binding protein G(i) subunit alpha-2 OS=Mus musculus GN=Gnai2 PE=1 SV=5;>tr|A0A0A6YWA9|A0A0A6YWA9_MOUSE Guanine nucleotide-binding protein G(i) subunit alpha-2 (Fragment) OS=Mus musculus GN=Gnai2 PE=4 SV=1	2	3	1	1	1	2	2	3	1	1	2	2	2	0	0	0	1	0	0	0	0	0	0	0	0	1	0	0	0	0	0	10.7	4.2	4.2	40.489	355	355;160	4				1
P10126;D3Z3I8;D3YZ68	P10126	5;2;2	2;1;1	2;1;1	Elongation factor 1-alpha 1	Eef1a1	>sp|P10126|EF1A1_MOUSE Elongation factor 1-alpha 1 OS=Mus musculus GN=Eef1a1 PE=1 SV=3	3	5	2	2	5	5	5	4	4	5	5	4	5	2	2	2	1	1	2	2	2	2	2	2	2	1	1	2	2	2	2	14.5	7.8	7.8	50.113	462	462;186;249	3.32			13	6
P10649;A2AE89;F6WHQ7;P19639;D3YVP6;D3YX76;E9QAC8;D3YVP5;Q80W21;P15626;O35660;F6Y363;D3YZ29;D3YVP8;D3YVP9;A2AE91;Q8R5I6;G5E8M7	P10649;A2AE89;F6WHQ7	11;9;6;3;2;2;2;2;2;2;2;1;1;1;1;1;1;1	11;9;6;3;2;2;2;2;2;2;2;1;1;1;1;1;1;1	11;9;6;3;2;2;2;2;2;2;2;1;1;1;1;1;1;1	Glutathione S-transferase Mu 1	Gstm1	>sp|P10649|GSTM1_MOUSE Glutathione S-transferase Mu 1 OS=Mus musculus GN=Gstm1 PE=1 SV=2;>tr|A2AE89|A2AE89_MOUSE Glutathione S-transferase Mu 1 (Fragment) OS=Mus musculus GN=Gstm1 PE=3 SV=1;>tr|F6WHQ7|F6WHQ7_MOUSE Glutathione S-transferase Mu 1 (Fragment)	18	11	11	11	11	10	10	10	11	11	11	11	9	11	10	10	10	11	11	11	11	9	11	10	10	10	11	11	11	11	9	49.5	49.5	49.5	25.97	218	218;201;194;218;181;184;193;214;218;218;218;85;119;123;154;184;218;232	5
P10852;P10852-2	P10852;P10852-2	1;1	1;1	1;1	4F2 cell-surface antigen heavy chain	Slc3a2	>sp|P10852|4F2_MOUSE 4F2 cell-surface antigen heavy chain OS=Mus musculus GN=Slc3a2 PE=1 SV=1;>sp|P10852-2|4F2_MOUSE Isoform 2 of 4F2 cell-surface antigen heavy chain OS=Mus musculus GN=Slc3a2	2	1	1	1	0	0	0	1	0	0	1	0	0	0	0	0	1	0	0	1	0	0	0	0	0	1	0	0	1	0	0	1.9	1.9	1.9	58.336	526	526;565	2		2
Q8CBB6;Q9D2U9;Q8CGP2;Q8CGP1;Q8CGP0;Q6ZWY9;Q64525;Q64524;Q64478;Q64475;P10854;P10853;Q8CGP2-2;G3X9D5;P70696	Q8CBB6;Q9D2U9;Q8CGP2;Q8CGP1;Q8CGP0;Q6ZWY9;Q64525;Q64524;Q64478;Q64475;P10854;P10853;Q8CGP2-2;G3X9D5;P70696	2;2;2;2;2;2;2;2;2;2;2;2;2;1;1	2;2;2;2;2;2;2;2;2;2;2;2;2;1;1	2;2;2;2;2;2;2;2;2;2;2;2;2;1;1	Histone H2B;Histone H2B type 3-A;Histone H2B type 1-P;Histone H2B type 1-K;Histone H2B type 3-B;Histone H2B type 1-C/E/G;Histone H2B type 2-B;Histone H2B type 2-E;Histone H2B type 1-H;Histone H2B type 1-B;Histone H2B type 1-M;Histone H2B type 1-F/J/L;Histone H2B type 1-A	Hist1h2br;Hist3h2ba;Hist1h2bp;Hist1h2bk;Hist3h2bb;Hist1h2bc;Hist2h2bb;Hist2h2be;Hist1h2bh;Hist1h2bb;Hist1h2bm;Hist1h2bf;Hist1h2ba	>tr|Q8CBB6|Q8CBB6_MOUSE Histone H2B OS=Mus musculus GN=Hist1h2bq PE=2 SV=1;>sp|Q9D2U9|H2B3A_MOUSE Histone H2B type 3-A OS=Mus musculus GN=Hist3h2ba PE=1 SV=3;>sp|Q8CGP2|H2B1P_MOUSE Histone H2B type 1-P OS=Mus musculus GN=Hist1h2bp PE=1 SV=3;>sp|Q8CGP1|H2B1	15	2	2	2	0	0	0	1	1	2	0	0	0	0	0	0	1	1	2	0	0	0	0	0	0	1	1	2	0	0	0	17.9	17.9	17.9	14.888	134	134;126;126;126;126;126;126;126;126;126;126;126;138;120;127	5
P11499	P11499	3	3	1	Heat shock protein HSP 90-beta	Hsp90ab1	>sp|P11499|HS90B_MOUSE Heat shock protein HSP 90-beta OS=Mus musculus GN=Hsp90ab1 PE=1 SV=3	1	3	3	1	0	2	3	3	2	2	3	2	2	0	2	3	3	2	2	3	2	2	0	0	1	1	1	0	1	1	1	5.4	5.4	1.8	83.28	724	724	2		19
P11798;F8WIS9;F8WHB5;P11798-2;Q8CCM0;E9PXV3;E9Q1W0;E9Q1V9;E9Q1T1;Q6PHZ2-2;Q6PHZ2-4;Q6PHZ2;Q6PHZ2-5;F6WHR9;D3Z7K9;E9PYZ8;F6ZIE1;E9QAJ4;D6RDQ8	P11798;F8WIS9;F8WHB5	13;12;7;6;4;4;4;4;4;4;4;4;4;3;1;1;1;1;1	13;12;7;6;4;4;4;4;4;4;4;4;4;3;1;1;1;1;1	9;8;7;6;0;0;0;0;0;0;0;0;0;1;1;0;0;0;0	Calcium/calmodulin-dependent protein kinase type II subunit alpha	Camk2a	>sp|P11798|KCC2A_MOUSE Calcium/calmodulin-dependent protein kinase type II subunit alpha OS=Mus musculus GN=Camk2a PE=1 SV=2;>tr|F8WIS9|F8WIS9_MOUSE Calcium/calmodulin-dependent protein kinase type II subunit alpha OS=Mus musculus GN=Camk2a PE=1 SV=1;>tr|F	19	13	13	9	11	9	8	9	8	10	8	9	8	11	9	8	9	8	10	8	9	8	7	6	5	6	5	7	5	6	5	41.6	41.6	31	54.114	478	478;489;189;200;361;488;489;512;533;478;492;499;512;177;108;111;129;142;147	2.86	30		93	37
P12382	P12382	5	4	3	ATP-dependent 6-phosphofructokinase, liver type	Pfkl	>sp|P12382|PFKAL_MOUSE ATP-dependent 6-phosphofructokinase, liver type OS=Mus musculus GN=Pfkl PE=1 SV=4	1	5	4	3	0	3	4	2	1	2	3	3	2	0	2	3	2	0	1	2	2	1	0	1	2	2	0	1	2	2	1	9.2	8.1	5.6	85.359	780	780	2		13
P12960	P12960	11	11	11	Contactin-1	Cntn1	>sp|P12960|CNTN1_MOUSE Contactin-1 OS=Mus musculus GN=Cntn1 PE=1 SV=1	1	11	11	11	11	6	10	9	6	5	6	6	5	11	6	10	9	6	5	6	6	5	11	6	10	9	6	5	6	6	5	17.1	17.1	17.1	113.39	1020	1020	1	65
P14094;A0A0A6YX05	P14094	9;4	9;4	9;4	Sodium/potassium-transporting ATPase subunit beta-1	Atp1b1	>sp|P14094|AT1B1_MOUSE Sodium/potassium-transporting ATPase subunit beta-1 OS=Mus musculus GN=Atp1b1 PE=1 SV=1	2	9	9	9	8	8	8	6	8	9	6	8	8	8	8	8	6	8	9	6	8	8	8	8	8	6	8	9	6	8	8	36.2	36.2	36.2	35.194	304	304;132	3.49			48	46
P14106	P14106	5	5	5	Complement C1q subcomponent subunit B	C1qb	>sp|P14106|C1QB_MOUSE Complement C1q subcomponent subunit B OS=Mus musculus GN=C1qb PE=1 SV=2	1	5	5	5	3	3	4	2	4	3	3	2	3	3	3	4	2	4	3	3	2	3	3	3	4	2	4	3	3	2	3	22.1	22.1	22.1	26.717	253	253	4.96				1
P14206	P14206	1	1	1	40S ribosomal protein SA	Rpsa	>sp|P14206|RSSA_MOUSE 40S ribosomal protein SA OS=Mus musculus GN=Rpsa PE=1 SV=4	1	1	1	1	1	1	1	0	0	0	0	1	0	1	1	1	0	0	0	0	1	0	1	1	1	0	0	0	0	1	0	5.8	5.8	5.8	32.838	295	295	3.75			1	3
P14869;S4R1N1;E9Q070;D3YVM5	P14869;S4R1N1;E9Q070;D3YVM5	4;3;3;2	4;3;3;2	4;3;3;2	60S acidic ribosomal protein P0	Rplp0;Gm8730	>sp|P14869|RLA0_MOUSE 60S acidic ribosomal protein P0 OS=Mus musculus GN=Rplp0 PE=1 SV=3;>tr|S4R1N1|S4R1N1_MOUSE 60S acidic ribosomal protein P0 (Fragment) OS=Mus musculus GN=Rplp0 PE=3 SV=1;>tr|E9Q070|E9Q070_MOUSE Uncharacterized protein OS=Mus musculus G	4	4	4	4	2	4	3	0	0	2	0	0	0	2	4	3	0	0	2	0	0	0	2	4	3	0	0	2	0	0	0	14.5	14.5	14.5	34.216	317	317;221;317;145	4				11
P14873	P14873	8	8	7	Microtubule-associated protein 1B;MAP1B heavy chain;MAP1 light chain LC1	Map1b	>sp|P14873|MAP1B_MOUSE Microtubule-associated protein 1B OS=Mus musculus GN=Map1b PE=1 SV=2	1	8	8	7	4	7	5	3	4	6	5	5	5	4	7	5	3	4	6	5	5	5	4	6	4	3	3	5	4	4	4	4.5	4.5	4.1	270.25	2464	2464	1.64	37
P15105;D3Z121;D3YVK1	P15105	9;2;2	9;2;2	9;2;2	Glutamine synthetase	Glul	>sp|P15105|GLNA_MOUSE Glutamine synthetase OS=Mus musculus GN=Glul PE=1 SV=6	3	9	9	9	6	7	7	6	8	7	5	6	5	6	7	7	6	8	7	5	6	5	6	7	7	6	8	7	5	6	5	25.2	25.2	25.2	42.119	373	373;112;198	3.9			7	60
P16330-2;P16330	P16330-2;P16330	14;14	14;14	14;14	2,3-cyclic-nucleotide 3-phosphodiesterase	Cnp	>sp|P16330-2|CN37_MOUSE Isoform CNPI of 2,3-cyclic-nucleotide 3-phosphodiesterase OS=Mus musculus GN=Cnp;>sp|P16330|CN37_MOUSE 2,3-cyclic-nucleotide 3-phosphodiesterase OS=Mus musculus GN=Cnp PE=1 SV=3	2	14	14	14	14	13	14	10	12	14	14	13	13	14	13	14	10	12	14	14	13	13	14	13	14	10	12	14	14	13	13	46.2	46.2	46.2	44.654	400	400;420	3.74			36	103
P16381;Q62167;Q62095;Q3V086;Q61496	P16381;Q62167;Q62095	7;7;6;1;1	6;6;5;1;1	6;6;5;1;1	Putative ATP-dependent RNA helicase Pl10;ATP-dependent RNA helicase DDX3X;ATP-dependent RNA helicase DDX3Y	D1Pas1;Ddx3x;Ddx3y	>sp|P16381|DDX3L_MOUSE Putative ATP-dependent RNA helicase Pl10 OS=Mus musculus GN=D1Pas1 PE=2 SV=1;>sp|Q62167|DDX3X_MOUSE ATP-dependent RNA helicase DDX3X OS=Mus musculus GN=Ddx3x PE=1 SV=3;>sp|Q62095|DDX3Y_MOUSE ATP-dependent RNA helicase DDX3Y OS=Mus mu	5	7	6	6	3	6	5	6	5	5	7	5	6	2	5	4	5	4	4	6	5	5	2	5	4	5	4	4	6	5	5	12.3	10.6	10.6	73.14	660	660;662;658;728;702	2		40
P17182;B0QZL1;Q6PHC1;B1ARR6;Q5SX61;Q5SX60;B1ARR7;D3YVD3;D3Z2S4;Q5SX59;D3Z6E4;P21550;P17183	P17182;B0QZL1;Q6PHC1	4;3;3;1;1;1;1;1;1;1;1;1;1	4;3;3;1;1;1;1;1;1;1;1;1;1	4;3;3;1;1;1;1;1;1;1;1;1;1	Alpha-enolase;Enolase	Eno1	>sp|P17182|ENOA_MOUSE Alpha-enolase OS=Mus musculus GN=Eno1 PE=1 SV=3;>tr|B0QZL1|B0QZL1_MOUSE Enolase (Fragment) OS=Mus musculus GN=Eno1 PE=1 SV=1;>tr|Q6PHC1|Q6PHC1_MOUSE Alpha-enolase OS=Mus musculus GN=Eno1 PE=2 SV=1	13	4	4	4	3	3	3	0	1	2	3	4	3	3	3	3	0	1	2	3	4	3	3	3	3	0	1	2	3	4	3	15.2	15.2	15.2	47.14	434	434;221;366;67;70;80;119;121;162;196;315;434;434	3.09			20	2
P17426-2;P17426;F6TPX8	P17426-2;P17426;F6TPX8	2;2;1	1;1;1	1;1;1	AP-2 complex subunit alpha-1	Ap2a1	>sp|P17426-2|AP2A1_MOUSE Isoform B of AP-2 complex subunit alpha-1 OS=Mus musculus GN=Ap2a1;>sp|P17426|AP2A1_MOUSE AP-2 complex subunit alpha-1 OS=Mus musculus GN=Ap2a1 PE=1 SV=1;>tr|F6TPX8|F6TPX8_MOUSE AP-2 complex subunit alpha-1 (Fragment) OS=Mus muscul	3	2	1	1	2	2	2	2	1	1	2	1	1	1	1	1	1	0	0	1	0	0	1	1	1	1	0	0	1	0	0	3.6	1.7	1.7	105.48	955	955;977;317	1.8	1	4
P17427	P17427	3	3	2	AP-2 complex subunit alpha-2	Ap2a2	>sp|P17427|AP2A2_MOUSE AP-2 complex subunit alpha-2 OS=Mus musculus GN=Ap2a2 PE=1 SV=2	1	3	3	2	1	3	3	3	2	2	3	1	2	1	3	3	3	2	2	3	1	2	0	2	2	2	1	1	2	0	1	4.5	4.5	2.6	104.02	938	938	1.95	1	19
P17742;V9GXC1;V9GX31;F8VPN3	P17742;V9GXC1;V9GX31;F8VPN3	2;1;1;1	2;1;1;1	2;1;1;1	Peptidyl-prolyl cis-trans isomerase A;Peptidyl-prolyl cis-trans isomerase A, N-terminally processed;Peptidyl-prolyl cis-trans isomerase	Ppia;Gm12728;Gm5160	>sp|P17742|PPIA_MOUSE Peptidyl-prolyl cis-trans isomerase A OS=Mus musculus GN=Ppia PE=1 SV=2;>tr|V9GXC1|V9GXC1_MOUSE Uncharacterized protein OS=Mus musculus GN=Gm12728 PE=3 SV=1;>tr|V9GX31|V9GX31_MOUSE Uncharacterized protein OS=Mus musculus GN=Gm12728 PE	4	2	2	2	1	2	1	1	0	0	1	1	1	1	2	1	1	0	0	1	1	1	1	2	1	1	0	0	1	1	1	11	11	11	17.971	164	164;77;77;147	5
P18528	P18528	1	1	1	Ig heavy chain V region 6.96		>sp|P18528|HVM57_MOUSE Ig heavy chain V region 6.96 OS=Mus musculus PE=4 SV=1	1	1	1	1	1	1	1	1	1	1	1	1	0	1	1	1	1	1	1	1	1	0	1	1	1	1	1	1	1	1	0	19.4	19.4	19.4	11.007	98	98	3			8
P18872-2;P18872;D3Z2M7;F7BLT7;Q9DC51;A2A610;A2AE31;A2AE32;Z4YKV1;Q66L47;P20612;Q3V3I2;P50149;P63094-2;Q8CGK7;P63094;Q6R0H7-4;Q6R0H7	P18872-2;P18872;D3Z2M7	9;9;8;4;2;1;1;1;1;1;1;1;1;1;1;1;1;1	9;9;8;4;2;1;1;1;1;1;1;1;1;1;1;1;1;1	7;7;7;4;0;0;0;0;0;0;0;0;0;0;0;0;0;0	Guanine nucleotide-binding protein G(o) subunit alpha	Gnao1	>sp|P18872-2|GNAO_MOUSE Isoform Alpha-2 of Guanine nucleotide-binding protein G(o) subunit alpha OS=Mus musculus GN=Gnao1;>sp|P18872|GNAO_MOUSE Guanine nucleotide-binding protein G(o) subunit alpha OS=Mus musculus GN=Gnao1 PE=1 SV=3;>tr|D3Z2M7|D3Z2M7_MOUSE	18	9	9	7	3	9	9	6	8	8	8	9	7	3	9	9	6	8	8	8	9	7	2	7	7	4	7	7	6	7	5	34.5	34.5	28	40.036	354	354;354;179;101;354;91;112;232;379;448;350;354;354;380;381;394;1119;1133	4				67
P19096	P19096	13	13	13	Fatty acid synthase;[Acyl-carrier-protein] S-acetyltransferase;[Acyl-carrier-protein] S-malonyltransferase;3-oxoacyl-[acyl-carrier-protein] synthase;3-oxoacyl-[acyl-carrier-protein] reductase;3-hydroxyacyl-[acyl-carrier-protein] dehydratase;Enoyl-[acyl-carrier-protein] reductase;Oleoyl-[acyl-carrier-protein] hydrolase	Fasn	>sp|P19096|FAS_MOUSE Fatty acid synthase OS=Mus musculus GN=Fasn PE=1 SV=2	1	13	13	13	10	9	9	12	9	11	11	11	10	10	9	9	12	9	11	11	11	10	10	9	9	12	9	11	11	11	10	7.1	7.1	7.1	272.43	2504	2504	1	92
P19157;P46425;Q8VC73;F6RWR5	P19157;P46425	14;8;1;1	14;8;1;1	14;8;1;1	Glutathione S-transferase P 1;Glutathione S-transferase P 2	Gstp1;Gstp2	>sp|P19157|GSTP1_MOUSE Glutathione S-transferase P 1 OS=Mus musculus GN=Gstp1 PE=1 SV=2;>sp|P46425|GSTP2_MOUSE Glutathione S-transferase P 2 OS=Mus musculus GN=Gstp2 PE=2 SV=2	4	14	14	14	14	11	12	10	9	11	12	10	10	14	11	12	10	9	11	12	10	10	14	11	12	10	9	11	12	10	10	64.3	64.3	64.3	23.609	210	210;210;210;210	4.61	11	2	9	24
P20029	P20029	4	3	3	78 kDa glucose-regulated protein	Hspa5	>sp|P20029|GRP78_MOUSE 78 kDa glucose-regulated protein OS=Mus musculus GN=Hspa5 PE=1 SV=3	1	4	3	3	0	4	3	4	2	3	4	2	3	0	3	3	3	2	2	3	1	2	0	3	3	3	2	2	3	1	2	9.2	6.7	6.7	72.421	655	655	2		19
P20065-2;P20065	P20065-2;P20065	1;1	1;1	1;1	Thymosin beta-4;Hematopoietic system regulatory peptide	Tmsb4x	>sp|P20065-2|TYB4_MOUSE Isoform Short of Thymosin beta-4 OS=Mus musculus GN=Tmsb4x;>sp|P20065|TYB4_MOUSE Thymosin beta-4 OS=Mus musculus GN=Tmsb4x PE=1 SV=1	2	1	1	1	1	0	0	0	0	0	0	0	0	1	0	0	0	0	0	0	0	0	1	0	0	0	0	0	0	0	0	43.2	43.2	43.2	5.0526	44	44;50	1	1
P20152;A0A0A6YWC8	P20152;A0A0A6YWC8	8;6	7;5	7;5	Vimentin	Vim	>sp|P20152|VIME_MOUSE Vimentin OS=Mus musculus GN=Vim PE=1 SV=3;>tr|A0A0A6YWC8|A0A0A6YWC8_MOUSE Vimentin OS=Mus musculus GN=Vim PE=4 SV=1	2	8	7	7	0	1	1	8	8	7	0	1	1	0	0	0	7	7	6	0	0	0	0	0	0	7	7	6	0	0	0	23.4	21.5	21.5	53.687	466	466;427	3			20
P20357;G3UZK9;G3UZE9;G3UWW1;G3UZV6;Q80X35;Q80ZL4;Q3TLQ0;E9Q8Y2;G3UZJ2;F7ALC8	P20357	18;6;5;2;2;2;2;2;1;1;1	18;6;5;2;2;2;2;2;1;1;1	18;6;5;2;2;2;2;2;1;1;1	Microtubule-associated protein 2	Map2	>sp|P20357|MTAP2_MOUSE Microtubule-associated protein 2 OS=Mus musculus GN=Map2 PE=1 SV=2	11	18	18	18	13	18	16	8	12	13	7	14	12	13	18	16	8	12	13	7	14	12	13	18	16	8	12	13	7	14	12	14.2	14.2	14.2	199.13	1828	1828;608;565;336;381;466;467;498;139;240;262	1	113
Q4VA93;P68404;P20444;P68404-2	Q4VA93;P68404;P20444;P68404-2	1;1;1;1	1;1;1;1	1;1;1;1	Protein kinase C;Protein kinase C beta type;Protein kinase C alpha type	Prkca;Prkcb	>tr|Q4VA93|Q4VA93_MOUSE Protein kinase C OS=Mus musculus GN=Prkca PE=2 SV=1;>sp|P68404|KPCB_MOUSE Protein kinase C beta type OS=Mus musculus GN=Prkcb PE=1 SV=4;>sp|P20444|KPCA_MOUSE Protein kinase C alpha type OS=Mus musculus GN=Prkca PE=1 SV=3;>sp|P68404-	4	1	1	1	0	1	1	0	1	1	1	1	0	0	1	1	0	1	1	1	1	0	0	1	1	0	1	1	1	1	0	1.8	1.8	1.8	76.823	672	672;671;672;673	2		6
P21279	P21279	1	1	1	Guanine nucleotide-binding protein G(q) subunit alpha	Gnaq	>sp|P21279|GNAQ_MOUSE Guanine nucleotide-binding protein G(q) subunit alpha OS=Mus musculus GN=Gnaq PE=1 SV=4	1	1	1	1	0	1	1	0	0	1	0	1	1	0	1	1	0	0	1	0	1	1	0	1	1	0	0	1	0	1	1	4.2	4.2	4.2	42.158	359	359	4				5
Q544X6;P22315	Q544X6;P22315	2;2	2;2	2;2	Ferrochelatase;Ferrochelatase, mitochondrial	Fech	>tr|Q544X6|Q544X6_MOUSE Ferrochelatase OS=Mus musculus GN=Fech PE=2 SV=1;>sp|P22315|HEMH_MOUSE Ferrochelatase, mitochondrial OS=Mus musculus GN=Fech PE=1 SV=2	2	2	2	2	0	0	0	0	0	0	2	2	2	0	0	0	0	0	0	2	2	2	0	0	0	0	0	0	2	2	2	6.9	6.9	6.9	47.421	422	422;420	4				6
P23242	P23242	2	2	2	Gap junction alpha-1 protein	Gja1	>sp|P23242|CXA1_MOUSE Gap junction alpha-1 protein OS=Mus musculus GN=Gja1 PE=1 SV=2	1	2	2	2	2	2	2	1	1	2	1	1	1	2	2	2	1	1	2	1	1	1	2	2	2	1	1	2	1	1	1	7.6	7.6	7.6	43.004	382	382	4				18
P24369	P24369	1	1	1	Peptidyl-prolyl cis-trans isomerase B	Ppib	>sp|P24369|PPIB_MOUSE Peptidyl-prolyl cis-trans isomerase B OS=Mus musculus GN=Ppib PE=1 SV=2	1	1	1	1	1	1	1	1	1	1	1	0	1	1	1	1	1	1	1	1	0	1	1	1	1	1	1	1	1	0	1	6	6	6	23.713	216	216	5
P26443;F7CFA5	P26443;F7CFA5	2;1	2;1	2;1	Glutamate dehydrogenase 1, mitochondrial	Glud1	>sp|P26443|DHE3_MOUSE Glutamate dehydrogenase 1, mitochondrial OS=Mus musculus GN=Glud1 PE=1 SV=1;>tr|F7CFA5|F7CFA5_MOUSE Glutamate dehydrogenase 1, mitochondrial (Fragment) OS=Mus musculus GN=Glud1 PE=1 SV=1	2	2	2	2	2	1	0	0	0	0	2	0	1	2	1	0	0	0	0	2	0	1	2	1	0	0	0	0	2	0	1	5.7	5.7	5.7	61.336	558	558;144	3			6
P27048;P63163	P27048;P63163	1;1	1;1	1;1	Small nuclear ribonucleoprotein-associated protein B;Small nuclear ribonucleoprotein-associated protein N	Snrpb;Snrpn	>sp|P27048|RSMB_MOUSE Small nuclear ribonucleoprotein-associated protein B OS=Mus musculus GN=Snrpb PE=1 SV=1;>sp|P63163|RSMN_MOUSE Small nuclear ribonucleoprotein-associated protein N OS=Mus musculus GN=Snrpn PE=2 SV=1	2	1	1	1	0	0	0	1	1	1	0	0	0	0	0	0	1	1	1	0	0	0	0	0	0	1	1	1	0	0	0	3.9	3.9	3.9	23.656	231	231;240	5
Q5SVJ0;P28652;Q5SVI3;Q5SVI0;Q5SVI2;Q5SVI9;Q5SVJ1;Q68EG2;Q5SVI1	Q5SVJ0;P28652;Q5SVI3;Q5SVI0;Q5SVI2;Q5SVI9;Q5SVJ1;Q68EG2;Q5SVI1	10;10;9;9;9;8;8;8;8	7;7;6;6;6;5;5;5;5	5;5;4;4;4;3;3;3;3	Calcium/calmodulin-dependent protein kinase type II subunit beta	Camk2b	>tr|Q5SVJ0|Q5SVJ0_MOUSE Calcium/calmodulin-dependent protein kinase II, beta, isoform CRA_b OS=Mus musculus GN=Camk2b PE=4 SV=1;>sp|P28652|KCC2B_MOUSE Calcium/calmodulin-dependent protein kinase type II subunit beta OS=Mus musculus GN=Camk2b PE=1 SV=2;>tr|	9	10	7	5	8	9	10	8	10	10	7	9	7	5	6	7	5	7	7	4	6	4	4	5	5	4	5	5	3	5	3	23.3	17	13.2	72.902	666	666;542;518;518;529;479;503;545;589	3			54
P30275;A2ARP5;B0R0E8;B0R0E9;B0R0F0;Q6P8J7	P30275;A2ARP5	4;2;1;1;1;1	4;2;1;1;1;1	4;2;1;1;1;1	Creatine kinase U-type, mitochondrial	Ckmt1	>sp|P30275|KCRU_MOUSE Creatine kinase U-type, mitochondrial OS=Mus musculus GN=Ckmt1 PE=1 SV=1;>tr|A2ARP5|A2ARP5_MOUSE Creatine kinase U-type, mitochondrial (Fragment) OS=Mus musculus GN=Ckmt1 PE=3 SV=1	6	4	4	4	0	2	0	4	0	3	4	4	4	0	2	0	4	0	3	4	4	4	0	2	0	4	0	3	4	4	4	15.1	15.1	15.1	47.003	418	418;251;117;149;204;419	4				21
P35282	P35282	1	1	1	Ras-related protein Rab-21	Rab21	>sp|P35282|RAB21_MOUSE Ras-related protein Rab-21 OS=Mus musculus GN=Rab21 PE=1 SV=4	1	1	1	1	0	1	1	0	0	1	0	0	0	0	1	1	0	0	1	0	0	0	0	1	1	0	0	1	0	0	0	5.9	5.9	5.9	24.106	222	222	5
P35486	P35486	6	6	6	Pyruvate dehydrogenase E1 component subunit alpha, somatic form, mitochondrial	Pdha1	>sp|P35486|ODPA_MOUSE Pyruvate dehydrogenase E1 component subunit alpha, somatic form, mitochondrial OS=Mus musculus GN=Pdha1 PE=1 SV=1	1	6	6	6	0	0	0	4	4	3	6	6	6	0	0	0	4	4	3	6	6	6	0	0	0	4	4	3	6	6	6	15.4	15.4	15.4	43.231	390	390	4				30
P35802	P35802	2	2	2	Neuronal membrane glycoprotein M6-a	Gpm6a	>sp|P35802|GPM6A_MOUSE Neuronal membrane glycoprotein M6-a OS=Mus musculus GN=Gpm6a PE=1 SV=1	1	2	2	2	1	2	1	1	1	0	0	1	0	1	2	1	1	1	0	0	1	0	1	2	1	1	1	0	0	1	0	7.6	7.6	7.6	31.149	278	278	4.6				4
P38647	P38647	14	14	14	Stress-70 protein, mitochondrial	Hspa9	>sp|P38647|GRP75_MOUSE Stress-70 protein, mitochondrial OS=Mus musculus GN=Hspa9 PE=1 SV=3	1	14	14	14	0	0	0	12	6	7	14	5	10	0	0	0	12	6	7	14	5	10	0	0	0	12	6	7	14	5	10	27.4	27.4	27.4	73.46	679	679	2.02		53	1
P39053-3;P39053-5;P39053-4;P39053;P39053-2;P39053-6;D6RH60;F6W8Z8;E9QLL2;Q8BZ98-2;Q8BZ98;G3UY64;G3UXX2	P39053-3;P39053-5;P39053-4;P39053;P39053-2;P39053-6	11;10;10;10;9;9;2;2;2;2;2;1;1	11;10;10;10;9;9;2;2;2;2;2;1;1	9;8;8;8;7;7;1;2;1;1;1;0;0	Dynamin-1	Dnm1	>sp|P39053-3|DYN1_MOUSE Isoform 3 of Dynamin-1 OS=Mus musculus GN=Dnm1;>sp|P39053-5|DYN1_MOUSE Isoform 5 of Dynamin-1 OS=Mus musculus GN=Dnm1;>sp|P39053-4|DYN1_MOUSE Isoform 4 of Dynamin-1 OS=Mus musculus GN=Dnm1;>sp|P39053|DYN1_MOUSE Dynamin-1 OS=Mus musc	13	11	11	9	1	5	5	9	2	5	10	4	5	1	5	5	9	2	5	10	4	5	1	4	4	8	2	5	8	3	4	15.5	15.5	13.5	95.926	851	851;851;864;867;861;864;59;283;863;859;863;69;248	2		46
P42669	P42669	4	4	4	Transcriptional activator protein Pur-alpha	Pura	>sp|P42669|PURA_MOUSE Transcriptional activator protein Pur-alpha OS=Mus musculus GN=Pura PE=1 SV=1	1	4	4	4	3	4	4	2	4	4	2	4	3	3	4	4	2	4	4	2	4	3	3	4	4	2	4	4	2	4	3	27.1	27.1	27.1	34.883	321	321	4				33
P46096;D3Z7R4;P46097;Q9R0N5	P46096	12;3;3;2	12;3;3;2	12;3;3;2	Synaptotagmin-1	Syt1	>sp|P46096|SYT1_MOUSE Synaptotagmin-1 OS=Mus musculus GN=Syt1 PE=1 SV=1	4	12	12	12	11	10	10	11	10	12	12	11	12	11	10	10	11	10	12	12	11	12	11	10	10	11	10	12	12	11	12	36.1	36.1	36.1	47.417	421	421;236;422;386	3.14			113	18
P46460;G3UX86;G3UX98	P46460	15;4;1	15;4;1	15;4;1	Vesicle-fusing ATPase	Nsf	>sp|P46460|NSF_MOUSE Vesicle-fusing ATPase OS=Mus musculus GN=Nsf PE=1 SV=2	3	15	15	15	4	12	14	12	8	8	12	11	11	4	12	14	12	8	8	12	11	11	4	12	14	12	8	8	12	11	11	24.3	24.3	24.3	82.613	744	744;210;76	1.93	8	99
P46660;P19246;P31001	P46660	15;2;1	15;2;1	13;0;0	Alpha-internexin	Ina	>sp|P46660|AINX_MOUSE Alpha-internexin OS=Mus musculus GN=Ina PE=1 SV=3	3	15	15	13	5	9	7	8	13	15	3	11	12	5	9	7	8	13	15	3	11	12	5	8	6	7	11	13	3	10	11	33.3	33.3	29.3	55.382	501	501;1090;469	2.82	8	4	85	2
P47754;D6RCW7;Q5RKN9;P47753	P47754;D6RCW7	3;2;1;1	3;2;1;1	3;2;1;1	F-actin-capping protein subunit alpha-2	Capza2	>sp|P47754|CAZA2_MOUSE F-actin-capping protein subunit alpha-2 OS=Mus musculus GN=Capza2 PE=1 SV=3;>tr|D6RCW7|D6RCW7_MOUSE F-actin-capping protein subunit alpha-2 OS=Mus musculus GN=Capza2 PE=4 SV=1	4	3	3	3	1	3	2	3	3	3	3	3	2	1	3	2	3	3	3	3	3	2	1	3	2	3	3	3	3	3	2	15	15	15	32.967	286	286;174;286;286	4				23
P47857;P47857-2;P47857-3	P47857;P47857-2;P47857-3	6;6;6	6;6;6	5;5;5	ATP-dependent 6-phosphofructokinase, muscle type	Pfkm	>sp|P47857|PFKAM_MOUSE ATP-dependent 6-phosphofructokinase, muscle type OS=Mus musculus GN=Pfkm PE=1 SV=3;>sp|P47857-2|PFKAM_MOUSE Isoform 2 of ATP-dependent 6-phosphofructokinase, muscle type OS=Mus musculus GN=Pfkm;>sp|P47857-3|PFKAM_MOUSE Isoform 3 of A	3	6	6	5	0	5	5	3	4	4	6	5	5	0	5	5	3	4	4	6	5	5	0	4	4	3	3	3	5	4	4	10.8	10.8	9.6	85.268	780	780;850;931	2		39
P48774;E9PVM7;E9Q024;E9PV63;E9Q5L9	P48774;E9PVM7	11;10;5;5;3	11;10;5;5;3	11;10;5;5;3	Glutathione S-transferase Mu 5	Gstm5	>sp|P48774|GSTM5_MOUSE Glutathione S-transferase Mu 5 OS=Mus musculus GN=Gstm5 PE=1 SV=1;>tr|E9PVM7|E9PVM7_MOUSE Glutathione S-transferase Mu 5 (Fragment) OS=Mus musculus GN=Gstm5 PE=3 SV=1	5	11	11	11	10	9	10	10	10	10	11	9	9	10	9	10	10	10	10	11	9	9	10	9	10	10	10	10	11	9	9	49.6	49.6	49.6	26.635	224	224;215;73;158;69	5
P48962;Q3V132	P48962	11;1	11;1	6;0	ADP/ATP translocase 1	Slc25a4	>sp|P48962|ADT1_MOUSE ADP/ATP translocase 1 OS=Mus musculus GN=Slc25a4 PE=1 SV=4	2	11	11	6	9	9	9	9	6	8	10	10	10	9	9	9	9	6	8	10	10	10	6	6	6	6	6	6	6	6	6	35.6	35.6	20.1	32.904	298	298;320	4.77	4	1	1	1
Q5EBP8;P49312-2;P49312	Q5EBP8;P49312-2;P49312	1;1;1	1;1;1	1;1;1	Heterogeneous nuclear ribonucleoprotein A1;Heterogeneous nuclear ribonucleoprotein A1, N-terminally processed	Hnrnpa1	>tr|Q5EBP8|Q5EBP8_MOUSE Heterogeneous nuclear ribonucleoprotein A1 OS=Mus musculus GN=Hnrnpa1 PE=2 SV=1;>sp|P49312-2|ROA1_MOUSE Isoform Short of Heterogeneous nuclear ribonucleoprotein A1 OS=Mus musculus GN=Hnrnpa1;>sp|P49312|ROA1_MOUSE Heterogeneous nucle	3	1	1	1	1	1	1	1	1	1	1	0	1	1	1	1	1	1	1	1	0	1	1	1	1	1	1	1	1	0	1	2.7	2.7	2.7	38.833	373	373;268;320	4				8
P50516-2;P50516	P50516-2;P50516	3;3	3;3	3;3	V-type proton ATPase catalytic subunit A	Atp6v1a	>sp|P50516-2|VATA_MOUSE Isoform 2 of V-type proton ATPase catalytic subunit A OS=Mus musculus GN=Atp6v1a;>sp|P50516|VATA_MOUSE V-type proton ATPase catalytic subunit A OS=Mus musculus GN=Atp6v1a PE=1 SV=2	2	3	3	3	1	1	0	1	1	1	3	3	3	1	1	0	1	1	1	3	3	3	1	1	0	1	1	1	3	3	3	8.1	8.1	8.1	55.594	509	509;617	2.43		8	6
P50518	P50518	1	1	1	V-type proton ATPase subunit E 1	Atp6v1e1	>sp|P50518|VATE1_MOUSE V-type proton ATPase subunit E 1 OS=Mus musculus GN=Atp6v1e1 PE=1 SV=2	1	1	1	1	1	1	1	1	0	0	1	1	1	1	1	1	1	0	0	1	1	1	1	1	1	1	0	0	1	1	1	6.2	6.2	6.2	26.157	226	226	5
P51655;Q8R3X6;Q9R087	P51655	5;1;1	5;1;1	5;1;1	Glypican-4;Secreted glypican-4	Gpc4	>sp|P51655|GPC4_MOUSE Glypican-4 OS=Mus musculus GN=Gpc4 PE=2 SV=2	3	5	5	5	0	5	5	0	5	4	0	4	4	0	5	5	0	5	4	0	4	4	0	5	5	0	5	4	0	4	4	13.8	13.8	13.8	62.586	557	557;565;555	4				27
P51881	P51881	11	6	6	ADP/ATP translocase 2;ADP/ATP translocase 2, N-terminally processed	Slc25a5	>sp|P51881|ADT2_MOUSE ADP/ATP translocase 2 OS=Mus musculus GN=Slc25a5 PE=1 SV=3	1	11	6	6	4	6	4	7	4	5	10	10	9	1	3	1	4	4	3	6	6	5	1	3	1	4	4	3	6	6	5	34.9	19.5	19.5	32.931	298	298	5
P52480-2;P52480;E9Q509;G3X925;P53657	P52480-2;P52480	3;2;1;1;1	3;2;1;1;1	3;2;1;1;1	Pyruvate kinase PKM	Pkm	>sp|P52480-2|KPYM_MOUSE Isoform M1 of Pyruvate kinase PKM OS=Mus musculus GN=Pkm;>sp|P52480|KPYM_MOUSE Pyruvate kinase PKM OS=Mus musculus GN=Pkm PE=1 SV=4	5	3	3	3	3	3	1	2	1	2	3	2	2	3	3	1	2	1	2	3	2	2	3	3	1	2	1	2	3	2	2	6	6	6	57.984	531	531;531;543;574;574	3			19
P56135;F8WHP8	P56135;F8WHP8	4;2	4;2	4;2	ATP synthase subunit f, mitochondrial	Atp5j2	>sp|P56135|ATPK_MOUSE ATP synthase subunit f, mitochondrial OS=Mus musculus GN=Atp5j2 PE=1 SV=3;>tr|F8WHP8|F8WHP8_MOUSE ATP synthase subunit f, mitochondrial OS=Mus musculus GN=Atp5j2 PE=4 SV=1	2	4	4	4	2	2	2	3	4	4	4	4	4	2	2	2	3	4	4	4	4	4	2	2	2	3	4	4	4	4	4	36.4	36.4	36.4	10.344	88	88;76	5
P56480	P56480	13	13	13	ATP synthase subunit beta, mitochondrial	Atp5b	>sp|P56480|ATPB_MOUSE ATP synthase subunit beta, mitochondrial OS=Mus musculus GN=Atp5b PE=1 SV=2	1	13	13	13	3	3	0	9	8	9	13	10	10	3	3	0	9	8	9	13	10	10	3	3	0	9	8	9	13	10	10	37.1	37.1	37.1	56.3	529	529	3.03			75	2
P56564;D3YY51;O35544	P56564	6;1;1	6;1;1	6;1;1	Excitatory amino acid transporter 1	Slc1a3	>sp|P56564|EAA1_MOUSE Excitatory amino acid transporter 1 OS=Mus musculus GN=Slc1a3 PE=1 SV=2	3	6	6	6	6	6	6	6	6	6	6	5	6	6	6	6	6	6	6	6	5	6	6	6	6	6	6	6	6	5	6	15.7	15.7	15.7	59.622	543	543;129;561	2.93	15	1	81	13
Q8CFQ9;P56959;G3UXT7;F6QCI0;Q8BQ46;G3UZD2;Q91VQ2	Q8CFQ9;P56959;G3UXT7	8;8;7;2;2;1;1	8;8;7;2;2;1;1	8;8;7;2;2;1;1	RNA-binding protein FUS	Fus	>tr|Q8CFQ9|Q8CFQ9_MOUSE Fusion, derived from t(1216) malignant liposarcoma (Human) OS=Mus musculus GN=Fus PE=2 SV=1;>sp|P56959|FUS_MOUSE RNA-binding protein FUS OS=Mus musculus GN=Fus PE=2 SV=1;>tr|G3UXT7|G3UXT7_MOUSE RNA-binding protein FUS (Fragment) OS=	7	8	8	8	5	5	4	8	7	6	7	6	4	5	5	4	8	7	6	7	6	4	5	5	4	8	7	6	7	6	4	18.4	18.4	18.4	52.601	517	517;518;130;324;557;104;280	2.6	6	37	52	8
P59999;E9PWA7	P59999;E9PWA7	2;1	2;1	2;1	Actin-related protein 2/3 complex subunit 4	Arpc4	>sp|P59999|ARPC4_MOUSE Actin-related protein 2/3 complex subunit 4 OS=Mus musculus GN=Arpc4 PE=1 SV=3;>tr|E9PWA7|E9PWA7_MOUSE Actin-related protein 2/3 complex subunit 4 OS=Mus musculus GN=Arpc4 PE=4 SV=1	2	2	2	2	2	2	2	2	2	1	1	1	0	2	2	2	2	2	1	1	1	0	2	2	2	2	2	1	1	1	0	11.9	11.9	11.9	19.667	168	168;91	5
P60202;P60202-2	P60202;P60202-2	4;3	4;3	4;3	Myelin proteolipid protein	Plp1	>sp|P60202|MYPR_MOUSE Myelin proteolipid protein OS=Mus musculus GN=Plp1 PE=1 SV=2;>sp|P60202-2|MYPR_MOUSE Isoform DM-20 of Myelin proteolipid protein OS=Mus musculus GN=Plp1	2	4	4	4	2	2	2	3	4	4	3	3	4	2	2	2	3	4	4	3	3	4	2	2	2	3	4	4	3	3	4	16.2	16.2	16.2	30.077	277	277;242	4.67				15
P60710;P63260;E9Q1F2;E9Q5F4;B1ATY1;G3UZ07;F8WGM8;G3UYG0;E9Q606;E9Q2D1;F6WX90	P60710;P63260;E9Q1F2;E9Q5F4	15;14;13;9;7;7;6;4;4;3;2	15;14;13;9;7;7;6;4;4;3;2	8;7;7;3;4;2;5;1;1;1;0	Actin, cytoplasmic 1;Actin, cytoplasmic 1, N-terminally processed;Actin, cytoplasmic 2;Actin, cytoplasmic 2, N-terminally processed	Actb;Actg1	>sp|P60710|ACTB_MOUSE Actin, cytoplasmic 1 OS=Mus musculus GN=Actb PE=1 SV=1;>sp|P63260|ACTG_MOUSE Actin, cytoplasmic 2 OS=Mus musculus GN=Actg1 PE=1 SV=1;>tr|E9Q1F2|E9Q1F2_MOUSE Actin, cytoplasmic 1 OS=Mus musculus GN=Actb PE=3 SV=1;>tr|E9Q5F4|E9Q5F4_MOUS	11	15	15	8	15	13	14	12	14	15	14	14	14	15	13	14	12	14	15	14	14	14	8	6	7	7	7	8	7	7	7	52.3	52.3	29.1	41.736	375	375;375;295;265;153;268;105;132;150;108;43	3.79	8	1	26	182
P60867	P60867	1	1	1	40S ribosomal protein S20	Rps20	>sp|P60867|RS20_MOUSE 40S ribosomal protein S20 OS=Mus musculus GN=Rps20 PE=1 SV=1	1	1	1	1	0	1	1	0	0	0	0	0	0	0	1	1	0	0	0	0	0	0	0	1	1	0	0	0	0	0	0	9.2	9.2	9.2	13.373	119	119	5
P60879;P60879-2	P60879;P60879-2	3;2	3;2	3;2	Synaptosomal-associated protein 25	Snap25	>sp|P60879|SNP25_MOUSE Synaptosomal-associated protein 25 OS=Mus musculus GN=Snap25 PE=1 SV=1;>sp|P60879-2|SNP25_MOUSE Isoform 2 of Synaptosomal-associated protein 25 OS=Mus musculus GN=Snap25	2	3	3	3	2	2	2	2	2	1	1	2	1	2	2	2	2	2	1	1	2	1	2	2	2	2	2	1	1	2	1	21.8	21.8	21.8	23.315	206	206;206	4		5
P61161	P61161	1	1	1	Actin-related protein 2	Actr2	>sp|P61161|ARP2_MOUSE Actin-related protein 2 OS=Mus musculus GN=Actr2 PE=1 SV=1	1	1	1	1	1	1	1	1	1	1	0	0	1	1	1	1	1	1	1	0	0	1	1	1	1	1	1	1	0	0	1	3	3	3	44.76	394	394	4				7
Q8BSL7;P84078;P61205;D3YV25;E9Q2C2;P84084;P61750	Q8BSL7;P84078;P61205;D3YV25;E9Q2C2;P84084;P61750	2;2;2;1;1;1;1	2;2;2;1;1;1;1	2;2;2;1;1;1;1	ADP-ribosylation factor 2;ADP-ribosylation factor 1;ADP-ribosylation factor 3;ADP-ribosylation factor 5;ADP-ribosylation factor 4	Arf2;Arf1;Arf3;Arf4;Arf5	>sp|Q8BSL7|ARF2_MOUSE ADP-ribosylation factor 2 OS=Mus musculus GN=Arf2 PE=1 SV=2;>sp|P84078|ARF1_MOUSE ADP-ribosylation factor 1 OS=Mus musculus GN=Arf1 PE=1 SV=2;>sp|P61205|ARF3_MOUSE ADP-ribosylation factor 3 OS=Mus musculus GN=Arf3 PE=2 SV=2;>tr|D3YV25	7	2	2	2	1	1	2	0	2	0	1	1	2	1	1	2	0	2	0	1	1	2	1	1	2	0	2	0	1	1	2	13.8	13.8	13.8	20.746	181	181;181;181;49;64;180;180	5
P61264	P61264	2	2	2	Syntaxin-1B	Stx1b	>sp|P61264|STX1B_MOUSE Syntaxin-1B OS=Mus musculus GN=Stx1b PE=1 SV=1	1	2	2	2	1	2	2	1	1	1	1	2	2	1	2	2	1	1	1	1	2	2	1	2	2	1	1	1	1	2	2	6.9	6.9	6.9	33.244	288	288	3.6	2			13
P62137;P63087;P62141;P63087-2	P62137;P63087;P62141;P63087-2	4;3;3;3	4;3;3;3	4;3;3;3	Serine/threonine-protein phosphatase PP1-alpha catalytic subunit;Serine/threonine-protein phosphatase PP1-gamma catalytic subunit;Serine/threonine-protein phosphatase PP1-beta catalytic subunit	Ppp1ca;Ppp1cc;Ppp1cb	>sp|P62137|PP1A_MOUSE Serine/threonine-protein phosphatase PP1-alpha catalytic subunit OS=Mus musculus GN=Ppp1ca PE=1 SV=1;>sp|P63087|PP1G_MOUSE Serine/threonine-protein phosphatase PP1-gamma catalytic subunit OS=Mus musculus GN=Ppp1cc PE=1 SV=1;>sp|P62141	4	4	4	4	1	2	2	3	2	3	1	2	3	1	2	2	3	2	3	1	2	3	1	2	2	3	2	3	1	2	3	14.8	14.8	14.8	37.54	330	330;323;327;337	4				19
P62204;Q3UKW2;Q9D6P8	P62204;Q3UKW2;Q9D6P8	2;1;1	2;1;1	2;1;1	Calmodulin;Calmodulin-like protein 3	Calm1;Calml3	>sp|P62204|CALM_MOUSE Calmodulin OS=Mus musculus GN=Calm1 PE=1 SV=2;>tr|Q3UKW2|Q3UKW2_MOUSE Calmodulin OS=Mus musculus GN=Calm1 PE=2 SV=1;>sp|Q9D6P8|CALL3_MOUSE Calmodulin-like protein 3 OS=Mus musculus GN=Calml3 PE=2 SV=1	3	2	2	2	1	1	2	1	1	2	2	2	1	1	1	2	1	1	2	2	2	1	1	1	2	1	1	2	2	2	1	20.1	20.1	20.1	16.837	149	149;197;149	5
P62305;E9Q0W8;E9Q4F4	P62305;E9Q0W8;E9Q4F4	2;1;1	2;1;1	2;1;1	Small nuclear ribonucleoprotein E	Snrpe	>sp|P62305|RUXE_MOUSE Small nuclear ribonucleoprotein E OS=Mus musculus GN=Snrpe PE=2 SV=1;>tr|E9Q0W8|E9Q0W8_MOUSE Small nuclear ribonucleoprotein E OS=Mus musculus GN=Snrpe PE=4 SV=1;>tr|E9Q4F4|E9Q4F4_MOUSE Small nuclear ribonucleoprotein E OS=Mus musculu	3	2	2	2	0	0	0	2	1	1	0	0	0	0	0	0	2	1	1	0	0	0	0	0	0	2	1	1	0	0	0	25	25	25	10.803	92	92;52;91	5
P62315	P62315	1	1	1	Small nuclear ribonucleoprotein Sm D1	Snrpd1	>sp|P62315|SMD1_MOUSE Small nuclear ribonucleoprotein Sm D1 OS=Mus musculus GN=Snrpd1 PE=2 SV=1	1	1	1	1	0	0	0	1	0	1	0	0	0	0	0	0	1	0	1	0	0	0	0	0	0	1	0	1	0	0	0	10.9	10.9	10.9	13.281	119	119	5
P62317	P62317	2	2	2	Small nuclear ribonucleoprotein Sm D2	Snrpd2	>sp|P62317|SMD2_MOUSE Small nuclear ribonucleoprotein Sm D2 OS=Mus musculus GN=Snrpd2 PE=2 SV=1	1	2	2	2	0	0	0	2	2	2	0	0	0	0	0	0	2	2	2	0	0	0	0	0	0	2	2	2	0	0	0	23.7	23.7	23.7	13.527	118	118	5
P62320	P62320	3	3	3	Small nuclear ribonucleoprotein Sm D3	Snrpd3	>sp|P62320|SMD3_MOUSE Small nuclear ribonucleoprotein Sm D3 OS=Mus musculus GN=Snrpd3 PE=1 SV=1	1	3	3	3	0	0	1	3	3	3	0	0	0	0	0	1	3	3	3	0	0	0	0	0	1	3	3	3	0	0	0	20.6	20.6	20.6	13.916	126	126	5
P62631	P62631	5	5	2	Elongation factor 1-alpha 2	Eef1a2	>sp|P62631|EF1A2_MOUSE Elongation factor 1-alpha 2 OS=Mus musculus GN=Eef1a2 PE=1 SV=1	1	5	5	2	5	5	5	4	5	5	5	4	5	5	5	5	4	5	5	5	4	5	2	2	2	1	2	2	2	2	2	14.5	14.5	7.8	50.454	463	463	3.13			54	8
P63330;P62715	P63330;P62715	1;1	1;1	1;1	Serine/threonine-protein phosphatase 2A catalytic subunit alpha isoform;Serine/threonine-protein phosphatase 2A catalytic subunit beta isoform	Ppp2ca;Ppp2cb	>sp|P63330|PP2AA_MOUSE Serine/threonine-protein phosphatase 2A catalytic subunit alpha isoform OS=Mus musculus GN=Ppp2ca PE=1 SV=1;>sp|P62715|PP2AB_MOUSE Serine/threonine-protein phosphatase 2A catalytic subunit beta isoform OS=Mus musculus GN=Ppp2cb PE=1	2	1	1	1	0	1	0	0	1	1	1	1	1	0	1	0	0	1	1	1	1	1	0	1	0	0	1	1	1	1	1	3.6	3.6	3.6	35.608	309	309;309	4				6
P62806	P62806	3	3	3	Histone H4	Hist1h4a	>sp|P62806|H4_MOUSE Histone H4 OS=Mus musculus GN=Hist1h4a PE=1 SV=2	1	3	3	3	0	0	0	2	1	3	0	0	0	0	0	0	2	1	3	0	0	0	0	0	0	2	1	3	0	0	0	29.1	29.1	29.1	11.367	103	103	5
P62814;Q91YH6	P62814;Q91YH6	2;1	2;1	2;1	V-type proton ATPase subunit B, brain isoform	Atp6v1b2;Atp6v1b1	>sp|P62814|VATB2_MOUSE V-type proton ATPase subunit B, brain isoform OS=Mus musculus GN=Atp6v1b2 PE=1 SV=1;>tr|Q91YH6|Q91YH6_MOUSE ATPase, H+ transporting, lysosomal V1 subunit B1 OS=Mus musculus GN=Atp6v1b1 PE=2 SV=1	2	2	2	2	1	1	2	2	0	1	2	2	1	1	1	2	2	0	1	2	2	1	1	1	2	2	0	1	2	2	1	4.9	4.9	4.9	56.55	511	511;513	3			12
P62823	P62823	1	1	1	Ras-related protein Rab-3C	Rab3c	>sp|P62823|RAB3C_MOUSE Ras-related protein Rab-3C OS=Mus musculus GN=Rab3c PE=1 SV=1	1	1	1	1	0	1	1	0	0	0	0	1	1	0	1	1	0	0	0	0	1	1	0	1	1	0	0	0	0	1	1	6.6	6.6	6.6	25.872	227	227	5
P62881-2;P62881	P62881-2;P62881	3;2	3;2	3;2	Guanine nucleotide-binding protein subunit beta-5	Gnb5	>sp|P62881-2|GBB5_MOUSE Isoform 2 of Guanine nucleotide-binding protein subunit beta-5 OS=Mus musculus GN=Gnb5;>sp|P62881|GBB5_MOUSE Guanine nucleotide-binding protein subunit beta-5 OS=Mus musculus GN=Gnb5 PE=1 SV=1	2	3	3	3	2	3	2	1	0	0	1	2	0	2	3	2	1	0	0	1	2	0	2	3	2	1	0	0	1	2	0	10.8	10.8	10.8	38.731	353	353;395	4				11
P62908;D3YV43	P62908;D3YV43	6;3	6;3	6;3	40S ribosomal protein S3	Rps3	>sp|P62908|RS3_MOUSE 40S ribosomal protein S3 OS=Mus musculus GN=Rps3 PE=1 SV=1;>tr|D3YV43|D3YV43_MOUSE 40S ribosomal protein S3 OS=Mus musculus GN=Rps3 PE=1 SV=1	2	6	6	6	3	5	6	1	1	0	0	0	0	3	5	6	1	1	0	0	0	0	3	5	6	1	1	0	0	0	0	33.3	33.3	33.3	26.674	243	243;191	5
Q3TLP8;P63001;A2AC13;Q05144;P60764	Q3TLP8;P63001;A2AC13;Q05144;P60764	2;2;1;1;1	2;2;1;1;1	2;2;1;1;1	Ras-related C3 botulinum toxin substrate 1;Ras-related C3 botulinum toxin substrate 2;Ras-related C3 botulinum toxin substrate 3	Rac1;Rac3;Rac2	>tr|Q3TLP8|Q3TLP8_MOUSE RAS-related C3 botulinum substrate 1, isoform CRA_a OS=Mus musculus GN=Rac1 PE=2 SV=1;>sp|P63001|RAC1_MOUSE Ras-related C3 botulinum toxin substrate 1 OS=Mus musculus GN=Rac1 PE=1 SV=1;>tr|A2AC13|A2AC13_MOUSE RAS-related C3 botulinu	5	2	2	2	2	2	2	2	2	1	2	1	1	2	2	2	2	2	1	2	1	1	2	2	2	2	2	1	2	1	1	10.4	10.4	10.4	23.432	211	211;192;185;192;192	5
P63011;D3YZP5	P63011	5;1	5;1	4;1	Ras-related protein Rab-3A	Rab3a	>sp|P63011|RAB3A_MOUSE Ras-related protein Rab-3A OS=Mus musculus GN=Rab3a PE=1 SV=1	2	5	5	4	4	4	5	5	4	5	4	4	4	4	4	5	5	4	5	4	4	4	3	3	4	4	3	4	3	3	3	35.5	35.5	26.8	24.97	220	220;62	5
P63017;Q504P4;P17156;D3Z5E2;D3YW43;P16627;Q61696;P17879	P63017;Q504P4	15;14;6;2;2;2;2;2	15;14;6;2;2;2;2;2	14;13;5;2;2;1;2;2	Heat shock cognate 71 kDa protein	Hspa8	>sp|P63017|HSP7C_MOUSE Heat shock cognate 71 kDa protein OS=Mus musculus GN=Hspa8 PE=1 SV=1;>tr|Q504P4|Q504P4_MOUSE Heat shock cognate 71 kDa protein OS=Mus musculus GN=Hspa8 PE=2 SV=1	8	15	15	14	5	14	13	13	12	13	14	14	15	5	14	13	13	12	13	14	14	15	5	13	13	12	12	12	13	13	14	32	32	29.6	70.87	646	646;627;633;116;158;641;641;642	2.32		91	42
P63038	P63038	4	4	4	60 kDa heat shock protein, mitochondrial	Hspd1	>sp|P63038|CH60_MOUSE 60 kDa heat shock protein, mitochondrial OS=Mus musculus GN=Hspd1 PE=1 SV=1	1	4	4	4	0	0	0	3	0	1	4	4	2	0	0	0	3	0	1	4	4	2	0	0	0	3	0	1	4	4	2	9.2	9.2	9.2	60.955	573	573	3			14
P63085;F6VEI7	P63085	5;2	5;2	5;2	Mitogen-activated protein kinase 1	Mapk1	>sp|P63085|MK01_MOUSE Mitogen-activated protein kinase 1 OS=Mus musculus GN=Mapk1 PE=1 SV=3	2	5	5	5	3	4	4	4	4	4	3	5	4	3	4	4	4	4	4	3	5	4	3	4	4	4	4	4	3	5	4	22.1	22.1	22.1	41.275	358	358;134	4				35
P63101;D3YXF4;D3YXN6;F6YY69;F6VW30;P68254-2;Q9CQV8-2;P68254;Q9CQV8;P68510;P61982;O70456;P62259	P63101	3;1;1;1;1;1;1;1;1;1;1;1;1	3;1;1;1;1;1;1;1;1;1;1;1;1	3;1;1;1;1;1;1;1;1;1;1;1;1	14-3-3 protein zeta/delta	Ywhaz	>sp|P63101|1433Z_MOUSE 14-3-3 protein zeta/delta OS=Mus musculus GN=Ywhaz PE=1 SV=1	13	3	3	3	2	3	1	1	2	2	1	3	2	2	3	1	1	2	2	1	3	2	2	3	1	1	2	2	1	3	2	14.7	14.7	14.7	27.771	245	245;44;88;285;303;243;244;245;246;246;247;248;255	5
P63318;Q2NKI4	P63318;Q2NKI4	12;8	12;8	12;8	Protein kinase C gamma type;Protein kinase C	Prkcg	>sp|P63318|KPCG_MOUSE Protein kinase C gamma type OS=Mus musculus GN=Prkcg PE=1 SV=1;>tr|Q2NKI4|Q2NKI4_MOUSE Protein kinase C OS=Mus musculus GN=Prkcg PE=2 SV=1	2	12	12	12	3	6	4	8	6	7	11	7	7	3	6	4	8	6	7	11	7	7	3	6	4	8	6	7	11	7	7	23.2	23.2	23.2	78.357	697	697;646	2.02		59	1
P63328-2;P63328	P63328-2;P63328	3;3	3;3	3;3	Serine/threonine-protein phosphatase 2B catalytic subunit alpha isoform	Ppp3ca	>sp|P63328-2|PP2BA_MOUSE Isoform 2 of Serine/threonine-protein phosphatase 2B catalytic subunit alpha isoform OS=Mus musculus GN=Ppp3ca;>sp|P63328|PP2BA_MOUSE Serine/threonine-protein phosphatase 2B catalytic subunit alpha isoform OS=Mus musculus GN=Ppp3ca	2	3	3	3	2	3	3	2	3	2	2	2	3	2	3	3	2	3	2	2	2	3	2	3	3	2	3	2	2	2	3	8	8	8	57.614	511	511;521	3.36			18
P67778;Q5SQG5	P67778;Q5SQG5	6;4	6;4	6;4	Prohibitin	Phb	>sp|P67778|PHB_MOUSE Prohibitin OS=Mus musculus GN=Phb PE=1 SV=1;>tr|Q5SQG5|Q5SQG5_MOUSE Prohibitin (Fragment) OS=Mus musculus GN=Phb PE=1 SV=1	2	6	6	6	5	5	5	5	5	3	5	3	5	5	5	5	5	5	3	5	3	5	5	5	5	5	5	3	5	3	5	27.2	27.2	27.2	29.82	272	272;207	5
P68134;P68033;P63268;P62737;D3YZY0;D3Z2K3	P68134;P68033;P63268;P62737;D3YZY0;D3Z2K3	7;7;6;6;5;4	1;1;1;1;1;1	1;1;1;1;1;1	Actin, alpha skeletal muscle;Actin, alpha cardiac muscle 1;Actin, gamma-enteric smooth muscle;Actin, aortic smooth muscle	Acta1;Actc1;Actg2;Acta2	>sp|P68134|ACTS_MOUSE Actin, alpha skeletal muscle OS=Mus musculus GN=Acta1 PE=1 SV=1;>sp|P68033|ACTC_MOUSE Actin, alpha cardiac muscle 1 OS=Mus musculus GN=Actc1 PE=1 SV=1;>sp|P63268|ACTH_MOUSE Actin, gamma-enteric smooth muscle OS=Mus musculus GN=Actg2 P	6	7	1	1	7	7	7	5	7	7	7	7	7	1	1	1	1	1	1	1	1	1	1	1	1	1	1	1	1	1	1	19.4	4.2	4.2	42.051	377	377;377;376;377;270;195	3.89			4	31
P68369;P05214	P68369;P05214	18;15	18;15	1;1	Tubulin alpha-1A chain;Tubulin alpha-3 chain	Tuba1a;Tuba3a	>sp|P68369|TBA1A_MOUSE Tubulin alpha-1A chain OS=Mus musculus GN=Tuba1a PE=1 SV=1;>sp|P05214|TBA3_MOUSE Tubulin alpha-3 chain OS=Mus musculus GN=Tuba3a PE=1 SV=1	2	18	18	1	18	18	18	12	16	17	16	18	16	18	18	18	12	16	17	16	18	16	1	1	1	0	0	1	1	1	1	55.2	55.2	3.1	50.135	451	451;450	2.74	54	4	167	39
P68372;G3UZR1;CON__ENSEMBL:ENSBTAP00000025008;A2AQ07	P68372	25;3;3;3	25;3;3;3	1;0;0;0	Tubulin beta-4B chain	Tubb4b	>sp|P68372|TBB4B_MOUSE Tubulin beta-4B chain OS=Mus musculus GN=Tubb4b PE=1 SV=1	4	25	25	1	24	23	24	19	22	21	22	20	23	24	23	24	19	22	21	22	20	23	0	1	1	0	1	0	0	0	1	70.3	70.3	2.7	49.83	445	445;66;536;451	2.84	44	1	306	28
P70333	P70333	3	1	1	Heterogeneous nuclear ribonucleoprotein H2;Heterogeneous nuclear ribonucleoprotein H2, N-terminally processed	Hnrnph2	>sp|P70333|HNRH2_MOUSE Heterogeneous nuclear ribonucleoprotein H2 OS=Mus musculus GN=Hnrnph2 PE=2 SV=1	1	3	1	1	2	1	1	3	3	3	2	1	2	0	0	0	1	1	1	1	0	1	0	0	0	1	1	1	1	0	1	11.1	3.8	3.8	49.279	449	449	3			5
P70404	P70404	1	1	1	Isocitrate dehydrogenase [NAD] subunit gamma 1, mitochondrial	Idh3g	>sp|P70404|IDHG1_MOUSE Isocitrate dehydrogenase [NAD] subunit gamma 1, mitochondrial OS=Mus musculus GN=Idh3g PE=1 SV=1	1	1	1	1	0	0	0	0	0	0	1	1	0	0	0	0	0	0	0	1	1	0	0	0	0	0	0	0	1	1	0	5.9	5.9	5.9	42.785	393	393	4				2
Q3TWV4;P84091	Q3TWV4;P84091	2;2	2;2	2;2	AP-2 complex subunit mu	Ap2m1	>tr|Q3TWV4|Q3TWV4_MOUSE AP-2 complex subunit mu OS=Mus musculus GN=Ap2m1 PE=2 SV=1;>sp|P84091|AP2M1_MOUSE AP-2 complex subunit mu OS=Mus musculus GN=Ap2m1 PE=1 SV=1	2	2	2	2	0	2	2	0	2	2	0	1	0	0	2	2	0	2	2	0	1	0	0	2	2	0	2	2	0	1	0	5.8	5.8	5.8	49.389	433	433;435	3			9
P97379-2;P97379	P97379-2;P97379	2;2	2;2	2;2	Ras GTPase-activating protein-binding protein 2	G3bp2	>sp|P97379-2|G3BP2_MOUSE Isoform B of Ras GTPase-activating protein-binding protein 2 OS=Mus musculus GN=G3bp2;>sp|P97379|G3BP2_MOUSE Ras GTPase-activating protein-binding protein 2 OS=Mus musculus GN=G3bp2 PE=1 SV=2	2	2	2	2	1	1	1	2	2	2	1	2	2	1	1	1	2	2	2	1	2	2	1	1	1	2	2	2	1	2	2	10	10	10	50.784	449	449;482	2.5		8	8
P97772;P97772-3	P97772	15;4	15;4	1;0	Metabotropic glutamate receptor 1	Grm1	>sp|P97772|GRM1_MOUSE Metabotropic glutamate receptor 1 OS=Mus musculus GN=Grm1 PE=1 SV=2	2	15	15	1	0	9	10	0	10	12	0	12	13	0	9	10	0	10	12	0	12	13	0	1	1	0	1	1	0	1	1	13.6	13.6	0.8	133.21	1199	1199;321	1.18	71	16
P97772-2	P97772-2	15	1	1	Metabotropic glutamate receptor 1	Grm1	>sp|P97772-2|GRM1_MOUSE Isoform 2 of Metabotropic glutamate receptor 1 OS=Mus musculus GN=Grm1	1	15	1	1	0	8	10	0	10	12	0	12	13	0	0	1	0	1	1	0	1	1	0	0	1	0	1	1	0	1	1	19	2	2	101.71	906	906	1	5
P98086	P98086	2	2	2	Complement C1q subcomponent subunit A	C1qa	>sp|P98086|C1QA_MOUSE Complement C1q subcomponent subunit A OS=Mus musculus GN=C1qa PE=1 SV=2	1	2	2	2	1	2	2	2	2	2	2	2	2	1	2	2	2	2	2	2	2	2	1	2	2	2	2	2	2	2	2	11.8	11.8	11.8	25.974	245	245	4.84				5
P99024	P99024	21	3	3	Tubulin beta-5 chain	Tubb5	>sp|P99024|TBB5_MOUSE Tubulin beta-5 chain OS=Mus musculus GN=Tubb5 PE=1 SV=1	1	21	3	3	21	21	21	16	19	18	18	19	19	3	3	3	1	3	2	2	3	3	3	3	3	1	3	2	2	3	3	63.5	13.3	13.3	49.67	444	444	3.2			20	5
Q00PI9	Q00PI9	4	4	4	Heterogeneous nuclear ribonucleoprotein U-like protein 2	Hnrnpul2	>sp|Q00PI9|HNRL2_MOUSE Heterogeneous nuclear ribonucleoprotein U-like protein 2 OS=Mus musculus GN=Hnrnpul2 PE=1 SV=2	1	4	4	4	1	0	0	4	2	4	0	0	0	1	0	0	4	2	4	0	0	0	1	0	0	4	2	4	0	0	0	8.1	8.1	8.1	84.939	745	745	1.64	5	9
Q02105	Q02105	2	2	2	Complement C1q subcomponent subunit C	C1qc	>sp|Q02105|C1QC_MOUSE Complement C1q subcomponent subunit C OS=Mus musculus GN=C1qc PE=2 SV=2	1	2	2	2	1	2	2	2	1	1	2	2	1	1	2	2	2	1	1	2	2	1	1	2	2	2	1	1	2	2	1	12.6	12.6	12.6	25.991	246	246	5
Q02257	Q02257	1	1	1	Junction plakoglobin	Jup	>sp|Q02257|PLAK_MOUSE Junction plakoglobin OS=Mus musculus GN=Jup PE=1 SV=3	1	1	1	1	1	0	0	0	0	0	0	0	0	1	0	0	0	0	0	0	0	0	1	0	0	0	0	0	0	0	0	1.6	1.6	1.6	81.8	745	745	5
Q03265;D3Z6F5;D6RJ16	Q03265;D3Z6F5	16;15;2	16;15;2	16;15;2	ATP synthase subunit alpha, mitochondrial;ATP synthase subunit alpha	Atp5a1	>sp|Q03265|ATPA_MOUSE ATP synthase subunit alpha, mitochondrial OS=Mus musculus GN=Atp5a1 PE=1 SV=1;>tr|D3Z6F5|D3Z6F5_MOUSE ATP synthase subunit alpha OS=Mus musculus GN=Atp5a1 PE=3 SV=1	3	16	16	16	9	9	8	11	10	11	15	16	15	9	9	8	11	10	11	15	16	15	9	9	8	11	10	11	15	16	15	42	42	42	59.752	553	553;503;89	3.04			120	5
Q04447	Q04447	3	3	3	Creatine kinase B-type	Ckb	>sp|Q04447|KCRB_MOUSE Creatine kinase B-type OS=Mus musculus GN=Ckb PE=1 SV=1	1	3	3	3	3	0	1	0	1	1	2	3	2	3	0	1	0	1	1	2	3	2	3	0	1	0	1	1	2	3	2	10	10	10	42.713	381	381	3.77			3	10
Q06185;Q8BTB6	Q06185;Q8BTB6	2;1	2;1	2;1	ATP synthase subunit e, mitochondrial	Atp5i;Atp5k	>sp|Q06185|ATP5I_MOUSE ATP synthase subunit e, mitochondrial OS=Mus musculus GN=Atp5i PE=1 SV=2;>tr|Q8BTB6|Q8BTB6_MOUSE ATP synthase subunit e, mitochondrial OS=Mus musculus GN=Atp5k PE=2 SV=1	2	2	2	2	0	0	0	1	1	1	2	1	2	0	0	0	1	1	1	2	1	2	0	0	0	1	1	1	2	1	2	32.4	32.4	32.4	8.2355	71	71;38	5
Q80XR6;Q20BD0;Q99020	Q80XR6;Q20BD0;Q99020	1;1;1	1;1;1	1;1;1	Heterogeneous nuclear ribonucleoprotein A/B	Hnrnpab	>tr|Q80XR6|Q80XR6_MOUSE Heterogeneous nuclear ribonucleoprotein A/B OS=Mus musculus GN=Hnrnpab PE=2 SV=1;>tr|Q20BD0|Q20BD0_MOUSE Heterogeneous nuclear ribonucleoprotein A/B OS=Mus musculus GN=Hnrnpab PE=2 SV=1;>sp|Q99020|ROAA_MOUSE Heterogeneous nuclear ri	3	1	1	1	0	1	1	1	1	1	0	1	1	0	1	1	1	1	1	0	1	1	0	1	1	1	1	1	0	1	1	4.5	4.5	4.5	33.816	311	311;332;285	4				7
Q3U4F0;Q91V61-2;Q91V61	Q3U4F0;Q91V61-2;Q91V61	4;4;4	4;4;4	4;4;4	Sideroflexin-3	Sfxn3	>tr|Q3U4F0|Q3U4F0_MOUSE Sideroflexin-3 OS=Mus musculus GN=Sfxn3 PE=2 SV=1;>sp|Q91V61-2|SFXN3_MOUSE Isoform 2 of Sideroflexin-3 OS=Mus musculus GN=Sfxn3;>sp|Q91V61|SFXN3_MOUSE Sideroflexin-3 OS=Mus musculus GN=Sfxn3 PE=1 SV=1	3	4	4	4	0	0	0	1	3	3	4	4	4	0	0	0	1	3	3	4	4	4	0	0	0	1	3	3	4	4	4	21.4	21.4	21.4	30.951	281	281;288;321	4.19				17
Q3UVX5;E9QMC2;F6YJ89;F6WSV0;Q3UVX5-2	Q3UVX5;E9QMC2;F6YJ89;F6WSV0	37;36;33;32;8	37;36;33;32;8	37;36;33;32;8	Metabotropic glutamate receptor 5	Grm5	>sp|Q3UVX5|GRM5_MOUSE Metabotropic glutamate receptor 5 OS=Mus musculus GN=Grm5 PE=1 SV=2;>tr|E9QMC2|E9QMC2_MOUSE Metabotropic glutamate receptor 5 OS=Mus musculus GN=Grm5 PE=4 SV=1;>tr|F6YJ89|F6YJ89_MOUSE Metabotropic glutamate receptor 5 (Fragment) OS=Mu	5	37	37	37	0	31	29	0	29	32	0	35	35	0	31	29	0	29	32	0	35	35	0	31	29	0	29	32	0	35	35	35.9	35.9	35.9	131.86	1203	1203;1171;984;952;303	1.22	241	17	3	12
Q3UX10	Q3UX10	3	1	1	Tubulin alpha chain-like 3	Tubal3	>sp|Q3UX10|TBAL3_MOUSE Tubulin alpha chain-like 3 OS=Mus musculus GN=Tubal3 PE=2 SV=2	1	3	1	1	3	3	3	0	2	3	2	3	3	1	1	1	0	0	1	0	1	1	1	1	1	0	0	1	0	1	1	7.4	3.8	3.8	49.988	446	446	3			6
Q3UY21;Q61885;Q29ZQ5	Q3UY21;Q61885;Q29ZQ5	4;4;2	4;4;2	4;4;2	Myelin-oligodendrocyte glycoprotein	Mog	>tr|Q3UY21|Q3UY21_MOUSE Myelin oligodendrocyte glycoprotein, isoform CRA_b OS=Mus musculus GN=Mog PE=2 SV=1;>sp|Q61885|MOG_MOUSE Myelin-oligodendrocyte glycoprotein OS=Mus musculus GN=Mog PE=1 SV=1;>tr|Q29ZQ5|Q29ZQ5_MOUSE MOG-alpha-2 OS=Mus musculus GN=Mog	3	4	4	4	3	3	4	4	2	3	4	3	3	3	3	4	4	2	3	4	3	3	3	3	4	4	2	3	4	3	3	13.8	13.8	13.8	28.374	247	247;246;208	5
Q3UYN2;Q9Z140;Q9D6C8;Q8BT60;P59108;Q1RLL3;Q8BLR2;Q0VE82;Q9DC53;Q8JZW4	Q3UYN2;Q9Z140;Q9D6C8;Q8BT60;P59108;Q1RLL3;Q8BLR2;Q0VE82;Q9DC53;Q8JZW4	2;2;1;1;1;1;1;1;1;1	2;2;1;1;1;1;1;1;1;1	2;2;1;1;1;1;1;1;1;1	Copine-6;Copine-3;Copine-2;Copine-9;Copine-4;Copine-7;Copine-8;Copine-5	Cpne6;Cpne4;Cpne3;Cpne2;Cpne9;Cpne7;Cpne8;Cpne5	>tr|Q3UYN2|Q3UYN2_MOUSE Copine-6 OS=Mus musculus GN=Cpne6 PE=2 SV=1;>sp|Q9Z140|CPNE6_MOUSE Copine-6 OS=Mus musculus GN=Cpne6 PE=2 SV=1;>tr|Q9D6C8|Q9D6C8_MOUSE Copine-4 OS=Mus musculus GN=Cpne4 PE=2 SV=1;>sp|Q8BT60|CPNE3_MOUSE Copine-3 OS=Mus musculus GN=Cp	10	2	2	2	1	1	2	1	1	1	1	1	1	1	1	2	1	1	1	1	1	1	1	1	2	1	1	1	1	1	1	3.4	3.4	3.4	61.652	556	556;557;475;533;548;553;557;557;577;593	3			10
Q5SQX6;F6QD74;Q7TMB8;Q7TMB8-2;E9PZS0;G3UZI5	Q5SQX6;F6QD74;Q7TMB8;Q7TMB8-2	16;11;10;9;4;2	16;11;10;9;4;2	16;11;10;9;4;2	Cytoplasmic FMR1-interacting protein 2;Cytoplasmic FMR1-interacting protein 1	Cyfip2;Cyfip1	>sp|Q5SQX6|CYFP2_MOUSE Cytoplasmic FMR1-interacting protein 2 OS=Mus musculus GN=Cyfip2 PE=1 SV=2;>tr|F6QD74|F6QD74_MOUSE Cytoplasmic FMR1-interacting protein 2 (Fragment) OS=Mus musculus GN=Cyfip2 PE=4 SV=1;>sp|Q7TMB8|CYFP1_MOUSE Cytoplasmic FMR1-interact	6	16	16	16	13	12	14	10	9	8	10	9	9	13	12	14	10	9	8	10	9	9	13	12	14	10	9	8	10	9	9	14.4	14.4	14.4	145.66	1253	1253;948;1253;1251;451;229	1	99
Q5SS83;Q60634-2	Q5SS83;Q60634-2	22;22	1;1	1;1	Flotillin-2	Flot2	>tr|Q5SS83|Q5SS83_MOUSE Flotillin 2, isoform CRA_a OS=Mus musculus GN=Flot2 PE=4 SV=1;>sp|Q60634-2|FLOT2_MOUSE Isoform 2 of Flotillin-2 OS=Mus musculus GN=Flot2	2	22	1	1	22	18	18	9	15	18	18	16	15	1	1	0	0	0	1	1	0	0	1	1	0	0	0	1	1	0	0	53.7	4.9	4.9	47.116	428	428;428	3.75			1	3
Q5SUT0;Q5SUS9;Q61545;Q5SUS8	Q5SUT0;Q5SUS9;Q61545	3;3;3;1	3;3;3;1	3;3;3;1	RNA-binding protein EWS	Ewsr1	>tr|Q5SUT0|Q5SUT0_MOUSE RNA-binding protein EWS OS=Mus musculus GN=Ewsr1 PE=1 SV=1;>tr|Q5SUS9|Q5SUS9_MOUSE RNA-binding protein EWS OS=Mus musculus GN=Ewsr1 PE=1 SV=1;>sp|Q61545|EWS_MOUSE RNA-binding protein EWS OS=Mus musculus GN=Ewsr1 PE=1 SV=2	4	3	3	3	3	3	1	3	2	2	1	0	0	3	3	1	3	2	2	1	0	0	3	3	1	3	2	2	1	0	0	7.6	7.6	7.6	64.988	618	618;661;655;354	1.45	12	10
Q5SX46;Q9CR62;Q5SX48	Q5SX46;Q9CR62	5;5;2	5;5;2	5;5;2	Mitochondrial 2-oxoglutarate/malate carrier protein	Slc25a11	>tr|Q5SX46|Q5SX46_MOUSE Mitochondrial 2-oxoglutarate/malate carrier protein (Fragment) OS=Mus musculus GN=Slc25a11 PE=1 SV=1;>sp|Q9CR62|M2OM_MOUSE Mitochondrial 2-oxoglutarate/malate carrier protein OS=Mus musculus GN=Slc25a11 PE=1 SV=3	3	5	5	5	0	0	0	3	3	4	5	3	5	0	0	0	3	3	4	5	3	5	0	0	0	3	3	4	5	3	5	30.6	30.6	30.6	20.815	193	193;314;76	5
Q5SXR6;Q68FD5;F6Z1R4	Q5SXR6;Q68FD5	24;24;2	24;24;2	24;24;2	Clathrin heavy chain;Clathrin heavy chain 1	Cltc	>tr|Q5SXR6|Q5SXR6_MOUSE Clathrin heavy chain OS=Mus musculus GN=Cltc PE=1 SV=1;>sp|Q68FD5|CLH1_MOUSE Clathrin heavy chain 1 OS=Mus musculus GN=Cltc PE=1 SV=3	3	24	24	24	21	20	18	17	18	15	20	22	18	21	20	18	17	18	15	20	22	18	21	20	18	17	18	15	20	22	18	19.4	19.4	19.4	191.98	1679	1679;1675;216	1	182
Q60634;Q60634-3	Q60634;Q60634-3	22;21	22;21	1;0	Flotillin-2	Flot2	>sp|Q60634|FLOT2_MOUSE Flotillin-2 OS=Mus musculus GN=Flot2 PE=1 SV=2;>sp|Q60634-3|FLOT2_MOUSE Isoform 3 of Flotillin-2 OS=Mus musculus GN=Flot2	2	22	22	1	22	18	19	10	16	18	18	17	16	22	18	19	10	16	18	18	17	16	1	1	1	1	1	1	1	1	1	51.4	51.4	2.6	47.037	428	428;379	3.57	5	2	105	158
Q60865	Q60865	2	2	2	Caprin-1	Caprin1	>sp|Q60865|CAPR1_MOUSE Caprin-1 OS=Mus musculus GN=Caprin1 PE=1 SV=2	1	2	2	2	1	0	0	1	1	1	1	0	0	1	0	0	1	1	1	1	0	0	1	0	0	1	1	1	1	0	0	3.3	3.3	3.3	78.168	707	707	1.8	1	4
Q60932-2;Q60932;F2Z471	Q60932-2;Q60932;F2Z471	6;6;3	6;6;3	6;6;3	Voltage-dependent anion-selective channel protein 1	Vdac1	>sp|Q60932-2|VDAC1_MOUSE Isoform Mt-VDAC1 of Voltage-dependent anion-selective channel protein 1 OS=Mus musculus GN=Vdac1;>sp|Q60932|VDAC1_MOUSE Voltage-dependent anion-selective channel protein 1 OS=Mus musculus GN=Vdac1 PE=1 SV=3;>tr|F2Z471|F2Z471_MOUSE	3	6	6	6	2	4	3	4	5	5	6	6	4	2	4	3	4	5	5	6	6	4	2	4	3	4	5	5	6	6	4	23.7	23.7	23.7	30.755	283	283;296;254	4.95				2
Q61036-2;Q61036;Q8CIN4;A3KGC3;A3KGC4;A3KGC5;G5E884;O88643	Q61036-2;Q61036;Q8CIN4;A3KGC3;A3KGC4;A3KGC5	4;4;3;2;2;2;1;1	4;4;3;2;2;2;1;1	4;4;3;2;2;2;1;1	Serine/threonine-protein kinase PAK 3;Serine/threonine-protein kinase PAK 2;PAK-2p27;PAK-2p34	Pak3;Pak2	>sp|Q61036-2|PAK3_MOUSE Isoform 2 of Serine/threonine-protein kinase PAK 3 OS=Mus musculus GN=Pak3;>sp|Q61036|PAK3_MOUSE Serine/threonine-protein kinase PAK 3 OS=Mus musculus GN=Pak3 PE=1 SV=2;>sp|Q8CIN4|PAK2_MOUSE Serine/threonine-protein kinase PAK 2 OS=	8	4	4	4	0	3	4	0	4	3	0	4	4	0	3	4	0	4	3	0	4	4	0	3	4	0	4	3	0	4	4	10.3	10.3	10.3	60.78	544	544;559;524;155;195;366;544;545	3			22
Q8BTS0;Q61656;S4R1I6;Q3U741;Q501J6-2;Q501J6;B1ARB9	Q8BTS0;Q61656;S4R1I6	7;7;5;3;3;3;1	7;7;5;3;3;3;1	6;6;4;2;2;2;1	Probable ATP-dependent RNA helicase DDX5	Ddx5	>tr|Q8BTS0|Q8BTS0_MOUSE DEAD (Asp-Glu-Ala-Asp) box polypeptide 5 OS=Mus musculus GN=Ddx5 PE=2 SV=1;>sp|Q61656|DDX5_MOUSE Probable ATP-dependent RNA helicase DDX5 OS=Mus musculus GN=Ddx5 PE=1 SV=2;>tr|S4R1I6|S4R1I6_MOUSE MCG2872, isoform CRA_b OS=Mus muscul	7	7	7	6	2	4	6	6	5	7	4	3	5	2	4	6	6	5	7	4	3	5	1	3	5	5	4	6	3	3	4	12.7	12.7	10.9	69.265	615	615;614;406;652;407;650;182	2.74		12	34
Q61781	Q61781	11	1	0	Keratin, type I cytoskeletal 14	Krt14	>sp|Q61781|K1C14_MOUSE Keratin, type I cytoskeletal 14 OS=Mus musculus GN=Krt14 PE=1 SV=2	1	11	1	0	5	3	7	4	2	5	5	4	5	1	0	1	0	0	1	1	0	0	0	0	0	0	0	0	0	0	0	22.3	2.5	0	52.866	484	484	4.2				4
Q62261;A0A0A0MQG2;Q62261-2;E9Q397;Q3UGX2;P15508	Q62261;A0A0A0MQG2;Q62261-2	30;26;26;2;2;2	30;26;26;2;2;2	28;24;24;1;1;1	Spectrin beta chain, non-erythrocytic 1	Sptbn1	>sp|Q62261|SPTB2_MOUSE Spectrin beta chain, non-erythrocytic 1 OS=Mus musculus GN=Sptbn1 PE=1 SV=2;>tr|A0A0A0MQG2|A0A0A0MQG2_MOUSE Spectrin beta chain, non-erythrocytic 1 (Fragment) OS=Mus musculus GN=Sptbn1 PE=4 SV=1;>sp|Q62261-2|SPTB2_MOUSE Isoform 2 of	6	30	30	28	29	12	20	26	23	28	14	19	11	29	12	20	26	23	28	14	19	11	28	12	20	25	23	26	14	18	11	17.4	17.4	16.1	274.22	2363	2363;2092;2154;2137;2329;2128	1	182
Q62277;F6VR28	Q62277;F6VR28	3;2	3;2	3;2	Synaptophysin	Syp	>sp|Q62277|SYPH_MOUSE Synaptophysin OS=Mus musculus GN=Syp PE=1 SV=2;>tr|F6VR28|F6VR28_MOUSE Synaptophysin (Fragment) OS=Mus musculus GN=Syp PE=1 SV=1	2	3	3	3	2	2	2	1	2	2	2	2	2	2	2	2	1	2	2	2	2	2	2	2	2	1	2	2	2	2	2	10.5	10.5	10.5	34.024	314	314;165	4				21
Q62425	Q62425	2	2	2	Cytochrome c oxidase subunit NDUFA4	Ndufa4	>sp|Q62425|NDUA4_MOUSE Cytochrome c oxidase subunit NDUFA4 OS=Mus musculus GN=Ndufa4 PE=1 SV=2	1	2	2	2	0	0	1	2	2	1	2	2	1	0	0	1	2	2	1	2	2	1	0	0	1	2	2	1	2	2	1	26.8	26.8	26.8	9.3267	82	82	5
Q64332-2;Q64332	Q64332-2;Q64332	8;8	7;7	7;7	Synapsin-2	Syn2	>sp|Q64332-2|SYN2_MOUSE Isoform IIb of Synapsin-2 OS=Mus musculus GN=Syn2;>sp|Q64332|SYN2_MOUSE Synapsin-2 OS=Mus musculus GN=Syn2 PE=1 SV=2	2	8	7	7	5	5	4	6	5	4	7	8	6	4	5	4	5	5	4	6	7	6	4	5	4	5	5	4	6	7	6	30.1	26.7	26.7	52.451	479	479;586	2.96		2	45
Q64519	Q64519	1	1	1	Syndecan-3	Sdc3	>sp|Q64519|SDC3_MOUSE Syndecan-3 OS=Mus musculus GN=Sdc3 PE=2 SV=2	1	1	1	1	0	1	1	0	1	1	0	1	1	0	1	1	0	1	1	0	1	1	0	1	1	0	1	1	0	1	1	5	5	5	46.001	442	442	1	6
Q68FF6;Q5F258;F6WV69;F7BIK4;Q80XR8;J3QK07;D3Z1I2;E9PVA6;Q9JLQ2	Q68FF6;Q5F258	15;14;1;1;1;1;1;1;1	15;14;1;1;1;1;1;1;1	15;14;1;1;1;1;1;1;1	ARF GTPase-activating protein GIT1	Git1	>sp|Q68FF6|GIT1_MOUSE ARF GTPase-activating protein GIT1 OS=Mus musculus GN=Git1 PE=1 SV=1;>tr|Q5F258|Q5F258_MOUSE ARF GTPase-activating protein GIT1 OS=Mus musculus GN=Git1 PE=1 SV=1	9	15	15	15	0	10	8	0	11	14	0	11	15	0	10	8	0	11	14	0	11	15	0	10	8	0	11	14	0	11	15	27.9	27.9	27.9	85.299	770	770;761;248;603;679;680;681;759;708	1.99	2	81	1
Q68FG2	Q68FG2	12	10	10		Sptbn2	>tr|Q68FG2|Q68FG2_MOUSE Protein Sptbn2 OS=Mus musculus GN=Sptbn2 PE=2 SV=1	1	12	10	10	10	1	2	7	4	8	1	2	1	9	1	2	6	4	6	1	1	1	9	1	2	6	4	6	1	1	1	8.1	6.8	6.8	270.92	2388	2388	1	31
Q6P8J2	Q6P8J2	1	1	1	Diamine acetyltransferase 2	Sat2	>sp|Q6P8J2|SAT2_MOUSE Diamine acetyltransferase 2 OS=Mus musculus GN=Sat2 PE=1 SV=1	1	1	1	1	1	0	1	1	0	0	1	0	1	1	0	1	1	0	0	1	0	1	1	0	1	1	0	0	1	0	1	8.2	8.2	8.2	19.305	170	170	5
Q6PGB6-2;Q6PGB6;Q6PGB6-4;Q6PGB6-3;Q6PGB6-5	Q6PGB6-2;Q6PGB6;Q6PGB6-4;Q6PGB6-3;Q6PGB6-5	10;10;10;8;6	10;10;10;8;6	10;10;10;8;6	N-alpha-acetyltransferase 50	Naa50	>sp|Q6PGB6-2|NAA50_MOUSE Isoform 2 of N-alpha-acetyltransferase 50 OS=Mus musculus GN=Naa50;>sp|Q6PGB6|NAA50_MOUSE N-alpha-acetyltransferase 50 OS=Mus musculus GN=Naa50 PE=1 SV=1;>sp|Q6PGB6-4|NAA50_MOUSE Isoform 4 of N-alpha-acetyltransferase 50 OS=Mus mus	5	10	10	10	9	9	8	8	7	9	7	4	5	9	9	8	8	7	9	7	4	5	9	9	8	8	7	9	7	4	5	51.2	51.2	51.2	19.327	168	168;169;175;129;162	5
Q8VCE0;Q6PIC6;D3YYN7;Q6PIE5;Q9WV27;Q9Z1W8;Q91WH7;E9QNX7;Q64436	Q8VCE0;Q6PIC6	27;27;11;11;7;4;2;2;2	27;27;11;11;7;4;2;2;2	18;18;2;2;1;1;0;0;0	Sodium/potassium-transporting ATPase subunit alpha-3	Atp1a3	>tr|Q8VCE0|Q8VCE0_MOUSE ATPase, Na+/K+ transporting, alpha 3 polypeptide OS=Mus musculus GN=Atp1a3 PE=2 SV=1;>sp|Q6PIC6|AT1A3_MOUSE Sodium/potassium-transporting ATPase subunit alpha-3 OS=Mus musculus GN=Atp1a3 PE=1 SV=1	9	27	27	18	17	24	22	20	23	22	21	22	24	17	24	22	20	23	22	21	22	24	10	15	13	13	14	14	13	13	15	33.1	33.1	20.2	115.97	1053	1053;1013;947;1020;1032;1035;1025;1034;1033	1.69	129	162	12	8
Q6WVG3	Q6WVG3	4	4	4	BTB/POZ domain-containing protein KCTD12	Kctd12	>sp|Q6WVG3|KCD12_MOUSE BTB/POZ domain-containing protein KCTD12 OS=Mus musculus GN=Kctd12 PE=1 SV=1	1	4	4	4	1	4	4	2	4	3	0	3	3	1	4	4	2	4	3	0	3	3	1	4	4	2	4	3	0	3	3	15.9	15.9	15.9	35.892	327	327	4				24
Q78ZA7	Q78ZA7	2	2	2	Nucleosome assembly protein 1-like 4	Nap1l4	>sp|Q78ZA7|NP1L4_MOUSE Nucleosome assembly protein 1-like 4 OS=Mus musculus GN=Nap1l4 PE=1 SV=1	1	2	2	2	0	2	2	0	1	0	0	0	0	0	2	2	0	1	0	0	0	0	0	2	2	0	1	0	0	0	0	8.8	8.8	8.8	42.679	375	375	3			5
Q7TMM9;Q9CWF2	Q7TMM9;Q9CWF2	24;23	8;7	6;5	Tubulin beta-2A chain;Tubulin beta-2B chain	Tubb2a;Tubb2b	>sp|Q7TMM9|TBB2A_MOUSE Tubulin beta-2A chain OS=Mus musculus GN=Tubb2a PE=1 SV=1;>sp|Q9CWF2|TBB2B_MOUSE Tubulin beta-2B chain OS=Mus musculus GN=Tubb2b PE=1 SV=1	2	24	8	6	22	22	22	16	20	20	22	19	20	6	8	7	5	7	7	8	7	6	4	6	5	4	5	5	6	5	4	66.1	27.6	21.6	49.906	445	445;445	2.75	15		84	4
Q7TQD2	Q7TQD2	2	2	2	Tubulin polymerization-promoting protein	Tppp	>sp|Q7TQD2|TPPP_MOUSE Tubulin polymerization-promoting protein OS=Mus musculus GN=Tppp PE=1 SV=1	1	2	2	2	2	1	2	1	1	1	2	1	1	2	1	2	1	1	1	2	1	1	2	1	2	1	1	1	2	1	1	13.3	13.3	13.3	23.574	218	218	5
Q7TSJ2;D3Z6W1;Q7TSJ2-2;Q7TSJ2-3	Q7TSJ2;D3Z6W1;Q7TSJ2-2	6;3;3;1	6;3;3;1	6;3;3;1	Microtubule-associated protein 6	Map6	>sp|Q7TSJ2|MAP6_MOUSE Microtubule-associated protein 6 OS=Mus musculus GN=Map6 PE=1 SV=2;>tr|D3Z6W1|D3Z6W1_MOUSE Microtubule-associated protein 6 OS=Mus musculus GN=Map6 PE=1 SV=1;>sp|Q7TSJ2-2|MAP6_MOUSE Isoform 2 of Microtubule-associated protein 6 OS=Mus	4	6	6	6	5	5	5	5	6	5	2	5	5	5	5	5	5	6	5	2	5	5	5	5	5	5	6	5	2	5	5	9.6	9.6	9.6	96.449	906	906;509;568;306	1.26	43	1	6
Q80VD1	Q80VD1	4	4	4	Protein FAM98B	Fam98b	>sp|Q80VD1|FA98B_MOUSE Protein FAM98B OS=Mus musculus GN=Fam98b PE=2 SV=1	1	4	4	4	3	1	2	2	4	4	3	3	3	3	1	2	2	4	4	3	3	3	3	1	2	2	4	4	3	3	3	12.6	12.6	12.6	45.349	429	429	3.72			7	18
Q8BFZ3	Q8BFZ3	4	1	1	Beta-actin-like protein 2	Actbl2	>sp|Q8BFZ3|ACTBL_MOUSE Beta-actin-like protein 2 OS=Mus musculus GN=Actbl2 PE=1 SV=1	1	4	1	1	4	4	4	2	3	3	4	3	3	1	1	1	0	0	0	1	0	0	1	1	1	0	0	0	1	0	0	19.1	4.8	4.8	42.004	376	376	3.25			3	1
Q8BFZ9;Q91X78;E9PUH5	Q8BFZ9	11;2;1	11;2;1	11;2;1	Erlin-2	Erlin2	>sp|Q8BFZ9|ERLN2_MOUSE Erlin-2 OS=Mus musculus GN=Erlin2 PE=1 SV=1	3	11	11	11	8	11	11	0	1	0	1	0	0	8	11	11	0	1	0	1	0	0	8	11	11	0	1	0	1	0	0	40.3	40.3	40.3	37.872	340	340;346;158	3.87			5	34
Q8BH59;V9GXX9	Q8BH59	9;2	9;2	7;2	Calcium-binding mitochondrial carrier protein Aralar1	Slc25a12	>sp|Q8BH59|CMC1_MOUSE Calcium-binding mitochondrial carrier protein Aralar1 OS=Mus musculus GN=Slc25a12 PE=1 SV=1	2	9	9	7	0	0	0	6	3	3	7	8	8	0	0	0	6	3	3	7	8	8	0	0	0	4	3	2	5	6	6	14.8	14.8	12.3	74.569	677	677;87	2.76		9	28
Q8BJZ4	Q8BJZ4	2	2	2	28S ribosomal protein S35, mitochondrial	Mrps35	>sp|Q8BJZ4|RT35_MOUSE 28S ribosomal protein S35, mitochondrial OS=Mus musculus GN=Mrps35 PE=2 SV=2	1	2	2	2	0	0	0	0	0	0	0	2	2	0	0	0	0	0	0	0	2	2	0	0	0	0	0	0	0	2	2	9.4	9.4	9.4	35.975	320	320	4				4
Q8BK72	Q8BK72	4	4	4	28S ribosomal protein S27, mitochondrial	Mrps27	>sp|Q8BK72|RT27_MOUSE 28S ribosomal protein S27, mitochondrial OS=Mus musculus GN=Mrps27 PE=2 SV=2	1	4	4	4	0	0	0	0	1	1	0	4	4	0	0	0	0	1	1	0	4	4	0	0	0	0	1	1	0	4	4	11.8	11.8	11.8	47.778	415	415	4				10
Q8BMF4	Q8BMF4	4	4	4	Dihydrolipoyllysine-residue acetyltransferase component of pyruvate dehydrogenase complex, mitochondrial	Dlat	>sp|Q8BMF4|ODP2_MOUSE Dihydrolipoyllysine-residue acetyltransferase component of pyruvate dehydrogenase complex, mitochondrial OS=Mus musculus GN=Dlat PE=1 SV=2	1	4	4	4	0	0	0	3	3	3	3	3	3	0	0	0	3	3	3	3	3	3	0	0	0	3	3	3	3	3	3	7.9	7.9	7.9	67.941	642	642	3			18
Q8BTV2-2;Q8BTV2	Q8BTV2-2;Q8BTV2	1;1	1;1	1;1	Cleavage and polyadenylation specificity factor subunit 7	Cpsf7	>sp|Q8BTV2-2|CPSF7_MOUSE Isoform 2 of Cleavage and polyadenylation specificity factor subunit 7 OS=Mus musculus GN=Cpsf7;>sp|Q8BTV2|CPSF7_MOUSE Cleavage and polyadenylation specificity factor subunit 7 OS=Mus musculus GN=Cpsf7 PE=1 SV=2	2	1	1	1	0	0	0	1	0	0	0	0	0	0	0	0	1	0	0	0	0	0	0	0	0	1	0	0	0	0	0	2.6	2.6	2.6	51.056	462	462;471	3			1
Q8BYI9-2;Q8BYI9;A0A0A6YWD9	Q8BYI9-2;Q8BYI9	5;5;1	5;5;1	5;5;1	Tenascin-R	Tnr	>sp|Q8BYI9-2|TENR_MOUSE Isoform 2 of Tenascin-R OS=Mus musculus GN=Tnr;>sp|Q8BYI9|TENR_MOUSE Tenascin-R OS=Mus musculus GN=Tnr PE=1 SV=2	3	5	5	5	5	5	3	4	5	4	1	2	1	5	5	3	4	5	4	1	2	1	5	5	3	4	5	4	1	2	1	5.2	5.2	5.2	139.73	1268	1268;1358;181	1	30
Q8C1B7-3;Q9R1T4-2;Q9R1T4-3;Q8C1B7-2;Q8C1B7;Q9R1T4;A2A3W1	Q8C1B7-3;Q9R1T4-2;Q9R1T4-3;Q8C1B7-2;Q8C1B7;Q9R1T4;A2A3W1	2;2;2;2;2;2;1	2;2;2;2;2;2;1	2;2;2;2;2;2;1	Septin-11;Septin-6	Sept11;Sept6	>sp|Q8C1B7-3|SEP11_MOUSE Isoform 3 of Septin-11 OS=Mus musculus GN=Sept11;>sp|Q9R1T4-2|SEPT6_MOUSE Isoform I of Septin-6 OS=Mus musculus GN=Sept6;>sp|Q9R1T4-3|SEPT6_MOUSE Isoform V of Septin-6 OS=Mus musculus GN=Sept6;>sp|Q8C1B7-2|SEP11_MOUSE Isoform 2 of	7	2	2	2	2	0	0	0	0	0	0	0	0	2	0	0	0	0	0	0	0	0	2	0	0	0	0	0	0	0	0	4.9	4.9	4.9	48.964	425	425;427;429;429;431;434;141	3			2
Q8C605;Q9WUA3;Q9WUA3-2	Q8C605;Q9WUA3;Q9WUA3-2	3;3;2	1;1;0	1;1;0	6-phosphofructokinase;ATP-dependent 6-phosphofructokinase, platelet type	Pfkp	>tr|Q8C605|Q8C605_MOUSE 6-phosphofructokinase OS=Mus musculus GN=Pfkp PE=2 SV=1;>sp|Q9WUA3|PFKAP_MOUSE ATP-dependent 6-phosphofructokinase, platelet type OS=Mus musculus GN=Pfkp PE=1 SV=1;>sp|Q9WUA3-2|PFKAP_MOUSE Isoform 2 of ATP-dependent 6-phosphofructok	3	3	1	1	1	2	2	0	1	1	1	1	1	1	0	0	0	0	0	0	0	0	1	0	0	0	0	0	0	0	0	4.8	1.3	1.3	85.546	784	784;784;496	2		1
Q8K212	Q8K212	7	7	7	Phosphofurin acidic cluster sorting protein 1	Pacs1	>sp|Q8K212|PACS1_MOUSE Phosphofurin acidic cluster sorting protein 1 OS=Mus musculus GN=Pacs1 PE=2 SV=2	1	7	7	7	0	6	5	0	6	7	0	7	5	0	6	5	0	6	7	0	7	5	0	6	5	0	6	7	0	7	5	11.7	11.7	11.7	104.83	961	961	1	36
Q8K2B3	Q8K2B3	1	1	1	Succinate dehydrogenase [ubiquinone] flavoprotein subunit, mitochondrial	Sdha	>sp|Q8K2B3|SDHA_MOUSE Succinate dehydrogenase [ubiquinone] flavoprotein subunit, mitochondrial OS=Mus musculus GN=Sdha PE=1 SV=1	1	1	1	1	0	0	0	0	0	0	1	1	1	0	0	0	0	0	0	1	1	1	0	0	0	0	0	0	1	1	1	2.1	2.1	2.1	72.585	664	664	3			3
Q8K310;A0A087WSP7;A0A087WQZ1;A0A087WQ54;A0A087WQD6;A0A087WSU2	Q8K310;A0A087WSP7;A0A087WQZ1	3;2;2;1;1;1	3;2;2;1;1;1	3;2;2;1;1;1	Matrin-3	Matr3	>sp|Q8K310|MATR3_MOUSE Matrin-3 OS=Mus musculus GN=Matr3 PE=1 SV=1;>tr|A0A087WSP7|A0A087WSP7_MOUSE MCG121979, isoform CRA_a OS=Mus musculus GN=Matr3 PE=4 SV=1;>tr|A0A087WQZ1|A0A087WQZ1_MOUSE Matrin-3 OS=Mus musculus GN=Matr3 PE=1 SV=1	6	3	3	3	1	0	0	3	2	3	0	1	1	1	0	0	3	2	3	0	1	1	1	0	0	3	2	3	0	1	1	4.8	4.8	4.8	94.629	846	846;508;558;102;155;385	1	11
Q8K4L4	Q8K4L4	1	1	1	Protein POF1B	Pof1b	>sp|Q8K4L4|POF1B_MOUSE Protein POF1B OS=Mus musculus GN=Pof1b PE=2 SV=3	1	1	1	1	1	0	0	0	0	0	0	0	0	1	0	0	0	0	0	0	0	0	1	0	0	0	0	0	0	0	0	1.9	1.9	1.9	67.784	587	587	5
Q8R191	Q8R191	1	1	1	Synaptogyrin-3	Syngr3	>sp|Q8R191|SNG3_MOUSE Synaptogyrin-3 OS=Mus musculus GN=Syngr3 PE=1 SV=1	1	1	1	1	1	1	1	1	1	1	1	1	1	1	1	1	1	1	1	1	1	1	1	1	1	1	1	1	1	1	1	5.2	5.2	5.2	24.561	229	229	5
Q8R326-2;Q8R326;F7D909	Q8R326-2;Q8R326;F7D909	2;2;1	2;2;1	2;2;1	Paraspeckle component 1	Pspc1	>sp|Q8R326-2|PSPC1_MOUSE Isoform 2 of Paraspeckle component 1 OS=Mus musculus GN=Pspc1;>sp|Q8R326|PSPC1_MOUSE Paraspeckle component 1 OS=Mus musculus GN=Pspc1 PE=1 SV=1;>tr|F7D909|F7D909_MOUSE Paraspeckle component 1 (Fragment) OS=Mus musculus GN=Pspc1 PE=	3	2	2	2	0	0	0	2	2	2	0	0	0	0	0	0	2	2	2	0	0	0	0	0	0	2	2	2	0	0	0	6.7	6.7	6.7	53.022	466	466;523;59	3			6
Q8VDD5	Q8VDD5	3	3	0	Myosin-9	Myh9	>sp|Q8VDD5|MYH9_MOUSE Myosin-9 OS=Mus musculus GN=Myh9 PE=1 SV=4	1	3	3	0	2	0	0	1	2	3	0	0	0	2	0	0	1	2	3	0	0	0	0	0	0	0	0	0	0	0	0	2.2	2.2	0	226.37	1960	1960	1	8
Q8VDM6-2;Q8VDM6	Q8VDM6-2;Q8VDM6	2;2	2;2	2;2	Heterogeneous nuclear ribonucleoprotein U-like protein 1	Hnrnpul1	>sp|Q8VDM6-2|HNRL1_MOUSE Isoform 2 of Heterogeneous nuclear ribonucleoprotein U-like protein 1 OS=Mus musculus GN=Hnrnpul1;>sp|Q8VDM6|HNRL1_MOUSE Heterogeneous nuclear ribonucleoprotein U-like protein 1 OS=Mus musculus GN=Hnrnpul1 PE=1 SV=1	2	2	2	2	0	0	0	2	0	1	0	0	0	0	0	0	2	0	1	0	0	0	0	0	0	2	0	1	0	0	0	4.3	4.3	4.3	85.045	759	759;859	2		3
Q8VDN2	Q8VDN2	12	3	3	Sodium/potassium-transporting ATPase subunit alpha-1	Atp1a1	>sp|Q8VDN2|AT1A1_MOUSE Sodium/potassium-transporting ATPase subunit alpha-1 OS=Mus musculus GN=Atp1a1 PE=1 SV=1	1	12	3	3	8	11	11	10	11	11	11	11	11	1	2	2	3	2	3	3	2	2	1	2	2	3	2	3	3	2	2	16.7	3.4	3.4	112.98	1023	1023	1.76	5	16
Q8VDQ8-2;Q8VDQ8;Q8VDQ8-3;Q8VDQ8-4	Q8VDQ8-2;Q8VDQ8;Q8VDQ8-3;Q8VDQ8-4	3;3;2;2	3;3;2;2	3;3;2;2	NAD-dependent protein deacetylase sirtuin-2	Sirt2	>sp|Q8VDQ8-2|SIR2_MOUSE Isoform 2 of NAD-dependent protein deacetylase sirtuin-2 OS=Mus musculus GN=Sirt2;>sp|Q8VDQ8|SIR2_MOUSE NAD-dependent protein deacetylase sirtuin-2 OS=Mus musculus GN=Sirt2 PE=1 SV=2;>sp|Q8VDQ8-3|SIR2_MOUSE Isoform 3 of NAD-dependen	4	3	3	3	1	0	1	2	1	1	3	1	2	1	0	1	2	1	1	3	1	2	1	0	1	2	1	1	3	1	2	13.6	13.6	13.6	39.553	352	352;389;235;319	4				12
Q8VIJ6	Q8VIJ6	6	6	6	Splicing factor, proline- and glutamine-rich	Sfpq	>sp|Q8VIJ6|SFPQ_MOUSE Splicing factor, proline- and glutamine-rich OS=Mus musculus GN=Sfpq PE=1 SV=1	1	6	6	6	0	0	0	6	2	2	0	0	0	0	0	0	6	2	2	0	0	0	0	0	0	6	2	2	0	0	0	11	11	11	75.441	699	699	2		10
Q91V12-2;E9PYH2;Q91V12-4;Q91V12;Q91V12-3	Q91V12-2;E9PYH2;Q91V12-4;Q91V12;Q91V12-3	19;18;18;18;17	19;18;18;18;17	19;18;18;18;17	Cytosolic acyl coenzyme A thioester hydrolase	Acot7	>sp|Q91V12-2|BACH_MOUSE Isoform A of Cytosolic acyl coenzyme A thioester hydrolase OS=Mus musculus GN=Acot7;>tr|E9PYH2|E9PYH2_MOUSE Cytosolic acyl coenzyme A thioester hydrolase OS=Mus musculus GN=Acot7 PE=4 SV=1;>sp|Q91V12-4|BACH_MOUSE Isoform D of Cytoso	5	19	19	19	12	15	16	8	13	13	17	18	15	12	15	16	8	13	13	17	18	15	12	15	16	8	13	13	17	18	15	60.4	60.4	60.4	37.555	338	338;384;379;381;350	4.02			11	158
Q91V14-2;Q91V14;F8WIJ0;Q6P6P5;Q3V0N8;Q9JIS8;Q924N4-2;Q924N4	Q91V14-2;Q91V14	11;11;1;1;1;1;1;1	11;11;1;1;1;1;1;1	11;11;1;1;1;1;1;1	Solute carrier family 12 member 5	Slc12a5	>sp|Q91V14-2|S12A5_MOUSE Isoform 2 of Solute carrier family 12 member 5 OS=Mus musculus GN=Slc12a5;>sp|Q91V14|S12A5_MOUSE Solute carrier family 12 member 5 OS=Mus musculus GN=Slc12a5 PE=1 SV=2	8	11	11	11	5	10	9	2	8	6	3	9	7	5	10	9	2	8	6	3	9	7	5	10	9	2	8	6	3	9	7	13.2	13.2	13.2	123.59	1115	1115;1138;1087;1106;1128;1085;1099;1150	1	66
Q91VA7;V9GXV0	Q91VA7	8;1	8;1	8;1		Idh3b	>tr|Q91VA7|Q91VA7_MOUSE Isocitrate dehydrogenase [NAD] subunit, mitochondrial OS=Mus musculus GN=Idh3b PE=2 SV=1	2	8	8	8	0	3	1	4	7	7	8	6	8	0	3	1	4	7	7	8	6	8	0	3	1	4	7	7	8	6	8	28.4	28.4	28.4	42.194	384	384;80	4				44
Q91VD9	Q91VD9	4	4	4	NADH-ubiquinone oxidoreductase 75 kDa subunit, mitochondrial	Ndufs1	>sp|Q91VD9|NDUS1_MOUSE NADH-ubiquinone oxidoreductase 75 kDa subunit, mitochondrial OS=Mus musculus GN=Ndufs1 PE=1 SV=2	1	4	4	4	0	0	0	3	2	1	4	2	3	0	0	0	3	2	1	4	2	3	0	0	0	3	2	1	4	2	3	7.8	7.8	7.8	79.776	727	727	2		15
Q91VR5	Q91VR5	10	10	10	ATP-dependent RNA helicase DDX1	Ddx1	>sp|Q91VR5|DDX1_MOUSE ATP-dependent RNA helicase DDX1 OS=Mus musculus GN=Ddx1 PE=1 SV=1	1	10	10	10	0	2	2	9	3	3	6	0	0	0	2	2	9	3	3	6	0	0	0	2	2	9	3	3	6	0	0	19.5	19.5	19.5	82.499	740	740	2		25
Q91XI1-2;Q91XI1	Q91XI1-2;Q91XI1	1;1	1;1	1;1	tRNA-dihydrouridine(47) synthase [NAD(P)(+)]-like	Dus3l	>sp|Q91XI1-2|DUS3L_MOUSE Isoform 2 of tRNA-dihydrouridine(47) synthase [NAD(P)(+)]-like OS=Mus musculus GN=Dus3l;>sp|Q91XI1|DUS3L_MOUSE tRNA-dihydrouridine(47) synthase [NAD(P)(+)]-like OS=Mus musculus GN=Dus3l PE=2 SV=1	2	1	1	1	0	1	0	0	1	0	0	0	0	0	1	0	0	1	0	0	0	0	0	1	0	0	1	0	0	0	0	2.8	2.8	2.8	46.697	426	426;637	4.5				1
Q91ZZ3	Q91ZZ3	4	4	4	Beta-synuclein	Sncb	>sp|Q91ZZ3|SYUB_MOUSE Beta-synuclein OS=Mus musculus GN=Sncb PE=1 SV=1	1	4	4	4	3	2	2	2	3	3	3	1	1	3	2	2	2	3	3	3	1	1	3	2	2	2	3	3	3	1	1	39.1	39.1	39.1	14.051	133	133	5
Q921S7	Q921S7	1	1	1	39S ribosomal protein L37, mitochondrial	Mrpl37	>sp|Q921S7|RM37_MOUSE 39S ribosomal protein L37, mitochondrial OS=Mus musculus GN=Mrpl37 PE=2 SV=1	1	1	1	1	0	0	0	0	0	0	0	1	0	0	0	0	0	0	0	0	1	0	0	0	0	0	0	0	0	1	0	3.8	3.8	3.8	48.34	423	423	4				1
Q922F4	Q922F4	11	1	1	Tubulin beta-6 chain	Tubb6	>sp|Q922F4|TBB6_MOUSE Tubulin beta-6 chain OS=Mus musculus GN=Tubb6 PE=1 SV=1	1	11	1	1	10	10	10	8	8	9	10	9	11	0	0	0	0	0	0	0	0	1	0	0	0	0	0	0	0	0	1	27.1	3.8	3.8	50.09	447	447	3			1
Q922Q9-2;Q922Q9;D3YWG2;G8JL55	Q922Q9-2;Q922Q9;D3YWG2;G8JL55	4;4;2;2	4;4;2;2	4;4;2;2	Chitinase domain-containing protein 1	Chid1	>sp|Q922Q9-2|CHID1_MOUSE Isoform 2 of Chitinase domain-containing protein 1 OS=Mus musculus GN=Chid1;>sp|Q922Q9|CHID1_MOUSE Chitinase domain-containing protein 1 OS=Mus musculus GN=Chid1 PE=2 SV=1;>tr|D3YWG2|D3YWG2_MOUSE Chitinase domain-containing protein	4	4	4	4	3	4	4	2	2	2	2	1	3	3	4	4	2	2	2	2	1	3	3	4	4	2	2	2	2	1	3	15.6	15.6	15.6	35.24	307	307;393;263;297	4				23
Q924T2	Q924T2	2	2	2	28S ribosomal protein S2, mitochondrial	Mrps2	>sp|Q924T2|RT02_MOUSE 28S ribosomal protein S2, mitochondrial OS=Mus musculus GN=Mrps2 PE=2 SV=1	1	2	2	2	0	0	0	0	0	0	0	2	2	0	0	0	0	0	0	0	2	2	0	0	0	0	0	0	0	2	2	10.7	10.7	10.7	32.313	291	291	5
Q99JB8;F6W8Y8	Q99JB8;F6W8Y8	3;2	3;2	3;2	Protein kinase C and casein kinase II substrate protein 3	Pacsin3	>sp|Q99JB8|PACN3_MOUSE Protein kinase C and casein kinase II substrate protein 3 OS=Mus musculus GN=Pacsin3 PE=1 SV=1;>tr|F6W8Y8|F6W8Y8_MOUSE Protein kinase C and casein kinase II substrate protein 3 (Fragment) OS=Mus musculus GN=Pacsin3 PE=1 SV=1	2	3	3	3	2	0	2	1	0	0	0	0	0	2	0	2	1	0	0	0	0	0	2	0	2	1	0	0	0	0	0	10.8	10.8	10.8	48.584	424	424;133	3			5
Q99JP6;Q99JP6-2;J3QQ00;Q501M9	Q99JP6;Q99JP6-2	3;3;1;1	3;3;1;1	3;3;1;1	Homer protein homolog 3	Homer3	>sp|Q99JP6|HOME3_MOUSE Homer protein homolog 3 OS=Mus musculus GN=Homer3 PE=1 SV=2;>sp|Q99JP6-2|HOME3_MOUSE Isoform 2 of Homer protein homolog 3 OS=Mus musculus GN=Homer3	4	3	3	3	0	2	2	0	3	3	0	3	3	0	2	2	0	3	3	0	3	3	0	2	2	0	3	3	0	3	3	12.4	12.4	12.4	39.694	356	356;359;93;122	4				16
Q99JY8	Q99JY8	7	7	7	Lipid phosphate phosphohydrolase 3	Ppap2b	>sp|Q99JY8|LPP3_MOUSE Lipid phosphate phosphohydrolase 3 OS=Mus musculus GN=Ppap2b PE=1 SV=1	1	7	7	7	0	7	7	0	7	7	0	7	7	0	7	7	0	7	7	0	7	7	0	7	7	0	7	7	0	7	7	31.1	31.1	31.1	35.216	312	312	4.57			4	24
Q99K48;Q99K48-2	Q99K48;Q99K48-2	3;2	3;2	3;2	Non-POU domain-containing octamer-binding protein	Nono	>sp|Q99K48|NONO_MOUSE Non-POU domain-containing octamer-binding protein OS=Mus musculus GN=Nono PE=1 SV=3;>sp|Q99K48-2|NONO_MOUSE Isoform 2 of Non-POU domain-containing octamer-binding protein OS=Mus musculus GN=Nono	2	3	3	3	1	0	1	3	2	3	0	0	1	1	0	1	3	2	3	0	0	1	1	0	1	3	2	3	0	0	1	7.2	7.2	7.2	54.54	473	473;219	3			11
Q99KI0	Q99KI0	9	9	9	Aconitate hydratase, mitochondrial	Aco2	>sp|Q99KI0|ACON_MOUSE Aconitate hydratase, mitochondrial OS=Mus musculus GN=Aco2 PE=1 SV=1	1	9	9	9	1	0	0	2	0	1	9	4	1	1	0	0	2	0	1	9	4	1	1	0	0	2	0	1	9	4	1	14.5	14.5	14.5	85.462	780	780	2		18
Q99LC3	Q99LC3	1	1	1	NADH dehydrogenase [ubiquinone] 1 alpha subcomplex subunit 10, mitochondrial	Ndufa10	>sp|Q99LC3|NDUAA_MOUSE NADH dehydrogenase [ubiquinone] 1 alpha subcomplex subunit 10, mitochondrial OS=Mus musculus GN=Ndufa10 PE=1 SV=1	1	1	1	1	0	0	0	0	0	0	1	1	1	0	0	0	0	0	0	1	1	1	0	0	0	0	0	0	1	1	1	7	7	7	40.603	355	355	4				3
Q99LF4	Q99LF4	2	2	2	tRNA-splicing ligase RtcB homolog	Rtcb	>sp|Q99LF4|RTCB_MOUSE tRNA-splicing ligase RtcB homolog OS=Mus musculus GN=Rtcb PE=2 SV=1	1	2	2	2	2	0	1	2	1	1	2	0	0	2	0	1	2	1	1	2	0	0	2	0	1	2	1	1	2	0	0	3.6	3.6	3.6	55.249	505	505	3			9
Q9CPN9	Q9CPN9	1	1	1		2210010C04Rik	>tr|Q9CPN9|Q9CPN9_MOUSE Protein 2210010C04Rik OS=Mus musculus GN=2210010C04Rik PE=2 SV=1	1	1	1	1	1	1	1	1	1	1	1	0	0	1	1	1	1	1	1	1	0	0	1	1	1	1	1	1	1	0	0	4.9	4.9	4.9	26.422	247	247	2.54	5	2	1	4
Q9CQ69	Q9CQ69	1	1	1	Cytochrome b-c1 complex subunit 8	Uqcrq	>sp|Q9CQ69|QCR8_MOUSE Cytochrome b-c1 complex subunit 8 OS=Mus musculus GN=Uqcrq PE=1 SV=3	1	1	1	1	0	0	0	1	1	1	1	1	1	0	0	0	1	1	1	1	1	1	0	0	0	1	1	1	1	1	1	15.9	15.9	15.9	9.7681	82	82	5
Q9CQF3	Q9CQF3	2	2	2	Cleavage and polyadenylation specificity factor subunit 5	Nudt21	>sp|Q9CQF3|CPSF5_MOUSE Cleavage and polyadenylation specificity factor subunit 5 OS=Mus musculus GN=Nudt21 PE=1 SV=1	1	2	2	2	0	0	0	2	2	2	0	0	0	0	0	0	2	2	2	0	0	0	0	0	0	2	2	2	0	0	0	10.6	10.6	10.6	26.24	227	227	5
Q9CQR4	Q9CQR4	4	4	4	Acyl-coenzyme A thioesterase 13;Acyl-coenzyme A thioesterase 13, N-terminally processed	Acot13	>sp|Q9CQR4|ACO13_MOUSE Acyl-coenzyme A thioesterase 13 OS=Mus musculus GN=Acot13 PE=1 SV=1	1	4	4	4	2	2	2	3	3	4	4	2	3	2	2	2	3	3	4	4	2	3	2	2	2	3	3	4	4	2	3	49.3	49.3	49.3	15.183	140	140	5
Q9CXW2	Q9CXW2	3	3	3	28S ribosomal protein S22, mitochondrial	Mrps22	>sp|Q9CXW2|RT22_MOUSE 28S ribosomal protein S22, mitochondrial OS=Mus musculus GN=Mrps22 PE=2 SV=1	1	3	3	3	0	0	0	0	0	1	0	3	3	0	0	0	0	0	1	0	3	3	0	0	0	0	0	1	0	3	3	9.5	9.5	9.5	41.192	359	359	4				7
Q9CXY6	Q9CXY6	1	1	1	Interleukin enhancer-binding factor 2	Ilf2	>sp|Q9CXY6|ILF2_MOUSE Interleukin enhancer-binding factor 2 OS=Mus musculus GN=Ilf2 PE=1 SV=1	1	1	1	1	0	0	0	0	0	1	0	0	0	0	0	0	0	0	1	0	0	0	0	0	0	0	0	1	0	0	0	3.6	3.6	3.6	43.062	390	390	4				1
Q9CY58-4;Q9CY58-3;Q9CY58-2;Q9CY58	Q9CY58-4;Q9CY58-3;Q9CY58-2;Q9CY58	1;1;1;1	1;1;1;1	1;1;1;1	Plasminogen activator inhibitor 1 RNA-binding protein	Serbp1	>sp|Q9CY58-4|PAIRB_MOUSE Isoform 4 of Plasminogen activator inhibitor 1 RNA-binding protein OS=Mus musculus GN=Serbp1;>sp|Q9CY58-3|PAIRB_MOUSE Isoform 3 of Plasminogen activator inhibitor 1 RNA-binding protein OS=Mus musculus GN=Serbp1;>sp|Q9CY58-2|PAIRB_M	4	1	1	1	0	1	1	0	0	1	0	0	0	0	1	1	0	0	1	0	0	0	0	1	1	0	0	1	0	0	0	6.8	6.8	6.8	25.678	235	235;386;392;407	3			3
Q9CY73-2;Q9CY73	Q9CY73-2;Q9CY73	1;1	1;1	1;1	39S ribosomal protein L44, mitochondrial	Mrpl44	>sp|Q9CY73-2|RM44_MOUSE Isoform 2 of 39S ribosomal protein L44, mitochondrial OS=Mus musculus GN=Mrpl44;>sp|Q9CY73|RM44_MOUSE 39S ribosomal protein L44, mitochondrial OS=Mus musculus GN=Mrpl44 PE=2 SV=3	2	1	1	1	0	0	0	0	0	0	0	1	1	0	0	0	0	0	0	0	1	1	0	0	0	0	0	0	0	1	1	5	5	5	24.633	220	220;333	4				2
Q9CZ13	Q9CZ13	1	1	1	Cytochrome b-c1 complex subunit 1, mitochondrial	Uqcrc1	>sp|Q9CZ13|QCR1_MOUSE Cytochrome b-c1 complex subunit 1, mitochondrial OS=Mus musculus GN=Uqcrc1 PE=1 SV=2	1	1	1	1	0	0	0	0	0	1	1	1	0	0	0	0	0	0	1	1	1	0	0	0	0	0	0	1	1	1	0	1.9	1.9	1.9	52.851	480	480	3.67			1	2
Q9CZU6;Q80X68	Q9CZU6;Q80X68	3;2	3;2	3;2	Citrate synthase, mitochondrial;Citrate synthase	Cs;Csl	>sp|Q9CZU6|CISY_MOUSE Citrate synthase, mitochondrial OS=Mus musculus GN=Cs PE=1 SV=1;>tr|Q80X68|Q80X68_MOUSE Citrate synthase OS=Mus musculus GN=Csl PE=1 SV=1	2	3	3	3	2	2	0	1	2	2	3	3	3	2	2	0	1	2	2	3	3	3	2	2	0	1	2	2	3	3	3	8	8	8	51.736	464	464;466	3.89			2	16
Q9D051	Q9D051	6	6	6	Pyruvate dehydrogenase E1 component subunit beta, mitochondrial	Pdhb	>sp|Q9D051|ODPB_MOUSE Pyruvate dehydrogenase E1 component subunit beta, mitochondrial OS=Mus musculus GN=Pdhb PE=1 SV=1	1	6	6	6	0	0	0	5	4	5	6	6	6	0	0	0	5	4	5	6	6	6	0	0	0	5	4	5	6	6	6	22.8	22.8	22.8	38.937	359	359	4				32
Q9D0M3-2;Q9D0M3	Q9D0M3-2;Q9D0M3	5;5	5;5	5;5	Cytochrome c1, heme protein, mitochondrial	Cyc1	>sp|Q9D0M3-2|CY1_MOUSE Isoform 2 of Cytochrome c1, heme protein, mitochondrial OS=Mus musculus GN=Cyc1;>sp|Q9D0M3|CY1_MOUSE Cytochrome c1, heme protein, mitochondrial OS=Mus musculus GN=Cyc1 PE=1 SV=1	2	5	5	5	2	0	1	3	2	3	4	5	4	2	0	1	3	2	3	4	5	4	2	0	1	3	2	3	4	5	4	31.6	31.6	31.6	29.497	266	266;325	5
Q9D2G2;Q9D2G2-2	Q9D2G2;Q9D2G2-2	2;1	2;1	2;1	Dihydrolipoyllysine-residue succinyltransferase component of 2-oxoglutarate dehydrogenase complex, mitochondrial	Dlst	>sp|Q9D2G2|ODO2_MOUSE Dihydrolipoyllysine-residue succinyltransferase component of 2-oxoglutarate dehydrogenase complex, mitochondrial OS=Mus musculus GN=Dlst PE=1 SV=1;>sp|Q9D2G2-2|ODO2_MOUSE Isoform 2 of Dihydrolipoyllysine-residue succinyltransferase co	2	2	2	2	0	0	1	2	2	2	2	2	2	0	0	1	2	2	2	2	2	2	0	0	1	2	2	2	2	2	2	4.4	4.4	4.4	48.994	454	454;201	3			13
Q9D6F9	Q9D6F9	22	4	4	Tubulin beta-4A chain	Tubb4a	>sp|Q9D6F9|TBB4A_MOUSE Tubulin beta-4A chain OS=Mus musculus GN=Tubb4a PE=1 SV=3	1	22	4	4	22	20	21	17	19	19	19	18	18	4	2	3	2	2	3	2	2	2	4	2	3	2	2	3	2	2	2	67.3	11.3	11.3	49.585	444	444	3			29
Q9D6R2-2;Q9D6R2	Q9D6R2-2;Q9D6R2	3;3	3;3	3;3	Isocitrate dehydrogenase [NAD] subunit alpha, mitochondrial	Idh3a	>sp|Q9D6R2-2|IDH3A_MOUSE Isoform 2 of Isocitrate dehydrogenase [NAD] subunit alpha, mitochondrial OS=Mus musculus GN=Idh3a;>sp|Q9D6R2|IDH3A_MOUSE Isocitrate dehydrogenase [NAD] subunit alpha, mitochondrial OS=Mus musculus GN=Idh3a PE=1 SV=1	2	3	3	3	1	1	1	1	1	1	3	3	2	1	1	1	1	1	1	3	3	2	1	1	1	1	1	1	3	3	2	12.8	12.8	12.8	31.462	288	288;366	4				14
Q9D7N3	Q9D7N3	1	1	1	28S ribosomal protein S9, mitochondrial	Mrps9	>sp|Q9D7N3|RT09_MOUSE 28S ribosomal protein S9, mitochondrial OS=Mus musculus GN=Mrps9 PE=2 SV=3	1	1	1	1	0	0	0	0	1	0	0	1	1	0	0	0	0	1	0	0	1	1	0	0	0	0	1	0	0	1	1	2.8	2.8	2.8	44.929	390	390	4				3
Q9DB20;F6XVM5;F7D3P8	Q9DB20	7;2;2	7;2;2	7;2;2	ATP synthase subunit O, mitochondrial	Atp5o	>sp|Q9DB20|ATPO_MOUSE ATP synthase subunit O, mitochondrial OS=Mus musculus GN=Atp5o PE=1 SV=1	3	7	7	7	5	4	4	4	5	5	7	6	5	5	4	4	4	5	5	7	6	5	5	4	4	4	5	5	7	6	5	46.5	46.5	46.5	23.363	213	213;71;176	5
Q9DB77	Q9DB77	9	9	9	Cytochrome b-c1 complex subunit 2, mitochondrial	Uqcrc2	>sp|Q9DB77|QCR2_MOUSE Cytochrome b-c1 complex subunit 2, mitochondrial OS=Mus musculus GN=Uqcrc2 PE=1 SV=1	1	9	9	9	1	3	1	3	7	8	8	9	9	1	3	1	3	7	8	8	9	9	1	3	1	3	7	8	8	9	9	29.1	29.1	29.1	48.234	453	453	3.98			1	53
Q9DCT2	Q9DCT2	3	3	3	NADH dehydrogenase [ubiquinone] iron-sulfur protein 3, mitochondrial	Ndufs3	>sp|Q9DCT2|NDUS3_MOUSE NADH dehydrogenase [ubiquinone] iron-sulfur protein 3, mitochondrial OS=Mus musculus GN=Ndufs3 PE=1 SV=2	1	3	3	3	0	0	0	0	3	1	2	3	3	0	0	0	0	3	1	2	3	3	0	0	0	0	3	1	2	3	3	14.4	14.4	14.4	30.149	263	263	5
Q9ERD7	Q9ERD7	18	7	5	Tubulin beta-3 chain	Tubb3	>sp|Q9ERD7|TBB3_MOUSE Tubulin beta-3 chain OS=Mus musculus GN=Tubb3 PE=1 SV=1	1	18	7	5	17	18	18	13	14	17	13	15	15	6	7	7	3	5	7	3	5	5	4	5	5	2	3	5	1	4	3	49.6	25.8	20.7	50.418	450	450	2.98	2		51	3
Q9ES28-2;Q9ES28;Q9ES28-4;Q9ES28-3;Q9ES28-7;Q9ES28-5;Q9ES28-6;Q9ES28-8;D3Z0V2	Q9ES28-2;Q9ES28;Q9ES28-4;Q9ES28-3;Q9ES28-7;Q9ES28-5;Q9ES28-6;Q9ES28-8;D3Z0V2	10;10;9;9;9;8;7;7;6	10;10;9;9;9;8;7;7;6	9;9;8;8;8;7;6;6;5	Rho guanine nucleotide exchange factor 7	Arhgef7	>sp|Q9ES28-2|ARHG7_MOUSE Isoform A of Rho guanine nucleotide exchange factor 7 OS=Mus musculus GN=Arhgef7;>sp|Q9ES28|ARHG7_MOUSE Rho guanine nucleotide exchange factor 7 OS=Mus musculus GN=Arhgef7 PE=1 SV=2;>sp|Q9ES28-4|ARHG7_MOUSE Isoform D of Rho guanine	9	10	10	9	0	7	6	0	7	7	0	10	9	0	7	6	0	7	7	0	10	9	0	6	5	0	6	6	0	9	8	20.4	20.4	18.8	90.389	803	803;862;751;787;810;782;689;705;630	2.13	2	45	7	1
Q9JIA1;D3YW56	Q9JIA1;D3YW56	2;1	2;1	2;1	Leucine-rich glioma-inactivated protein 1	Lgi1	>sp|Q9JIA1|LGI1_MOUSE Leucine-rich glioma-inactivated protein 1 OS=Mus musculus GN=Lgi1 PE=1 SV=1;>tr|D3YW56|D3YW56_MOUSE Leucine-rich glioma-inactivated protein 1 (Fragment) OS=Mus musculus GN=Lgi1 PE=1 SV=1	2	2	2	2	1	1	1	0	0	0	1	0	1	1	1	1	0	0	0	1	0	1	1	1	1	0	0	0	1	0	1	3.9	3.9	3.9	63.643	557	557;218	3			5
Q9QYB8-2;Q9QYB8	Q9QYB8-2;Q9QYB8	1;1	1;1	1;1	Beta-adducin	Add2	>sp|Q9QYB8-2|ADDB_MOUSE Isoform 2 of Beta-adducin OS=Mus musculus GN=Add2;>sp|Q9QYB8|ADDB_MOUSE Beta-adducin OS=Mus musculus GN=Add2 PE=1 SV=4	2	1	1	1	1	0	0	1	0	0	1	0	0	1	0	0	1	0	0	1	0	0	1	0	0	1	0	0	1	0	0	2.8	2.8	2.8	62.816	562	562;725	1.67	1	2
Q9QZF2	Q9QZF2	10	10	10	Glypican-1;Secreted glypican-1	Gpc1	>sp|Q9QZF2|GPC1_MOUSE Glypican-1 OS=Mus musculus GN=Gpc1 PE=1 SV=1	1	10	10	10	0	9	10	0	9	10	0	10	8	0	9	10	0	9	10	0	10	8	0	9	10	0	9	10	0	10	8	32	32	32	61.359	557	557	1.11	59	7
Q9QZH6	Q9QZH6	1	1	1	Evolutionarily conserved signaling intermediate in Toll pathway, mitochondrial	Ecsit	>sp|Q9QZH6|ECSIT_MOUSE Evolutionarily conserved signaling intermediate in Toll pathway, mitochondrial OS=Mus musculus GN=Ecsit PE=1 SV=2	1	1	1	1	1	0	0	1	1	1	1	0	1	1	0	0	1	1	1	1	0	1	1	0	0	1	1	1	1	0	1	6.9	6.9	6.9	49.798	435	435	3			6
Q9R0P9	Q9R0P9	1	1	1	Ubiquitin carboxyl-terminal hydrolase isozyme L1	Uchl1	>sp|Q9R0P9|UCHL1_MOUSE Ubiquitin carboxyl-terminal hydrolase isozyme L1 OS=Mus musculus GN=Uchl1 PE=1 SV=1	1	1	1	1	1	1	1	1	0	1	1	1	1	1	1	1	1	0	1	1	1	1	1	1	1	1	0	1	1	1	1	8.1	8.1	8.1	24.838	223	223	5
Q9R0X4;Q32MW3	Q9R0X4;Q32MW3	11;6	11;6	11;6	Acyl-coenzyme A thioesterase 9, mitochondrial;Acyl-coenzyme A thioesterase 10, mitochondrial	Acot9;Acot10	>sp|Q9R0X4|ACOT9_MOUSE Acyl-coenzyme A thioesterase 9, mitochondrial OS=Mus musculus GN=Acot9 PE=1 SV=1;>sp|Q32MW3|ACO10_MOUSE Acyl-coenzyme A thioesterase 10, mitochondrial OS=Mus musculus GN=Acot10 PE=2 SV=1	2	11	11	11	0	0	0	4	3	9	8	9	10	0	0	0	4	3	9	8	9	10	0	0	0	4	3	9	8	9	10	29.6	29.6	29.6	50.56	439	439;439	3.8			10	39
Q9WUM5	Q9WUM5	2	2	2	Succinyl-CoA ligase [ADP/GDP-forming] subunit alpha, mitochondrial	Suclg1	>sp|Q9WUM5|SUCA_MOUSE Succinyl-CoA ligase [ADP/GDP-forming] subunit alpha, mitochondrial OS=Mus musculus GN=Suclg1 PE=1 SV=4	1	2	2	2	1	2	2	2	0	2	2	2	2	1	2	2	2	0	2	2	2	2	1	2	2	2	0	2	2	2	2	7.5	7.5	7.5	36.154	346	346	4				15
Q9Z1S5-2;Q9Z1S5	Q9Z1S5-2;Q9Z1S5	1;1	1;1	1;1	Neuronal-specific septin-3	2015-09-03	>sp|Q9Z1S5-2|SEPT3_MOUSE Isoform 2 of Neuronal-specific septin-3 OS=Mus musculus GN=Sept3;>sp|Q9Z1S5|SEPT3_MOUSE Neuronal-specific septin-3 OS=Mus musculus GN=Sept3 PE=1 SV=2	2	1	1	1	1	1	1	1	1	1	1	0	1	1	1	1	1	1	1	1	0	1	1	1	1	1	1	1	1	0	1	3.6	3.6	3.6	38.709	337	337;350	4				8
Q9Z1T2	Q9Z1T2	6	6	6	Thrombospondin-4	Thbs4	>sp|Q9Z1T2|TSP4_MOUSE Thrombospondin-4 OS=Mus musculus GN=Thbs4 PE=1 SV=1	1	6	6	6	0	2	0	0	6	5	0	4	5	0	2	0	0	6	5	0	4	5	0	2	0	0	6	5	0	4	5	10.5	10.5	10.5	106.37	963	963	1	22
Q9Z204-4;Q9Z204-3;Q9Z204-2;Q9Z204-5;Q9Z204	Q9Z204-4;Q9Z204-3;Q9Z204-2;Q9Z204-5;Q9Z204	4;4;4;4;4	4;4;4;4;4	4;4;4;4;4	Heterogeneous nuclear ribonucleoproteins C1/C2	Hnrnpc	>sp|Q9Z204-4|HNRPC_MOUSE Isoform 4 of Heterogeneous nuclear ribonucleoproteins C1/C2 OS=Mus musculus GN=Hnrnpc;>sp|Q9Z204-3|HNRPC_MOUSE Isoform 3 of Heterogeneous nuclear ribonucleoproteins C1/C2 OS=Mus musculus GN=Hnrnpc;>sp|Q9Z204-2|HNRPC_MOUSE Isoform C	5	4	4	4	0	2	2	1	4	4	0	0	0	0	2	2	1	4	4	0	0	0	0	2	2	1	4	4	0	0	0	16.8	16.8	16.8	32.223	292	292;293;300;306;313	4				13
Q9Z2I9	Q9Z2I9	1	1	1	Succinyl-CoA ligase [ADP-forming] subunit beta, mitochondrial	Sucla2	>sp|Q9Z2I9|SUCB1_MOUSE Succinyl-CoA ligase [ADP-forming] subunit beta, mitochondrial OS=Mus musculus GN=Sucla2 PE=1 SV=2	1	1	1	1	0	0	0	0	0	1	1	1	1	0	0	0	0	0	1	1	1	1	0	0	0	0	0	1	1	1	1	5.6	5.6	5.6	50.113	463	463	4				4
Q9Z2Q6	Q9Z2Q6	6	6	6	Septin-5	2015-09-05	>sp|Q9Z2Q6|SEPT5_MOUSE Septin-5 OS=Mus musculus GN=Sept5 PE=1 SV=2	1	6	6	6	2	6	3	3	3	3	6	3	4	2	6	3	3	3	3	6	3	4	2	6	3	3	3	3	6	3	4	22.2	22.2	22.2	42.747	369	369	4				33
Q9Z2Y3;Q9Z2Y3-3;Q9Z2Y3-2;D3Z6A7;E9Q0I8;E9Q0I7;Q3UVL6;D3Z6A8;D3Z6A9;Q9Z2Y3-5;Q9Z2Y3-4	Q9Z2Y3;Q9Z2Y3-3;Q9Z2Y3-2;D3Z6A7;E9Q0I8;E9Q0I7	13;12;12;9;8;8;5;4;4;4;4	13;12;12;9;8;8;5;4;4;4;4	13;12;12;9;8;8;5;4;4;4;4	Homer protein homolog 1	Homer1	>sp|Q9Z2Y3|HOME1_MOUSE Homer protein homolog 1 OS=Mus musculus GN=Homer1 PE=1 SV=2;>sp|Q9Z2Y3-3|HOME1_MOUSE Isoform 3 of Homer protein homolog 1 OS=Mus musculus GN=Homer1;>sp|Q9Z2Y3-2|HOME1_MOUSE Isoform 2 of Homer protein homolog 1 OS=Mus musculus GN=Home	11	13	13	13	0	7	7	0	12	12	0	10	11	0	7	7	0	12	12	0	10	11	0	7	7	0	12	12	0	10	11	44.5	44.5	44.5	41.412	366	366;354;370;224;180;192;193;191;233;186;203	3.72			20	51
REV__D6RFA5;REV__Q8BX51	REV__D6RFA5;REV__Q8BX51	1;1	1;1	1;1			>tr|D6RFA5|D6RFA5_MOUSE Zeta-sarcoglycan OS=Mus musculus GN=Sgcz PE=4 SV=1;>sp|Q8BX51|SGCZ_MOUSE Zeta-sarcoglycan OS=Mus musculus GN=Sgcz PE=2 SV=1	2	1	1	1	1	0	0	0	0	0	0	0	0	1	0	0	0	0	0	0	0	0	1	0	0	0	0	0	0	0	0	0	0	0	23.755	209	209;311	2		1
REV__Q8JZU0	REV__Q8JZU0	1	1	1			>sp|Q8JZU0|NUD13_MOUSE Nucleoside diphosphate-linked moiety X motif 13 OS=Mus musculus GN=Nudt13 PE=2 SV=2	1	1	1	1	1	1	1	1	1	1	1	0	1	1	1	1	1	1	1	1	0	1	1	1	1	1	1	1	1	0	1	0	0	0	39.136	352	352	2.6	6	2	6	6
REV__Q9QYM8	REV__Q9QYM8	1	1	1			>sp|Q9QYM8|CENPH_MOUSE Centromere protein H OS=Mus musculus GN=Cenph PE=1 SV=1	1	1	1	1	0	0	0	0	0	0	0	0	1	0	0	0	0	0	0	0	0	1	0	0	0	0	0	0	0	0	1	0	0	0	28.135	241	241	3			1
[truncated: 54 more columns]

## Sheet: Table 2
	Microsome			P1			P2
Gene Names	EB	IP_1	IP_2	EB	IP_1	IP_2	EB	IP_1	IP_2
Grm5	-	356360000	297850000	-	257070000	281530000	-	169520000	154730000
Grm1 (Isoform a)	-	490210	444620	-	330400	391060	-	262450	162310
Grm1 (Isoform b)	-	-	852620	-	825770	828400	-	300820	694750
Homer1	-	7003800	9949100	-	7538300	12278000	-	7552100	6694300
Homer3	-	526800	606300	-	1828200	1894000	-	1715500	1537500
Atp6v1e1	425540	693690	482760	247240	-	-	297740	461910	366990
Glud1	305810	349040	-	-	-	-	623670	-	371350
Hbbt1;Hbb-bs	2265200	1770400	589360	2119600	1639800	1802100	3324500	1285100	-
Slc3a2	-	-	-	174410	-	-	157460	-	-
