# Supplementary material for: Group 1 metabotropic glutamate receptors 1 and 5 form a protein complex in mouse hippocampus and cortex
Source: Proteomics. 2016 Sep 12;16(20):2698–705. doi: 10.1002/pmic.201500400 (PMC5129514; doi:10.1002/pmic.201500400)
Supplement: Supplementary file 4 — Suppl. Table S3 [file PMIC-16-2698-s004.xlsx]

## Sheet: proteinGroups
MaxQuant output files from MS analysis of mGluR1 IP from hippocampus extracts of wild type mice using BD Biosciences (BD) antibody. The control IP (IgG and AL) did not precipitate mGluR1/5.
Protein IDs	Majority protein IDs	Peptide counts (all)	Peptide counts (razor+unique)	Peptide counts (unique)	Protein names	Gene names	Fasta headers	Number of proteins	Peptides	Razor + unique peptides	Unique peptides	Peptides IgG_HC_1	Peptides IgG_HC_2	Peptides mGluR1_AL_HC_1	Peptides mGluR1_BD_HC_1	Peptides mGluR1_BD_HC_2	Razor + unique peptides IgG_HC_1	Razor + unique peptides IgG_HC_2	Razor + unique peptides mGluR1_AL_HC_1	Razor + unique peptides mGluR1_BD_HC_1	Razor + unique peptides mGluR1_BD_HC_2	Unique peptides IgG_HC_1	Unique peptides IgG_HC_2	Unique peptides mGluR1_AL_HC_1	Unique peptides mGluR1_BD_HC_1	Unique peptides mGluR1_BD_HC_2	Sequence coverage [%]	Unique + razor sequence coverage [%]	Unique sequence coverage [%]	Mol. weight [kDa]	Sequence length	Sequence lengths	Fraction average	Fraction 1	Q-value	Score	Identification type IgG_HC_1	Identification type IgG_HC_2	Identification type mGluR1_AL_HC_1	Identification type mGluR1_BD_HC_1	Identification type mGluR1_BD_HC_2	Sequence coverage IgG_HC_1 [%]	Sequence coverage IgG_HC_2 [%]	Sequence coverage mGluR1_AL_HC_1 [%]	Sequence coverage mGluR1_BD_HC_1 [%]	Sequence coverage mGluR1_BD_HC_2 [%]	Intensity	Intensity IgG_HC_1	Intensity IgG_HC_2
A0A075B5J6;P01629	A0A075B5J6;P01629	1;1	1;1	1;1	Ig kappa chain V-II region 2S1.3	Gm20730	>tr|A0A075B5J6|A0A075B5J6_MOUSE Protein Gm20730 OS=Mus musculus GN=Gm20730 PE=4 SV=3;>sp|P01629|KV2A4_MOUSE Ig kappa chain V-II region 2S1.3 OS=Mus musculus PE=1 SV=1	2	1	1	1	0	0	0	0	1	0	0	0	0	1	0	0	0	0	1	10.9	10.9	10.9	13.072	119	119;112	1	1	0	3.0282	By matching	By matching	By matching	By matching	By MS/MS	0	0	0	0	10.9	2239.9	0	0
A0A075B5J9;A0A075B5K3	A0A075B5J9;A0A075B5K3	2;2	2;2	2;2		Igkv17-127;Igkv17-121	>tr|A0A075B5J9|A0A075B5J9_MOUSE Protein Igkv17-127 OS=Mus musculus GN=Igkv17-127 PE=4 SV=3;>tr|A0A075B5K3|A0A075B5K3_MOUSE Protein Igkv17-121 OS=Mus musculus GN=Igkv17-121 PE=4 SV=3	2	2	2	2	1	0	1	1	2	1	0	1	1	2	1	0	1	1	2	34.5	34.5	34.5	12.33	113	113;116	1	5	0	11.754	By MS/MS	By matching	By MS/MS	By MS/MS	By MS/MS	20.4	0	14.2	14.2	34.5	15550	0	0
A0A075B5K0;P01638;P01637	A0A075B5K0;P01638;P01637	1;1;1	1;1;1	1;1;1	Ig kappa chain V-V region L6;Ig kappa chain V-V region T1		>tr|A0A075B5K0|A0A075B5K0_MOUSE Uncharacterized protein OS=Mus musculus GN=Igkv14-126 PE=4 SV=3;>sp|P01638|KV5A6_MOUSE Ig kappa chain V-V region L6 (Fragment) OS=Mus musculus PE=4 SV=1;>sp|P01637|KV5A5_MOUSE Ig kappa chain V-V region T1 OS=Mus musculus PE=	3	1	1	1	1	0	1	0	0	1	0	1	0	0	1	0	1	0	0	12.8	12.8	12.8	13.058	117	117;115;128	1	2	0	6.8079	By MS/MS	By matching	By MS/MS	By matching	By matching	12.8	0	12.8	0	0	2071.6	807.56	0
A0A075B5K2	A0A075B5K2	1	1	1		Igkv9-124	>tr|A0A075B5K2|A0A075B5K2_MOUSE Protein Igkv9-124 OS=Mus musculus GN=Igkv9-124 PE=4 SV=3	1	1	1	1	0	0	1	1	1	0	0	1	1	1	0	0	1	1	1	18.9	18.9	18.9	10.419	95	95	1	3	0	27.957	By matching	By matching	By matching	By MS/MS	By MS/MS	0	0	18.9	18.9	18.9	6822	0	0
A0A075B5K6;P03976	A0A075B5K6;P03976	1;1	1;1	1;1	Ig kappa chain V-II region 17S29.1	Igkv2-109	>tr|A0A075B5K6|A0A075B5K6_MOUSE Protein Igkv2-109 OS=Mus musculus GN=Igkv2-109 PE=4 SV=1;>sp|P03976|KV2A5_MOUSE Ig kappa chain V-II region 17S29.1 OS=Mus musculus PE=1 SV=1	2	1	1	1	0	1	1	0	0	0	1	1	0	0	0	1	1	0	0	10.7	10.7	10.7	13.154	121	121;113	1	2	0	3.2643	By matching	By MS/MS	By MS/MS	By matching	By matching	0	10.7	10.7	0	0	2842.8	0	1404
A0A075B5L7	A0A075B5L7	1	1	1		Igkv4-80	>tr|A0A075B5L7|A0A075B5L7_MOUSE Protein Igkv4-80 OS=Mus musculus GN=Igkv4-80 PE=4 SV=1	1	1	1	1	0	0	1	0	1	0	0	1	0	1	0	0	1	0	1	13.9	13.9	13.9	12.465	115	115	1	3	0	5.259	By matching	By matching	By MS/MS	By matching	By MS/MS	0	0	13.9	0	13.9	56646	0	0
A0A075B5M7	A0A075B5M7	2	2	2		Igkv5-39	>tr|A0A075B5M7|A0A075B5M7_MOUSE Protein Igkv5-39 OS=Mus musculus GN=Igkv5-39 PE=4 SV=3	1	2	2	2	2	1	2	1	2	2	1	2	1	2	2	1	2	1	2	31.6	31.6	31.6	10.345	95	95	1	8	0	76.783	By MS/MS	By MS/MS	By MS/MS	By MS/MS	By MS/MS	31.6	18.9	31.6	12.6	31.6	15897	0	2054.8
A0A075B5N3	A0A075B5N3	3	3	2		Igkv8-28	>tr|A0A075B5N3|A0A075B5N3_MOUSE Protein Igkv8-28 OS=Mus musculus GN=Igkv8-28 PE=4 SV=3	1	3	3	2	2	2	1	2	1	2	2	1	2	1	1	2	1	1	0	35.6	35.6	26.7	10.903	101	101	1	10	0	45.393	By MS/MS	By MS/MS	By matching	By MS/MS	By matching	17.8	26.7	8.9	26.7	8.9	183030	94083	86412
A0A075B5N4	A0A075B5N4	2	1	1		Igkv8-27	>tr|A0A075B5N4|A0A075B5N4_MOUSE Protein Igkv8-27 OS=Mus musculus GN=Igkv8-27 PE=4 SV=1	1	2	1	1	1	0	1	2	1	0	0	1	1	0	0	0	1	1	0	27	18	18	10.976	100	100	1	2	0	3.0459	By matching	By matching	By MS/MS	By MS/MS	By matching	9	0	18	27	9	0	0	0
A0A075B5N5	A0A075B5N5	1	1	1		Igkv8-26	>tr|A0A075B5N5|A0A075B5N5_MOUSE Protein Igkv8-26 OS=Mus musculus GN=Igkv8-26 PE=4 SV=3	1	1	1	1	1	1	0	0	0	1	1	0	0	0	1	1	0	0	0	7.3	7.3	7.3	13.821	123	123	1	2	0	2.026	By MS/MS	By MS/MS	By matching	By matching	By matching	7.3	7.3	0	0	0	9052.3	3450.3	5602
A0A075B5N9;P01674;P01668;P03977;P01673;P01672;P01671;P01670;P01669;P01667;P01666;P01665;P01664;P01660;P01657;P01656;P01654;P01659;P01655	A0A075B5N9;P01674;P01668;P03977;P01673;P01672;P01671;P01670;P01669;P01667;P01666;P01665;P01664;P01660;P01657;P01656;P01654;P01659;P01655	2;1;1;1;1;1;1;1;1;1;1;1;1;1;1;1;1;1;1	2;1;1;1;1;1;1;1;1;1;1;1;1;1;1;1;1;1;1	2;1;1;1;1;1;1;1;1;1;1;1;1;1;1;1;1;1;1	Ig kappa chain V-III region PC 2154;Ig kappa chain V-III region PC 7210;Ig kappa chain V-III region 50S10.1;Ig kappa chain V-III region PC 2485/PC 4039;Ig kappa chain V-III region PC 7940;Ig kappa chain V-III region PC 7175;Ig kappa chain V-III region PC 6684;Ig kappa chain V-III region PC 7769;Ig kappa chain V-III region PC 6308;Ig kappa chain V-III region PC 7183;Ig kappa chain V-III region PC …	Igkv3-7	>tr|A0A075B5N9|A0A075B5N9_MOUSE Protein Igkv3-7 OS=Mus musculus GN=Igkv3-7 PE=4 SV=3;>sp|P01674|KV3AM_MOUSE Ig kappa chain V-III region PC 2154 OS=Mus musculus PE=1 SV=1;>sp|P01668|KV3AG_MOUSE Ig kappa chain V-III region PC 7210 OS=Mus musculus PE=1 SV=1;>	19	2	2	2	1	1	2	1	2	1	1	2	1	2	1	1	2	1	2	30.3	30.3	30.3	10.856	99	99;108;110;111;111;111;111;111;111;111;111;111;111;111;111;111;111;112;112	1	7	0	46.218	By MS/MS	By MS/MS	By MS/MS	By MS/MS	By MS/MS	18.2	18.2	30.3	18.2	30.3	13494	0	4334.1
A0A075B5P3;P01867-2;P01867;A0A0A6YVP0;P01863;P01865	A0A075B5P3;P01867-2;P01867	11;8;8;3;1;1	11;8;8;3;1;1	10;8;8;3;0;0	Ig gamma-2B chain C region	Ighg2b;Igh-3	>tr|A0A075B5P3|A0A075B5P3_MOUSE Protein Ighg2b (Fragment) OS=Mus musculus GN=Ighg2b PE=4 SV=1;>sp|P01867-2|IGG2B_MOUSE Isoform 2 of Ig gamma-2B chain C region OS=Mus musculus GN=Igh-3;>sp|P01867|IGG2B_MOUSE Ig gamma-2B chain C region OS=Mus musculus GN=Igh	6	11	11	10	11	10	11	11	11	11	10	11	11	11	10	9	10	10	10	52.4	52.4	47.6	36.568	336	336;335;404;176;330;398	1	192	0	323.31	By MS/MS	By MS/MS	By MS/MS	By MS/MS	By MS/MS	52.4	44	52.4	52.4	52.4	1572500	154970	250680
A0A075B5P4;A0A0A6YWR2	A0A075B5P4;A0A0A6YWR2	14;14	14;14	3;3		Ighg1	>tr|A0A075B5P4|A0A075B5P4_MOUSE Ig gamma-1 chain C region secreted form (Fragment) OS=Mus musculus GN=Ighg1 PE=4 SV=1;>tr|A0A0A6YWR2|A0A0A6YWR2_MOUSE Ig gamma-1 chain C region secreted form (Fragment) OS=Mus musculus GN=Ighg1 PE=4 SV=1	2	14	14	3	9	7	7	14	10	9	7	7	14	10	3	2	2	3	2	57.4	57.4	12.7	35.633	324	324;393	1	375	0	323.31	By MS/MS	By MS/MS	By MS/MS	By MS/MS	By MS/MS	39.5	36.4	36.4	57.4	46.6	2852400	11295	5727.3
A0A075B5P5;P03987-2;P03987	A0A075B5P5;P03987-2;P03987	8;8;8	8;8;8	8;8;8	Ig gamma-3 chain C region	Ighg3	>tr|A0A075B5P5|A0A075B5P5_MOUSE Protein Ighg3 (Fragment) OS=Mus musculus GN=Ighg3 PE=4 SV=1;>sp|P03987-2|IGHG3_MOUSE Isoform 2 of Ig gamma-3 chain C region OS=Mus musculus;>sp|P03987|IGHG3_MOUSE Ig gamma-3 chain C region OS=Mus musculus PE=1 SV=2	3	8	8	8	4	5	6	6	7	4	5	6	6	7	4	5	6	6	7	26.4	26.4	26.4	36.198	330	330;329;398	1	43	0	47.639	By MS/MS	By MS/MS	By MS/MS	By MS/MS	By MS/MS	14.2	19.4	23	22.7	25.2	244910	20109	47745
A0A075B5P6;A0A075B6A0;P01872;P01872-2	A0A075B5P6;A0A075B6A0;P01872;P01872-2	7;7;7;7	7;7;7;7	7;7;7;7	Ig mu chain C region	Ighm	>tr|A0A075B5P6|A0A075B5P6_MOUSE Ig mu chain C region (Fragment) OS=Mus musculus GN=Ighm PE=4 SV=1;>tr|A0A075B6A0|A0A075B6A0_MOUSE Ig mu chain C region (Fragment) OS=Mus musculus GN=Ighm PE=4 SV=2;>sp|P01872|IGHM_MOUSE Ig mu chain C region OS=Mus musculus G	4	7	7	7	4	2	4	3	4	4	2	4	3	4	4	2	4	3	4	22.4	22.4	22.4	49.943	455	455;476;454;475	1	17	0	82.407	By MS/MS	By MS/MS	By MS/MS	By MS/MS	By MS/MS	14.3	5.5	13	9	11.9	44004	8834.5	5983.5
A0A075B5Q0;P18526	A0A075B5Q0;P18526	2;2	1;1	0;0	Ig heavy chain V region 345	Ighv5-6	>tr|A0A075B5Q0|A0A075B5Q0_MOUSE Protein Ighv5-6 (Fragment) OS=Mus musculus GN=Ighv5-6 PE=4 SV=1;>sp|P18526|HVM55_MOUSE Ig heavy chain V region 345 OS=Mus musculus PE=1 SV=1	2	2	1	0	1	1	2	0	0	0	0	1	0	0	0	0	0	0	0	18.8	9.4	0	12.863	117	117;117	1	1	0	2.1378	By matching	By matching	By matching	By matching	By matching	9.4	9.4	18.8	0	0	0	0	0
A0A075B5Q9;A0A0A6YWC7;A0A075B5Q4;P18525	A0A075B5Q9;A0A0A6YWC7;A0A075B5Q4;P18525	2;2;2;2	1;1;1;1	1;1;1;1	Ig heavy chain V region 5-84	Ighv5-15;Ighv5-12	>tr|A0A075B5Q9|A0A075B5Q9_MOUSE Protein Ighv5-15 OS=Mus musculus GN=Ighv5-15 PE=4 SV=1;>tr|A0A0A6YWC7|A0A0A6YWC7_MOUSE Protein Ighv5-15 (Fragment) OS=Mus musculus GN=Ighv5-15 PE=4 SV=1;>tr|A0A075B5Q4|A0A075B5Q4_MOUSE Protein Ighv5-12 (Fragment) OS=Mus musc	4	2	1	1	2	2	2	0	1	1	1	1	0	1	1	1	1	0	1	23.3	13.8	13.8	12.943	116	116;117;117;117	1	4	0	3.5504	By MS/MS	By MS/MS	By MS/MS	By matching	By MS/MS	23.3	23.3	23.3	0	13.8	5582	0	0
A0A075B5R0	A0A075B5R0	2	2	2		Ighv5-16	>tr|A0A075B5R0|A0A075B5R0_MOUSE Protein Ighv5-16 OS=Mus musculus GN=Ighv5-16 PE=4 SV=1	1	2	2	2	1	0	0	1	1	1	0	0	1	1	1	0	0	1	1	23.3	23.3	23.3	13.217	116	116	1	3	0	57.54	By MS/MS	By matching	By matching	By MS/MS	By MS/MS	13.8	0	0	13.8	9.5	0	0	0
A0A075B5R2;A0A075B5R3;A0A0A6YX91;P01786	A0A075B5R2;A0A075B5R3;A0A0A6YX91;P01786	2;1;1;1	2;1;1;1	2;1;1;1	Ig heavy chain V region MOPC 47A	Ighv7-3;Ighv7-2	>tr|A0A075B5R2|A0A075B5R2_MOUSE Protein Ighv7-3 (Fragment) OS=Mus musculus GN=Ighv7-3 PE=4 SV=2;>tr|A0A075B5R3|A0A075B5R3_MOUSE Protein Ighv7-2 OS=Mus musculus GN=Ighv7-2 PE=4 SV=1;>tr|A0A0A6YX91|A0A0A6YX91_MOUSE Protein Ighv7-2 (Fragment) OS=Mus musculus	4	2	2	2	1	2	0	0	1	1	2	0	0	1	1	2	0	0	1	20	20	20	13.457	120	120;118;119;117	1	4	0	1.5938	By matching	By MS/MS	By matching	By matching	By MS/MS	7.5	20	0	0	7.5	2216.3	699.47	845.43
A0A075B5R4;A0A075B5R9;A0A075B5S3;A0A0A6YVR1;A0A075B5R7	A0A075B5R4;A0A075B5R9	3;2;1;1;1	3;2;1;1;1	3;2;1;1;1		Ighv14-1;Ighv14-3	>tr|A0A075B5R4|A0A075B5R4_MOUSE Protein Ighv14-1 (Fragment) OS=Mus musculus GN=Ighv14-1 PE=4 SV=1;>tr|A0A075B5R9|A0A075B5R9_MOUSE Protein Ighv14-3 (Fragment) OS=Mus musculus GN=Ighv14-3 PE=4 SV=1	5	3	3	3	1	1	2	2	3	1	1	2	2	3	1	1	2	2	3	30.8	30.8	30.8	12.991	117	117;117;111;117;117	1	9	0	24.551	By MS/MS	By MS/MS	By MS/MS	By MS/MS	By MS/MS	9.4	9.4	19.7	20.5	30.8	16042	0	4933.8
A0A075B5R5;A0A075B5P7;A0A0A6YWG4;A0A0A6YVX8;A0A075B5Q2;P01806;P01812;P01809;P01810;P01808;P01807	A0A075B5R5	3;1;1;1;1;1;1;1;1;1;1	3;1;1;1;1;1;1;1;1;1;1	2;0;0;0;0;0;0;0;0;0;0		Ighv4-1	>tr|A0A075B5R5|A0A075B5R5_MOUSE Protein Ighv4-1 (Fragment) OS=Mus musculus GN=Ighv4-1 PE=4 SV=3	11	3	3	2	1	0	1	1	3	1	0	1	1	3	1	0	1	1	2	33.6	33.6	24.1	12.874	116	116;116;117;117;117;116;117;118;119;119;119	1	6	0	23.314	By MS/MS	By matching	By MS/MS	By MS/MS	By MS/MS	13.8	0	13.8	13.8	33.6	8556.8	1699.6	0
A0A075B5S2;P01790;P01794;P01791;P01788;P01787	A0A075B5S2;P01790;P01794;P01791;P01788;P01787	2;1;1;1;1;1	2;1;1;1;1;1	2;1;1;1;1;1	Ig heavy chain V region M511;Ig heavy chain V region HPCG14;Ig heavy chain V region HPCM6;Ig heavy chain V region H8;Ig heavy chain V regions TEPC 15/S107/HPCM1/HPCM2/HPCM3	Ighv7-1	>tr|A0A075B5S2|A0A075B5S2_MOUSE Protein Ighv7-1 (Fragment) OS=Mus musculus GN=Ighv7-1 PE=4 SV=2;>sp|P01790|HVM21_MOUSE Ig heavy chain V region M511 OS=Mus musculus PE=1 SV=1;>sp|P01794|HVM25_MOUSE Ig heavy chain V region HPCG14 OS=Mus musculus PE=1 SV=1;>s	6	2	2	2	0	0	0	0	2	0	0	0	0	2	0	0	0	0	2	18.2	18.2	18.2	13.644	121	121;122;123;123;123;123	1	2	0	1.5973	By matching	By matching	By matching	By matching	By MS/MS	0	0	0	0	18.2	2227.3	0	0
A0A075B5S5;A0A0A6YXL5	A0A075B5S5;A0A0A6YXL5	2;2	2;2	2;2		Ighv7-4	>tr|A0A075B5S5|A0A075B5S5_MOUSE Protein Ighv7-4 OS=Mus musculus GN=Ighv7-4 PE=4 SV=1;>tr|A0A0A6YXL5|A0A0A6YXL5_MOUSE Protein Ighv7-4 (Fragment) OS=Mus musculus GN=Ighv7-4 PE=4 SV=1	2	2	2	2	0	0	0	1	2	0	0	0	1	2	0	0	0	1	2	20.8	20.8	20.8	13.452	120	120;121	1	3	0	7.5155	By matching	By matching	By matching	By MS/MS	By MS/MS	0	0	0	13.3	20.8	1850.7	0	0
A0A075B5S6;P18531	A0A075B5S6;P18531	1;1	1;1	1;1	Ig heavy chain V region 3-6	Ighv3-1;Ighv3-6	>tr|A0A075B5S6|A0A075B5S6_MOUSE Protein Ighv3-1 (Fragment) OS=Mus musculus GN=Ighv3-1 PE=4 SV=1;>sp|P18531|HVM60_MOUSE Ig heavy chain V region 3-6 OS=Mus musculus GN=Ighv3-6 PE=1 SV=1	2	1	1	1	1	0	0	0	1	1	0	0	0	1	1	0	0	0	1	13.8	13.8	13.8	13.109	116	116;116	1	2	0	10.379	By MS/MS	By matching	By matching	By matching	By MS/MS	13.8	0	0	0	13.8	1826.3	0	0
A0A075B5S9;A0A0A6YWH6	A0A075B5S9;A0A0A6YWH6	1;1	1;1	1;1		Ighv9-4	>tr|A0A075B5S9|A0A075B5S9_MOUSE Protein Ighv9-4 OS=Mus musculus GN=Ighv9-4 PE=4 SV=1;>tr|A0A0A6YWH6|A0A0A6YWH6_MOUSE Protein Ighv9-4 (Fragment) OS=Mus musculus GN=Ighv9-4 PE=4 SV=1	2	1	1	1	0	1	0	1	1	0	1	0	1	1	0	1	0	1	1	11.2	11.2	11.2	10.934	98	98;117	1	3	0	9.188	By matching	By MS/MS	By matching	By MS/MS	By MS/MS	0	11.2	0	11.2	11.2	6130.7	0	3271.4
A0A075B5T2	A0A075B5T2	3	3	1		Ighv6-3	>tr|A0A075B5T2|A0A075B5T2_MOUSE Protein Ighv6-3 (Fragment) OS=Mus musculus GN=Ighv6-3 PE=4 SV=3	1	3	3	1	2	2	1	2	2	2	2	1	2	2	1	1	0	1	0	30.5	30.5	7.6	13.259	118	118	1	12	0	72.825	By MS/MS	By matching	By matching	By MS/MS	By matching	21.2	21.2	13.6	21.2	22.9	9519.8	1201	2581.1
A0A075B5T6	A0A075B5T6	1	1	1		Ighv10-3	>tr|A0A075B5T6|A0A075B5T6_MOUSE Protein Ighv10-3 (Fragment) OS=Mus musculus GN=Ighv10-3 PE=4 SV=1	1	1	1	1	1	0	0	0	1	1	0	0	0	1	1	0	0	0	1	9.2	9.2	9.2	13.544	119	119	1	2	0	3.8403	By MS/MS	By matching	By matching	By matching	By MS/MS	9.2	0	0	0	9.2	1486.1	0	0
A0A075B5V6	A0A075B5V6	4	1	0		Ighv1-42	>tr|A0A075B5V6|A0A075B5V6_MOUSE Protein Ighv1-42 OS=Mus musculus GN=Ighv1-42 PE=4 SV=1	1	4	1	0	2	2	2	4	3	0	0	0	1	0	0	0	0	0	0	43.9	24.5	0	10.776	98	98	1	39	0	22.416	By matching	By matching	By matching	By matching	By matching	33.7	33.7	33.7	43.9	33.7	0	0	0
A0A075B5V7;A0A0A6YXN5;A0A0A6YY38;A0A075B5U6;A0A0A6YX66	A0A075B5V7;A0A0A6YXN5;A0A0A6YY38	4;3;2;1;1	2;1;0;0;0	2;1;0;0;0		Ighv1-43	>tr|A0A075B5V7|A0A075B5V7_MOUSE Protein Ighv1-43 OS=Mus musculus GN=Ighv1-43 PE=4 SV=1;>tr|A0A0A6YXN5|A0A0A6YXN5_MOUSE Protein Ighv1-43 (Fragment) OS=Mus musculus GN=Ighv1-43 PE=4 SV=1;>tr|A0A0A6YY38|A0A0A6YY38_MOUSE Protein Ighv1-42 (Fragment) OS=Mus musc	5	4	2	2	1	2	1	4	1	0	1	0	2	0	0	1	0	2	0	43.9	19.4	19.4	10.761	98	98;117;117;116;117	1	7	0	17.649	By matching	By MS/MS	By matching	By MS/MS	By matching	14.3	33.7	14.3	43.9	14.3	12651	0	0
A0A075B5W6	A0A075B5W6	1	1	1		Ighv1-55	>tr|A0A075B5W6|A0A075B5W6_MOUSE Protein Ighv1-55 (Fragment) OS=Mus musculus GN=Ighv1-55 PE=4 SV=1	1	1	1	1	1	1	0	1	0	1	1	0	1	0	1	1	0	1	0	21.4	21.4	21.4	12.687	117	117	1	4	0	42.546	By MS/MS	By MS/MS	By matching	By MS/MS	By matching	21.4	21.4	0	21.4	0	0	0	0
A0A075B5X6	A0A075B5X6	1	1	1		Ighv1-67	>tr|A0A075B5X6|A0A075B5X6_MOUSE Protein Ighv1-67 OS=Mus musculus GN=Ighv1-67 PE=4 SV=1	1	1	1	1	0	0	0	1	0	0	0	0	1	0	0	0	0	1	0	24.5	24.5	24.5	10.976	98	98	1	2	0	4.9994	By matching	By matching	By matching	By MS/MS	By matching	0	0	0	24.5	0	0	0	0
A0A075B5Y3	A0A075B5Y3	1	1	1		Ighv1-80	>tr|A0A075B5Y3|A0A075B5Y3_MOUSE Protein Ighv1-80 OS=Mus musculus GN=Ighv1-80 PE=4 SV=1	1	1	1	1	0	0	0	0	1	0	0	0	0	1	0	0	0	0	1	17.1	17.1	17.1	12.763	117	117	1	2	0	2.1342	By matching	By matching	By matching	By matching	By MS/MS	0	0	0	0	17.1	835.34	0	0
A0A075B5Y4;P01747;P01746	A0A075B5Y4	3;1;1	2;1;1	2;1;1		Ighv1-81	>tr|A0A075B5Y4|A0A075B5Y4_MOUSE Protein Ighv1-81 OS=Mus musculus GN=Ighv1-81 PE=4 SV=1	3	3	2	2	2	1	2	2	3	2	1	2	2	2	2	1	2	2	2	32.5	23.9	23.9	12.989	117	117;120;140	1	11	0	65.711	By MS/MS	By MS/MS	By MS/MS	By MS/MS	By MS/MS	23.9	12	23.9	23.9	32.5	28501	6062.3	4205.2
A0A075B677	A0A075B677	1	1	1		Igkv4-53	>tr|A0A075B677|A0A075B677_MOUSE Protein Igkv4-53 OS=Mus musculus GN=Igkv4-53 PE=4 SV=1	1	1	1	1	0	0	0	0	1	0	0	0	0	1	0	0	0	0	1	18.6	18.6	18.6	10.366	97	97	1	1	0	1.811	By matching	By matching	By matching	By matching	By MS/MS	0	0	0	0	18.6	0	0	0
A0A075B680;A0A0A6YXZ4	A0A075B680;A0A0A6YXZ4	1;1	1;1	1;1		Ighv1-62-2	>tr|A0A075B680|A0A075B680_MOUSE Protein Ighv1-62-2 OS=Mus musculus GN=Ighv1-62-2 PE=4 SV=1;>tr|A0A0A6YXZ4|A0A0A6YXZ4_MOUSE Protein Ighv1-62-2 (Fragment) OS=Mus musculus GN=Ighv1-62-2 PE=4 SV=1	2	1	1	1	0	0	1	1	0	0	0	1	1	0	0	0	1	1	0	13	13	13	11.224	100	100;119	1	2	0.0046838	1.2009	By matching	By matching	By MS/MS	By MS/MS	By matching	0	0	13	13	0	0	0	0
A0A087WS98;A0A087WP86;A0A087WQ14;A0A087WRA1;Q99JY9	A0A087WS98;A0A087WP86;A0A087WQ14;A0A087WRA1;Q99JY9	1;1;1;1;1	1;1;1;1;1	1;1;1;1;1	Actin-related protein 3	Actr3	>tr|A0A087WS98|A0A087WS98_MOUSE Actin-related protein 3 (Fragment) OS=Mus musculus GN=Actr3 PE=3 SV=1;>tr|A0A087WP86|A0A087WP86_MOUSE Actin-related protein 3 (Fragment) OS=Mus musculus GN=Actr3 PE=3 SV=1;>tr|A0A087WQ14|A0A087WQ14_MOUSE Actin-related protei	5	1	1	1	0	0	0	0	1	0	0	0	0	1	0	0	0	0	1	17.1	17.1	17.1	14.723	129	129;155;161;216;418	1	1	0.0024213	1.3637	By matching	By matching	By matching	By matching	By MS/MS	0	0	0	0	17.1	0	0	0
E9Q9T1;A0A087WPK3;Q3UZ39-2;G5E8E1;A0A087WNU6;A0A087WSF5;Q3UZ39	E9Q9T1;A0A087WPK3;Q3UZ39-2;G5E8E1;A0A087WNU6;A0A087WSF5;Q3UZ39	4;4;4;3;3;2;2	4;4;4;3;3;2;2	4;4;4;3;3;2;2	Leucine-rich repeat flightless-interacting protein 1	Lrrfip1	>tr|E9Q9T1|E9Q9T1_MOUSE Leucine-rich repeat flightless-interacting protein 1 OS=Mus musculus GN=Lrrfip1 PE=1 SV=2;>tr|A0A087WPK3|A0A087WPK3_MOUSE Leucine-rich repeat flightless-interacting protein 1 OS=Mus musculus GN=Lrrfip1 PE=1 SV=1;>sp|Q3UZ39-2|LRRF1_M	7	4	4	4	2	4	0	0	0	2	4	0	0	0	2	4	0	0	0	9.1	9.1	9.1	71.131	628	628;663;628;428;575;323;729	1	7	0	28.77	By MS/MS	By MS/MS	By matching	By matching	By matching	4.3	9.1	0	0	0	6019.1	1931	4088.1
A0A087WQ77;Q91VD9	A0A087WQ77;Q91VD9	1;1	1;1	1;1	NADH-ubiquinone oxidoreductase 75 kDa subunit, mitochondrial	Ndufs1	>tr|A0A087WQ77|A0A087WQ77_MOUSE NADH-ubiquinone oxidoreductase 75 kDa subunit, mitochondrial (Fragment) OS=Mus musculus GN=Ndufs1 PE=4 SV=1;>sp|Q91VD9|NDUS1_MOUSE NADH-ubiquinone oxidoreductase 75 kDa subunit, mitochondrial OS=Mus musculus GN=Ndufs1 PE=1 S	2	1	1	1	0	0	0	0	1	0	0	0	0	1	0	0	0	0	1	30.6	30.6	30.6	7.18	62	62;727	1	1	0	2.0837	By matching	By matching	By matching	By matching	By MS/MS	0	0	0	0	30.6	401.5	0	0
A0A087WQD6;A0A087WSU2;Q8K310	A0A087WQD6;A0A087WSU2;Q8K310	1;1;1	1;1;1	1;1;1	Matrin-3	Matr3	>tr|A0A087WQD6|A0A087WQD6_MOUSE Matrin-3 (Fragment) OS=Mus musculus GN=Matr3 PE=4 SV=1;>tr|A0A087WSU2|A0A087WSU2_MOUSE Matrin-3 (Fragment) OS=Mus musculus GN=Matr3 PE=1 SV=2;>sp|Q8K310|MATR3_MOUSE Matrin-3 OS=Mus musculus GN=Matr3 PE=1 SV=1	3	1	1	1	0	0	1	0	0	0	0	1	0	0	0	0	1	0	0	9	9	9	16.418	155	155;385;846	1	1	0	2.5641	By matching	By matching	By MS/MS	By matching	By matching	0	0	9	0	0	0	0	0
A0A0A0MQA5;P68368;A0A087WQS4;A0A087WSB0;A0A087WSL5;A0A087WRB4	A0A0A0MQA5;P68368	12;12;3;2;2;2	3;3;2;1;1;1	3;3;2;1;1;1	Tubulin alpha-4A chain	Tuba4a	>tr|A0A0A0MQA5|A0A0A0MQA5_MOUSE Tubulin alpha-4A chain (Fragment) OS=Mus musculus GN=Tuba4a PE=4 SV=1;>sp|P68368|TBA4A_MOUSE Tubulin alpha-4A chain OS=Mus musculus GN=Tuba4a PE=1 SV=1	6	12	3	3	12	11	10	10	10	3	3	3	2	3	3	3	3	2	3	39.6	7.1	7.1	52.793	477	477;448;125;81;89;100	1	18	0	28.129	By MS/MS	By MS/MS	By MS/MS	By MS/MS	By MS/MS	39.6	35.4	31.9	33.3	31.9	68380	12566	14346
A0A0A0MQC1	A0A0A0MQC1	1	1	1			>tr|A0A0A0MQC1|A0A0A0MQC1_MOUSE Protein Ighv3-5 OS=Mus musculus GN=Ighv3-5 PE=4 SV=1	1	1	1	1	0	1	1	0	0	0	1	1	0	0	0	1	1	0	0	13.1	13.1	13.1	11.277	99	99	1	2	0	3.0843	By matching	By MS/MS	By MS/MS	By matching	By matching	0	13.1	13.1	0	0	1372.8	0	0
S4R1W1;A0A0A0MQF6;P16858;S4R257;D3YYI5;V9GX06;S4R1W8;S4R2G5;Q64467	S4R1W1;A0A0A0MQF6;P16858;S4R257;D3YYI5	8;8;8;6;5;2;1;1;1	8;8;8;6;5;2;1;1;1	8;8;8;6;5;2;1;1;1	Glyceraldehyde-3-phosphate dehydrogenase	Gm3839;Gapdh;Gm7293	>tr|S4R1W1|S4R1W1_MOUSE Glyceraldehyde-3-phosphate dehydrogenase OS=Mus musculus GN=Gm3839 PE=3 SV=1;>tr|A0A0A0MQF6|A0A0A0MQF6_MOUSE Glyceraldehyde-3-phosphate dehydrogenase OS=Mus musculus GN=Gapdh PE=4 SV=1;>sp|P16858|G3P_MOUSE Glyceraldehyde-3-phosphate	9	8	8	8	8	7	4	6	6	8	7	4	6	6	8	7	4	6	6	34.2	34.2	34.2	35.812	333	333;359;333;280;336;183;55;440;440	1	41	0	129.68	By MS/MS	By MS/MS	By MS/MS	By MS/MS	By MS/MS	34.2	34.2	17.1	30.6	27	152940	23316	35131
A0A0A0MQG2;Q62261-2;Q62261;E9Q397;Q3UGX2;P15508	A0A0A0MQG2;Q62261-2;Q62261;E9Q397;Q3UGX2;P15508	2;2;2;1;1;1	2;2;2;1;1;1	2;2;2;1;1;1	Spectrin beta chain, non-erythrocytic 1;Spectrin beta chain, erythrocytic	Sptbn1;Sptb	>tr|A0A0A0MQG2|A0A0A0MQG2_MOUSE Spectrin beta chain, non-erythrocytic 1 (Fragment) OS=Mus musculus GN=Sptbn1 PE=4 SV=1;>sp|Q62261-2|SPTB2_MOUSE Isoform 2 of Spectrin beta chain, non-erythrocytic 1 OS=Mus musculus GN=Sptbn1;>sp|Q62261|SPTB2_MOUSE Spectrin b	6	2	2	2	0	0	2	0	0	0	0	2	0	0	0	0	2	0	0	1	1	1	244.25	2092	2092;2154;2363;2137;2329;2128	1	2	0	2.9915	By matching	By matching	By MS/MS	By matching	By matching	0	0	1	0	0	0	0	0
A0A0A0MQN8;H3BIX4;Z4YLB7;P97300-3;P97300-1;P97300	A0A0A0MQN8;H3BIX4;Z4YLB7;P97300-3;P97300-1;P97300	1;1;1;1;1;1	1;1;1;1;1;1	1;1;1;1;1;1	Neuroplastin	Nptn	>tr|A0A0A0MQN8|A0A0A0MQN8_MOUSE Neuroplastin OS=Mus musculus GN=Nptn PE=4 SV=1;>tr|H3BIX4|H3BIX4_MOUSE Neuroplastin (Fragment) OS=Mus musculus GN=Nptn PE=4 SV=1;>tr|Z4YLB7|Z4YLB7_MOUSE Neuroplastin OS=Mus musculus GN=Nptn PE=4 SV=1;>sp|P97300-3|NPTN_MOUSE	6	1	1	1	0	1	1	0	1	0	1	1	0	1	0	1	1	0	1	8.2	8.2	8.2	13.163	122	122;221;277;277;281;397	1	3	0	2.5169	By matching	By matching	By MS/MS	By matching	By MS/MS	0	8.2	8.2	0	8.2	4022.6	0	1937
A0A0A6YW67;E9Q9J0;J3QK04;E9Q4P0;E9Q5F6;E9QNP0;Q5SX22;P62984;P62983;P0CG49;P0CG50	A0A0A6YW67;E9Q9J0;J3QK04;E9Q4P0;E9Q5F6;E9QNP0;Q5SX22;P62984;P62983;P0CG49;P0CG50	1;1;1;1;1;1;1;1;1;1;1	1;1;1;1;1;1;1;1;1;1;1	1;1;1;1;1;1;1;1;1;1;1	Ubiquitin-60S ribosomal protein L40;Ubiquitin;60S ribosomal protein L40;Ubiquitin-40S ribosomal protein S27a;Ubiquitin;40S ribosomal protein S27a;Polyubiquitin-B;Ubiquitin;Polyubiquitin-C;Ubiquitin;Ubiquitin-related 1;Ubiquitin-related 2	Uba52;Gm7808;Kxd1;Ubc;Ubb;Rps27a	>tr|A0A0A6YW67|A0A0A6YW67_MOUSE MCG23377, isoform CRA_b OS=Mus musculus GN=mCG_23377 PE=4 SV=1;>tr|E9Q9J0|E9Q9J0_MOUSE Ubiquitin-60S ribosomal protein L40 (Fragment) OS=Mus musculus GN=Uba52 PE=1 SV=1;>tr|J3QK04|J3QK04_MOUSE MCG67952 OS=Mus musculus GN=Gm7	11	1	1	1	0	0	1	1	1	0	0	1	1	1	0	0	1	1	1	20.8	20.8	20.8	8.7279	77	77;96;128;193;201;232;236;128;156;305;734	1	3	0	22.714	By matching	By matching	By MS/MS	By MS/MS	By MS/MS	0	0	20.8	20.8	20.8	15276	0	0
A0A0A6YW88;Q3UHL1	A0A0A6YW88;Q3UHL1	1;1	1;1	1;1	CaM kinase-like vesicle-associated protein	Camkv	>tr|A0A0A6YW88|A0A0A6YW88_MOUSE CaM kinase-like vesicle-associated protein OS=Mus musculus GN=Camkv PE=4 SV=1;>sp|Q3UHL1|CAMKV_MOUSE CaM kinase-like vesicle-associated protein OS=Mus musculus GN=Camkv PE=1 SV=2	2	1	1	1	0	0	0	1	1	0	0	0	1	1	0	0	0	1	1	4.1	4.1	4.1	51.674	484	484;512	1	2	0	4.0813	By matching	By matching	By matching	By MS/MS	By MS/MS	0	0	0	4.1	4.1	2775.7	0	0
E9QNQ4;A0A0A6YWG7;Q8CHG7	E9QNQ4;A0A0A6YWG7;Q8CHG7	1;1;1	1;1;1	1;1;1	Rap guanine nucleotide exchange factor 2	Rapgef2	>tr|E9QNQ4|E9QNQ4_MOUSE Rap guanine nucleotide exchange factor 2 OS=Mus musculus GN=Rapgef2 PE=1 SV=1;>tr|A0A0A6YWG7|A0A0A6YWG7_MOUSE Rap guanine nucleotide exchange factor 2 OS=Mus musculus GN=Rapgef2 PE=4 SV=1;>sp|Q8CHG7|RPGF2_MOUSE Rap guanine nucleotid	3	1	1	1	1	0	0	0	0	1	0	0	0	0	1	0	0	0	0	1.3	1.3	1.3	166.43	1494	1494;1644;1496	1	1	0	1.7214	By MS/MS	By matching	By matching	By matching	By matching	1.3	0	0	0	0	0	0	0
A0A0A6YXA5;A0A0A6YVW3	A0A0A6YXA5;A0A0A6YVW3	3;2	2;1	2;1			>tr|A0A0A6YXA5|A0A0A6YXA5_MOUSE MCG114298 (Fragment) OS=Mus musculus GN=Ighv1-15 PE=4 SV=1;>tr|A0A0A6YVW3|A0A0A6YVW3_MOUSE Protein Ighv1-23 (Fragment) OS=Mus musculus GN=Ighv1-23 PE=4 SV=1	2	3	2	2	0	0	1	1	1	0	0	1	1	0	0	0	1	1	0	41.9	33.3	33.3	12.953	117	117;117	1	2	0	10.411	By matching	By matching	By MS/MS	By MS/MS	By matching	0	0	21.4	12	8.5	0	0	0
A0A0A6YXN4;A0A075B5U4	A0A0A6YXN4;A0A075B5U4	4;3	4;3	3;2		Ighv1-18	>tr|A0A0A6YXN4|A0A0A6YXN4_MOUSE Protein Ighv1-18 (Fragment) OS=Mus musculus GN=Ighv1-18 PE=4 SV=1;>tr|A0A075B5U4|A0A075B5U4_MOUSE Protein Ighv1-18 OS=Mus musculus GN=Ighv1-18 PE=4 SV=1	2	4	4	3	1	2	2	2	4	1	2	2	2	4	1	2	2	2	3	50.4	50.4	41.9	12.912	117	117;102	1	13	0	31.249	By MS/MS	By MS/MS	By MS/MS	By MS/MS	By MS/MS	12	24.8	24.8	24.8	50.4	39853	7747.8	14622
A0A0A6YXQ0	A0A0A6YXQ0	1	1	1			>tr|A0A0A6YXQ0|A0A0A6YXQ0_MOUSE Protein Ighv8-8 (Fragment) OS=Mus musculus GN=Ighv8-8 PE=4 SV=1	1	1	1	1	1	1	1	1	1	1	1	1	1	1	1	1	1	1	1	13.4	13.4	13.4	13.185	119	119	1	6	0	10.636	By matching	By MS/MS	By MS/MS	By matching	By MS/MS	13.4	13.4	13.4	13.4	13.4	15338	2066.6	2135.7
A0A0A6YY53;F6TQW2;P01864	A0A0A6YY53;F6TQW2;P01864	7;7;4	6;6;3	6;6;3	Ig gamma-2A chain C region secreted form	Ighg2c	>tr|A0A0A6YY53|A0A0A6YY53_MOUSE Protein Ighg2c (Fragment) OS=Mus musculus GN=Ighg2c PE=4 SV=1;>tr|F6TQW2|F6TQW2_MOUSE Protein Ighg2c OS=Mus musculus GN=Ighg2c PE=4 SV=1;>sp|P01864|GCAB_MOUSE Ig gamma-2A chain C region secreted form OS=Mus musculus PE=1 SV=	3	7	6	6	5	6	7	7	6	4	5	6	6	5	4	5	6	6	5	33.4	28.7	28.7	36.407	335	335;403;335	1	57	0	147.48	By MS/MS	By MS/MS	By MS/MS	By MS/MS	By MS/MS	24.8	33.1	33.4	33.4	25.1	535460	61102	113550
A0A0A6YYE7;A0A075B5L8;A0A0A6YYE5;A0A075B5M4	A0A0A6YYE7;A0A075B5L8;A0A0A6YYE5;A0A075B5M4	2;1;1;1	2;1;1;1	2;1;1;1		Igkv4-79;Igkv4-57-1	>tr|A0A0A6YYE7|A0A0A6YYE7_MOUSE Protein Igkv4-57 OS=Mus musculus GN=Igkv4-57 PE=4 SV=1;>tr|A0A075B5L8|A0A075B5L8_MOUSE Protein Igkv4-79 OS=Mus musculus GN=Igkv4-79 PE=4 SV=1;>tr|A0A0A6YYE5|A0A0A6YYE5_MOUSE Protein Igkv4-78 OS=Mus musculus GN=Igkv4-78 PE=4	4	2	2	2	1	1	1	1	1	1	1	1	1	1	1	1	1	1	1	27.6	27.6	27.6	12.592	116	116;117;118;119	1	5	0	17.966	By MS/MS	By MS/MS	By MS/MS	By MS/MS	By MS/MS	13.8	13.8	13.8	13.8	13.8	8983.8	0	0
A0JNY3;Q8BUV3	A0JNY3;Q8BUV3	3;3	3;3	3;3	Gephyrin;Molybdopterin adenylyltransferase;Molybdopterin molybdenumtransferase	Gphn	>tr|A0JNY3|A0JNY3_MOUSE Gephyrin OS=Mus musculus GN=Gphn PE=2 SV=1;>sp|Q8BUV3|GEPH_MOUSE Gephyrin OS=Mus musculus GN=Gphn PE=1 SV=2	2	3	3	3	1	3	0	0	0	1	3	0	0	0	1	3	0	0	0	4.9	4.9	4.9	83.665	772	772;769	1	4	0	10.713	By MS/MS	By MS/MS	By matching	By matching	By matching	2.2	4.9	0	0	0	9942.2	1179.7	8762.5
A2A7R5;E9PV73;P84075;P62748	A2A7R5;E9PV73;P84075;P62748	1;1;1;1	1;1;1;1	1;1;1;1	Neuron-specific calcium-binding protein hippocalcin;Hippocalcin-like protein 1	Hpca;Hpcal1	>tr|A2A7R5|A2A7R5_MOUSE Neuron-specific calcium-binding protein hippocalcin (Fragment) OS=Mus musculus GN=Hpca PE=4 SV=1;>tr|E9PV73|E9PV73_MOUSE Neuron-specific calcium-binding protein hippocalcin (Fragment) OS=Mus musculus GN=Hpca PE=4 SV=1;>sp|P84075|HPC	4	1	1	1	0	0	0	0	1	0	0	0	0	1	0	0	0	0	1	8.1	8.1	8.1	18.965	161	161;187;193;193	1	1	0	2.239	By matching	By matching	By matching	By matching	By MS/MS	0	0	0	0	8.1	0	0	0
A2AC13;Q3TLP8;Q05144;P63001;P60764	A2AC13;Q3TLP8;Q05144;P63001;P60764	1;1;1;1;1	1;1;1;1;1	1;1;1;1;1	Ras-related C3 botulinum toxin substrate 2;Ras-related C3 botulinum toxin substrate 1;Ras-related C3 botulinum toxin substrate 3	Rac3;Rac1;Rac2	>tr|A2AC13|A2AC13_MOUSE RAS-related C3 botulinum substrate 3, isoform CRA_a (Fragment) OS=Mus musculus GN=Rac3 PE=3 SV=1;>tr|Q3TLP8|Q3TLP8_MOUSE RAS-related C3 botulinum substrate 1, isoform CRA_a OS=Mus musculus GN=Rac1 PE=2 SV=1;>sp|Q05144|RAC2_MOUSE Ras	5	1	1	1	0	0	0	0	1	0	0	0	0	1	0	0	0	0	1	4.3	4.3	4.3	20.735	185	185;211;192;192;192	1	1	0.0046729	1.1991	By matching	By matching	By matching	By matching	By MS/MS	0	0	0	0	4.3	0	0	0
A2AEG3;A2AEG6;P35803-5;P35803-4;P35803-3;P35803-8;P35803-2;P35803	A2AEG3;A2AEG6;P35803-5;P35803-4;P35803-3;P35803-8;P35803-2;P35803	1;1;1;1;1;1;1;1	1;1;1;1;1;1;1;1	1;1;1;1;1;1;1;1	Neuronal membrane glycoprotein M6-b	Gpm6b	>tr|A2AEG3|A2AEG3_MOUSE Glycoprotein m6b, isoform CRA_a OS=Mus musculus GN=Gpm6b PE=4 SV=1;>tr|A2AEG6|A2AEG6_MOUSE Glycoprotein m6b, isoform CRA_g OS=Mus musculus GN=Gpm6b PE=4 SV=1;>sp|P35803-5|GPM6B_MOUSE Isoform 5 of Neuronal membrane glycoprotein M6-b	8	1	1	1	0	0	1	0	1	0	0	1	0	1	0	0	1	0	1	4.3	4.3	4.3	33.515	305	305;328;246;265;269;288;305;328	1	2	0.0068337	0.99099	By matching	By matching	By MS/MS	By matching	By MS/MS	0	0	4.3	0	4.3	0	0	0
D6RCZ1;A2AFW6;Q9D050;Q791V5	D6RCZ1;A2AFW6;Q9D050;Q791V5	1;1;1;1	1;1;1;1	1;1;1;1	Mitochondrial carrier homolog 2	Mtch2	>tr|D6RCZ1|D6RCZ1_MOUSE Mitochondrial carrier homolog 2 OS=Mus musculus GN=Mtch2 PE=4 SV=1;>tr|A2AFW6|A2AFW6_MOUSE Mitochondrial carrier homolog 2 OS=Mus musculus GN=Mtch2 PE=3 SV=1;>tr|Q9D050|Q9D050_MOUSE Mitochondrial carrier homolog 2 OS=Mus musculus GN	4	1	1	1	0	0	1	1	0	0	0	1	1	0	0	0	1	1	0	53.3	53.3	53.3	4.5524	45	45;294;312;303	1	2	0	17.184	By matching	By matching	By MS/MS	By MS/MS	By matching	0	0	53.3	53.3	0	0	0	0
Q8C048;A2ALL9;Q0VF55	Q8C048;A2ALL9;Q0VF55	5;5;5	1;1;1	1;1;1	Calcium-transporting ATPase	Atp2b3	>tr|Q8C048|Q8C048_MOUSE Calcium-transporting ATPase OS=Mus musculus GN=Atp2b3 PE=2 SV=1;>tr|A2ALL9|A2ALL9_MOUSE Calcium-transporting ATPase OS=Mus musculus GN=Atp2b3 PE=1 SV=1;>tr|Q0VF55|Q0VF55_MOUSE Calcium-transporting ATPase OS=Mus musculus GN=Atp2b3 PE	3	5	1	1	2	1	3	3	3	1	0	0	1	1	1	0	0	1	1	5.7	1.2	1.2	125.71	1144	1144;1173;1220	1	3	0	3.8851	By matching	By matching	By matching	By MS/MS	By MS/MS	2.7	1.5	4.5	4.2	4.2	825.18	424.89	0
F6ZL13;Q8BXU5;A2ALV3;Q62420	F6ZL13;Q8BXU5;A2ALV3;Q62420	1;1;1;1	1;1;1;1	1;1;1;1	Endophilin-A1	Sh3gl2	>tr|F6ZL13|F6ZL13_MOUSE Endophilin-A1 (Fragment) OS=Mus musculus GN=Sh3gl2 PE=4 SV=1;>tr|Q8BXU5|Q8BXU5_MOUSE Endophilin-A1 OS=Mus musculus GN=Sh3gl2 PE=2 SV=1;>tr|A2ALV3|A2ALV3_MOUSE Endophilin-A1 OS=Mus musculus GN=Sh3gl2 PE=4 SV=1;>sp|Q62420|SH3G2_MOUSE	4	1	1	1	0	0	0	0	1	0	0	0	0	1	0	0	0	0	1	5.2	5.2	5.2	26.083	231	231;245;431;352	1	1	0.0046512	1.1699	By matching	By matching	By matching	By matching	By MS/MS	0	0	0	0	5.2	688.12	0	0
A2ARP5;P30275;B0R0E8;B0R0E9	A2ARP5;P30275;B0R0E8;B0R0E9	2;2;1;1	2;2;1;1	2;2;1;1	Creatine kinase U-type, mitochondrial	Ckmt1	>tr|A2ARP5|A2ARP5_MOUSE Creatine kinase U-type, mitochondrial (Fragment) OS=Mus musculus GN=Ckmt1 PE=3 SV=1;>sp|P30275|KCRU_MOUSE Creatine kinase U-type, mitochondrial OS=Mus musculus GN=Ckmt1 PE=1 SV=1;>tr|B0R0E8|B0R0E8_MOUSE Creatine kinase U-type, mitoc	4	2	2	2	0	0	0	0	2	0	0	0	0	2	0	0	0	0	2	8.8	8.8	8.8	27.744	251	251;418;117;149	1	2	0.0046948	1.2047	By matching	By matching	By matching	By matching	By MS/MS	0	0	0	0	8.8	779.87	0	0
A2ARP8;Q9QYR6;Q9QYR6-2	A2ARP8;Q9QYR6;Q9QYR6-2	26;26;26	26;26;26	25;25;25	Microtubule-associated protein 1A;MAP1A heavy chain;MAP1 light chain LC2	Map1a	>tr|A2ARP8|A2ARP8_MOUSE Microtubule-associated protein 1A OS=Mus musculus GN=Map1a PE=1 SV=1;>sp|Q9QYR6|MAP1A_MOUSE Microtubule-associated protein 1A OS=Mus musculus GN=Map1a PE=1 SV=2;>sp|Q9QYR6-2|MAP1A_MOUSE Isoform 2 of Microtubule-associated protein 1A	3	26	26	25	18	22	4	2	7	18	22	4	2	7	18	21	4	2	7	14.1	14.1	13.7	325.88	3014	3014;2776;3000	1	58	0	200.9	By MS/MS	By MS/MS	By MS/MS	By matching	By MS/MS	9.8	12.2	2	1.1	3.2	73437	23098	43014
A2AS98;P28660-2;P28660	A2AS98;P28660-2;P28660	1;1;1	1;1;1	1;1;1	Nck-associated protein 1	Nckap1	>tr|A2AS98|A2AS98_MOUSE Nck-associated protein 1 OS=Mus musculus GN=Nckap1 PE=4 SV=1;>sp|P28660-2|NCKP1_MOUSE Isoform 2 of Nck-associated protein 1 OS=Mus musculus GN=Nckap1;>sp|P28660|NCKP1_MOUSE Nck-associated protein 1 OS=Mus musculus GN=Nckap1 PE=1 SV=	3	1	1	1	1	1	0	0	0	1	1	0	0	0	1	1	0	0	0	1.1	1.1	1.1	129.51	1134	1134;1037;1128	1	2	0	7.3452	By MS/MS	By MS/MS	By matching	By matching	By matching	1.1	1.1	0	0	0	1899.8	0	1899.8
A2BGG7;P62960	A2BGG7;P62960	1;1	1;1	1;1	Nuclease-sensitive element-binding protein 1	Ybx1	>tr|A2BGG7|A2BGG7_MOUSE Nuclease-sensitive element-binding protein 1 (Fragment) OS=Mus musculus GN=Ybx1 PE=1 SV=1;>sp|P62960|YBOX1_MOUSE Nuclease-sensitive element-binding protein 1 OS=Mus musculus GN=Ybx1 PE=1 SV=3	2	1	1	1	0	0	0	1	1	0	0	0	1	1	0	0	0	1	1	8.9	8.9	8.9	24.74	214	214;322	1	2	0	3.8425	By matching	By matching	By matching	By MS/MS	By MS/MS	0	0	0	8.9	8.9	682.26	0	0
A3KGU5;A3KGU7;E9Q447;P16546-2;P16546;A3KGU4;A3KGU9	A3KGU5;A3KGU7;E9Q447;P16546-2;P16546	15;15;15;15;15;2;1	15;15;15;15;15;2;1	15;15;15;15;15;2;1	Spectrin alpha chain, non-erythrocytic 1	Sptan1	>tr|A3KGU5|A3KGU5_MOUSE Spectrin alpha chain, non-erythrocytic 1 OS=Mus musculus GN=Sptan1 PE=1 SV=1;>tr|A3KGU7|A3KGU7_MOUSE Spectrin alpha chain, non-erythrocytic 1 OS=Mus musculus GN=Sptan1 PE=1 SV=1;>tr|E9Q447|E9Q447_MOUSE Spectrin alpha chain, non-eryt	7	15	15	15	1	1	8	4	9	1	1	8	4	9	1	1	8	4	9	9.2	9.2	9.2	282.89	2457	2457;2477;2478;2452;2472;136;477	1	23	0	58.75	By MS/MS	By MS/MS	By MS/MS	By MS/MS	By MS/MS	0.8	0.8	4.6	2.8	5.5	8877.7	0	0
A6ZI44;P05064;D3YWI1;Q9CPQ9;A6ZI46;D3YV98	A6ZI44;P05064;D3YWI1;Q9CPQ9;A6ZI46	4;4;2;2;2;1	4;4;2;2;2;1	4;4;2;2;2;1	Fructose-bisphosphate aldolase A	Aldoa;Aldoart1	>tr|A6ZI44|A6ZI44_MOUSE Fructose-bisphosphate aldolase OS=Mus musculus GN=Aldoa PE=2 SV=1;>sp|P05064|ALDOA_MOUSE Fructose-bisphosphate aldolase A OS=Mus musculus GN=Aldoa PE=1 SV=2;>tr|D3YWI1|D3YWI1_MOUSE Fructose-bisphosphate aldolase (Fragment) OS=Mus mu	6	4	4	4	0	1	0	2	2	0	1	0	2	2	0	1	0	2	2	21.1	21.1	21.1	45.12	418	418;364;236;364;419;193	1	5	0	32.495	By matching	By MS/MS	By matching	By MS/MS	By MS/MS	0	4.8	0	10.8	10.3	4405.2	0	0
A8DUK4;E9Q223;P02088;P02089;CON__Q3SX09;CON__P02070;P02104	A8DUK4;E9Q223;P02088	7;5;5;3;2;1;1	7;5;5;3;2;1;1	7;5;5;3;2;1;1	Hemoglobin subunit beta-1	Hbbt1;Hbb-bs;Hbb-b1	>tr|A8DUK4|A8DUK4_MOUSE Beta-globin OS=Mus musculus GN=Hbbt1 PE=3 SV=1;>tr|E9Q223|E9Q223_MOUSE Protein Hbb-bs (Fragment) OS=Mus musculus GN=Hbb-bs PE=3 SV=1;>sp|P02088|HBB1_MOUSE Hemoglobin subunit beta-1 OS=Mus musculus GN=Hbb-b1 PE=1 SV=2	7	7	7	7	6	6	6	4	6	6	6	6	4	6	6	6	6	4	6	62.6	62.6	62.6	15.748	147	147;103;147;147;201;145;147	1	30	0	92.152	By MS/MS	By MS/MS	By MS/MS	By MS/MS	By MS/MS	56.5	56.5	49.7	35.4	51.7	110320	19801	29330
B0QZN5;P63044;P63024	B0QZN5;P63044;P63024	2;2;1	2;2;1	2;2;1	Vesicle-associated membrane protein 2;Vesicle-associated membrane protein 3	Vamp2;Vamp3	>tr|B0QZN5|B0QZN5_MOUSE Vesicle-associated membrane protein 2 OS=Mus musculus GN=Vamp2 PE=4 SV=1;>sp|P63044|VAMP2_MOUSE Vesicle-associated membrane protein 2 OS=Mus musculus GN=Vamp2 PE=1 SV=2;>sp|P63024|VAMP3_MOUSE Vesicle-associated membrane protein 3 OS	3	2	2	2	0	0	1	1	2	0	0	1	1	2	0	0	1	1	2	20.2	20.2	20.2	17.862	163	163;116;103	1	4	0	23.983	By matching	By matching	By matching	By matching	By MS/MS	0	0	10.4	10.4	20.2	7161.2	0	0
B0V2P6;B0V2P5;Q8BPN8-3;Q8BPN8-2;Q8BPN8	B0V2P6;B0V2P5;Q8BPN8-3;Q8BPN8-2;Q8BPN8	1;1;1;1;1	1;1;1;1;1	1;1;1;1;1	DmX-like protein 2	Dmxl2	>tr|B0V2P6|B0V2P6_MOUSE DmX-like protein 2 (Fragment) OS=Mus musculus GN=Dmxl2 PE=1 SV=4;>tr|B0V2P5|B0V2P5_MOUSE DmX-like protein 2 OS=Mus musculus GN=Dmxl2 PE=1 SV=1;>sp|Q8BPN8-3|DMXL2_MOUSE Isoform 3 of DmX-like protein 2 OS=Mus musculus GN=Dmxl2;>sp|Q8B	5	1	1	1	0	0	1	0	0	0	0	1	0	0	0	0	1	0	0	1.1	1.1	1.1	145.53	1310	1310;3054;933;3022;3032	1	1	0.0068966	1.0281	By matching	By matching	By MS/MS	By matching	By matching	0	0	1.1	0	0	0	0	0
B1AQW2;P10637-4;P10637-3;P10637-5;B1AQW4;A0A0A0MQC7;A2A5Y6;P10637-6;P10637-2;P10637	B1AQW2;P10637-4;P10637-3;P10637-5;B1AQW4;A0A0A0MQC7;A2A5Y6;P10637-6;P10637-2;P10637	2;2;2;2;1;1;1;1;1;1	2;2;2;2;1;1;1;1;1;1	2;2;2;2;1;1;1;1;1;1	Microtubule-associated protein;Microtubule-associated protein tau	Mapt	>tr|B1AQW2|B1AQW2_MOUSE Microtubule-associated protein OS=Mus musculus GN=Mapt PE=1 SV=1;>sp|P10637-4|TAU_MOUSE Isoform Tau-C of Microtubule-associated protein tau OS=Mus musculus GN=Mapt;>sp|P10637-3|TAU_MOUSE Isoform Tau-B of Microtubule-associated prote	10	2	2	2	0	0	2	2	0	0	0	2	2	0	0	0	2	2	0	8.7	8.7	8.7	40.891	390	390;341;364;372;154;733;749;350;430;733	1	4	0	39.317	By matching	By matching	By MS/MS	By MS/MS	By matching	0	0	8.7	8.7	0	2486.9	0	0
B1AQX9;B1AQX6;B1AQX7;Q9QWI6-2;Q9QWI6;Q9QWI6-3;B1AQX8	B1AQX9;B1AQX6;B1AQX7;Q9QWI6-2;Q9QWI6;Q9QWI6-3	24;23;23;21;21;20;8	24;23;23;21;21;20;8	24;23;23;21;21;20;8	SRC kinase signaling inhibitor 1	Srcin1	>tr|B1AQX9|B1AQX9_MOUSE SRC kinase-signaling inhibitor 1 OS=Mus musculus GN=Srcin1 PE=1 SV=1;>tr|B1AQX6|B1AQX6_MOUSE SRC kinase-signaling inhibitor 1 OS=Mus musculus GN=Srcin1 PE=1 SV=1;>tr|B1AQX7|B1AQX7_MOUSE SRC kinase-signaling inhibitor 1 OS=Mus muscul	7	24	24	24	22	16	1	0	1	22	16	1	0	1	22	16	1	0	1	32.9	32.9	32.9	130.61	1217	1217;1174;1198;1216;1250;1206;473	1	49	0	259.15	By MS/MS	By MS/MS	By matching	By matching	By matching	29.5	20.5	1	0	1.2	157290	53446	102030
B7ZC46;B1AQY9;B1AQZ0;Q8CHH9;Q8CHH9-2	B7ZC46;B1AQY9;B1AQZ0;Q8CHH9;Q8CHH9-2	1;1;1;1;1	1;1;1;1;1	1;1;1;1;1	Septin-8	2015-09-08	>tr|B7ZC46|B7ZC46_MOUSE Septin-8 OS=Mus musculus GN=Sept8 PE=1 SV=1;>tr|B1AQY9|B1AQY9_MOUSE Septin-8 OS=Mus musculus GN=Sept8 PE=1 SV=1;>tr|B1AQZ0|B1AQZ0_MOUSE Septin-8 OS=Mus musculus GN=Sept8 PE=1 SV=1;>sp|Q8CHH9|SEPT8_MOUSE Septin-8 OS=Mus musculus GN=S	5	1	1	1	0	1	0	0	0	0	1	0	0	0	0	1	0	0	0	4.5	4.5	4.5	50.895	440	440;442;484;429;430	1	1	0	4.3816	By matching	By MS/MS	By matching	By matching	By matching	0	4.5	0	0	0	0	0	0
B1AXW5;B1AXW6;P35700;B1AXW4;B1AZS9;O08807	B1AXW5;B1AXW6;P35700	3;3;3;1;1;1	3;3;3;1;1;1	3;3;3;1;1;1	Peroxiredoxin-1	Prdx1	>tr|B1AXW5|B1AXW5_MOUSE Peroxiredoxin-1 (Fragment) OS=Mus musculus GN=Prdx1 PE=1 SV=4;>tr|B1AXW6|B1AXW6_MOUSE Peroxiredoxin-1 (Fragment) OS=Mus musculus GN=Prdx1 PE=1 SV=1;>sp|P35700|PRDX1_MOUSE Peroxiredoxin-1 OS=Mus musculus GN=Prdx1 PE=1 SV=1	6	3	3	3	2	0	1	1	2	2	0	1	1	2	2	0	1	1	2	16.6	16.6	16.6	18.87	169	169;176;199;123;229;274	1	6	0	4.1197	By MS/MS	By matching	By MS/MS	By MS/MS	By MS/MS	10.7	0	5.9	5.9	11.8	6270.4	0	0
E9PW82;B1AYL0;F8VPQ7;Q62205	E9PW82;B1AYL0;F8VPQ7;Q62205	1;1;1;1	1;1;1;1	1;1;1;1	Sodium channel protein;Sodium channel protein type 9 subunit alpha	Scn9a	>tr|E9PW82|E9PW82_MOUSE Sodium channel protein OS=Mus musculus GN=Scn9a PE=3 SV=1;>tr|B1AYL0|B1AYL0_MOUSE Sodium channel protein OS=Mus musculus GN=Scn9a PE=3 SV=1;>tr|F8VPQ7|F8VPQ7_MOUSE Sodium channel protein OS=Mus musculus GN=Scn9a PE=3 SV=1;>sp|Q62205	4	1	1	1	0	0	1	0	0	0	0	1	0	0	0	0	1	0	0	0.4	0.4	0.4	224.65	1973	1973;1973;1975;1984	1	1	0.0090293	0.93982	By matching	By matching	By MS/MS	By matching	By matching	0	0	0.4	0	0	17061	0	0
B2M1R6;P61979-3;P61979;P61979-2;Q8BT23;H3BKI8;H3BK96;H3BKD0;H3BLL4;D3Z5X4;D3YWG1	B2M1R6;P61979-3;P61979;P61979-2;Q8BT23;H3BKI8;H3BK96;H3BKD0;H3BLL4;D3Z5X4;D3YWG1	2;2;2;2;1;1;1;1;1;1;1	2;2;2;2;1;1;1;1;1;1;1	2;2;2;2;1;1;1;1;1;1;1	Heterogeneous nuclear ribonucleoprotein K	Hnrnpk;Gm7964	>tr|B2M1R6|B2M1R6_MOUSE Heterogeneous nuclear ribonucleoprotein K OS=Mus musculus GN=Hnrnpk PE=2 SV=1;>sp|P61979-3|HNRPK_MOUSE Isoform 3 of Heterogeneous nuclear ribonucleoprotein K OS=Mus musculus GN=Hnrnpk;>sp|P61979|HNRPK_MOUSE Heterogeneous nuclear rib	11	2	2	2	0	0	1	1	2	0	0	1	1	2	0	0	1	1	2	9.1	9.1	9.1	48.562	440	440;439;463;464;97;178;256;299;394;439;463	1	4	0	7.7053	By matching	By matching	By MS/MS	By MS/MS	By MS/MS	0	0	3.9	5.2	9.1	474.43	0	0
G3XA60;G3UWC1;B7ZBV5;G5E900;B7ZBV7;B7ZBV8;B7ZBV6;B7ZBV4;B7ZBW2;B7ZBW1;B7ZBV9;Q9Z351-8;Q9Z351-7;Q9Z351-5;Q9Z351-6;Q9Z351-4;Q9Z351-3;Q9Z351-2;Q9Z351;Q9Z351-13;Q9Z351-12;E9PZW1;B7ZBV3;F6UC55;Q9Z351-11;Q9Z351-10;Q9Z351-9	G3XA60;G3UWC1;B7ZBV5;G5E900;B7ZBV7;B7ZBV8;B7ZBV6;B7ZBV4;B7ZBW2;B7ZBW1;B7ZBV9;Q9Z351-8;Q9Z351-7;Q9Z351-5;Q9Z351-6;Q9Z351-4;Q9Z351-3;Q9Z351-2;Q9Z351;Q9Z351-13;Q9Z351-12;E9PZW1;B7ZBV3;F6UC55;Q9Z351-11;Q9Z351-10;Q9Z351-9	2;2;2;2;2;2;2;2;2;2;2;2;2;2;2;2;2;2;2;2;2;1;1;1;1;1;1	2;2;2;2;2;2;2;2;2;2;2;2;2;2;2;2;2;2;2;2;2;1;1;1;1;1;1	2;2;2;2;2;2;2;2;2;2;2;2;2;2;2;2;2;2;2;2;2;1;1;1;1;1;1	Potassium voltage-gated channel subfamily KQT member 2	Kcnq2	>tr|G3XA60|G3XA60_MOUSE Potassium voltage-gated channel subfamily KQT member 2 OS=Mus musculus GN=Kcnq2 PE=4 SV=1;>tr|G3UWC1|G3UWC1_MOUSE Potassium voltage-gated channel subfamily KQT member 2 OS=Mus musculus GN=Kcnq2 PE=4 SV=1;>tr|B7ZBV5|B7ZBV5_MOUSE Pota	27	2	2	2	1	1	0	0	0	1	1	0	0	0	1	1	0	0	0	5.4	5.4	5.4	51.671	463	463;473;570;623;723;747;754;759;842;852;870;463;473;570;623;723;747;754;759;852;870;349;726;795;338;347;349	1	2	0.0047281	1.2513	By MS/MS	By MS/MS	By matching	By matching	By matching	2.8	2.6	0	0	0	637.18	637.18	0
B8JJG9;B8JJG7;B8JJG8;B8JJG6;Q9Z1A1	B8JJG9;B8JJG7;B8JJG8;B8JJG6;Q9Z1A1	1;1;1;1;1	1;1;1;1;1	1;1;1;1;1		Tfg	>tr|B8JJG9|B8JJG9_MOUSE Protein Tfg (Fragment) OS=Mus musculus GN=Tfg PE=4 SV=1;>tr|B8JJG7|B8JJG7_MOUSE Protein Tfg (Fragment) OS=Mus musculus GN=Tfg PE=4 SV=1;>tr|B8JJG8|B8JJG8_MOUSE Protein Tfg (Fragment) OS=Mus musculus GN=Tfg PE=4 SV=1;>tr|B8JJG6|B8JJG	5	1	1	1	1	0	0	0	0	1	0	0	0	0	1	0	0	0	0	21.3	21.3	21.3	10.233	89	89;103;131;143;397	1	1	0	6.0601	By MS/MS	By matching	By matching	By matching	By matching	21.3	0	0	0	0	992.26	992.26	0
CON__ENSEMBL:ENSBTAP00000007350;CON__P01030;P01029	CON__ENSEMBL:ENSBTAP00000007350;CON__P01030	9;7;1	9;7;1	9;7;1			>ENSEMBL:ENSBTAP00000007350 (Bos taurus) similar to Complement C4-A precursor;>P01030 SWISS-PROT:P01030 (Bos taurus) similar to Complement C4-A precursor	3	9	9	9	9	7	1	0	0	9	7	1	0	0	9	7	1	0	0	8	8	8	192.99	1742	1742;1741;1738	1	19	0	120.86	By MS/MS	By MS/MS	By matching	By matching	By matching	8	6.7	0.7	0	0	59718	21436	37254
CON__ENSEMBL:ENSBTAP00000011227	CON__ENSEMBL:ENSBTAP00000011227	2	2	2			>ENSEMBL:ENSBTAP00000011227 (Bos taurus) 15 kDa protein	1	2	2	2	0	0	0	2	2	0	0	0	2	2	0	0	0	2	2	31.4	31.4	31.4	14.629	137	137	1	6	0	27.171	By matching	By matching	By matching	By MS/MS	By MS/MS	0	0	0	31.4	31.4	18807	0	0
CON__ENSEMBL:ENSBTAP00000014147	CON__ENSEMBL:ENSBTAP00000014147	5	5	5			>ENSEMBL:ENSBTAP00000014147 (Bos taurus) 12 kDa protein	1	5	5	5	2	2	1	5	5	2	2	1	5	5	2	2	1	5	5	53.1	53.1	53.1	11.756	113	113	1	22	0	97.184	By MS/MS	By MS/MS	By MS/MS	By MS/MS	By MS/MS	25.7	25.7	13.3	53.1	53.1	286000	68275	119640
CON__ENSEMBL:ENSBTAP00000024462	CON__ENSEMBL:ENSBTAP00000024462	14	14	3			>ENSEMBL:ENSBTAP00000024462 (Bos taurus) 47 kDa protein	1	14	14	3	4	5	1	12	12	4	5	1	12	12	1	1	0	3	3	44.6	44.6	7.2	46.543	419	419	1	147	0	323.31	By MS/MS	By MS/MS	By matching	By MS/MS	By MS/MS	12.6	16.9	2.9	42.5	32.7	80218	2122.6	4271.7
CON__ENSEMBL:ENSBTAP00000024466	CON__ENSEMBL:ENSBTAP00000024466	12	1	1			>ENSEMBL:ENSBTAP00000024466 (Bos taurus) 44 kDa protein	1	12	1	1	4	4	2	10	10	1	0	1	1	1	1	0	1	1	1	37.4	2.7	2.7	43.9	401	401	1	9	0	3.5423	By MS/MS	By matching	By MS/MS	By MS/MS	By MS/MS	12	13.7	5.7	35.2	31.2	285700	0	0
CON__ENSEMBL:ENSBTAP00000031360	CON__ENSEMBL:ENSBTAP00000031360	5	5	5			>ENSEMBL:ENSBTAP00000031360 (Bos taurus) 55 kDa protein	1	5	5	5	4	5	0	0	0	4	5	0	0	0	4	5	0	0	0	18.1	18.1	18.1	54.678	491	491	1	10	0	36.688	By MS/MS	By MS/MS	By matching	By matching	By matching	15.1	18.1	0	0	0	65517	25830	39687
CON__ENSEMBL:ENSBTAP00000031900	CON__ENSEMBL:ENSBTAP00000031900	5	5	5			>ENSEMBL:ENSBTAP00000031900 (Bos taurus) 121 kDa protein	1	5	5	5	1	0	5	0	0	1	0	5	0	0	1	0	5	0	0	7.6	7.6	7.6	121.45	1064	1064	1	6	0	13.131	By matching	By matching	By MS/MS	By matching	By matching	0.9	0	7.6	0	0	2578.1	411.45	0
CON__ENSEMBL:ENSBTAP00000033053	CON__ENSEMBL:ENSBTAP00000033053	2	2	2			>ENSEMBL:ENSBTAP00000033053 (Bos taurus) 15 kDa protein	1	2	2	2	0	0	0	2	1	0	0	0	2	1	0	0	0	2	1	34.5	34.5	34.5	14.759	139	139	1	5	0	48.858	By matching	By matching	By matching	By MS/MS	By MS/MS	0	0	0	34.5	15.1	46464	0	0
CON__P00761	CON__P00761	4	4	4			>P00761 SWISS-PROT:P00761|TRYP_PIG Trypsin - Sus scrofa (Pig).	1	4	4	4	4	4	4	4	4	4	4	4	4	4	4	4	4	4	4	25.1	25.1	25.1	24.409	231	231	1	38	0	199.27	By MS/MS	By MS/MS	By MS/MS	By MS/MS	By MS/MS	25.1	25.1	25.1	25.1	25.1	560740	72556	85513
CON__P02533;CON__Q6IFX2;Q6IFX2;CON__Q61782	CON__P02533	17;8;8;2	15;7;7;2	5;2;2;1			>P02533 SWISS-PROT:P02533 Tax_Id=9606 Gene_Symbol=KRT14 Keratin, type I cytoskeletal 14	4	17	15	5	10	12	16	14	15	8	10	14	12	13	3	4	5	4	4	44.9	41.5	15.5	51.621	472	472;452;452;93	1	77	0	296.74	By MS/MS	By MS/MS	By MS/MS	By MS/MS	By MS/MS	28.8	35.4	41.5	40.9	39.8	99127	5438.8	14577
CON__P02538;CON__O95678;Q6IFZ8;CON__Q8VED5;CON__P19013;Q8VED5	CON__P02538	16;3;3;2;2;2	13;1;2;0;0;0	1;0;0;0;0;0			>P02538 SWISS-PROT:P02538 Tax_Id=9606 Gene_Symbol=KRT6A Keratin, type II cytoskeletal 6A	6	16	13	1	6	12	10	12	12	4	9	7	9	9	0	0	0	1	1	35.5	30.5	1.8	60.044	564	564;551;552;531;594;531	1	49	0	200.29	By matching	By matching	By matching	By MS/MS	By MS/MS	11.9	24.1	21.3	26.4	22	3084.5	0	0
CON__P02662	CON__P02662	4	4	4			>P02662 SWISS-PROT:P02662 Alpha-S1-casein - Bos taurus (Bovine).	1	4	4	4	2	2	1	3	4	2	2	1	3	4	2	2	1	3	4	28.1	28.1	28.1	22.975	199	199	1	14	0	46.321	By MS/MS	By MS/MS	By MS/MS	By MS/MS	By MS/MS	11.1	15.6	6	18.6	28.1	30416	2049.2	3106.9
CON__P02663	CON__P02663	2	2	2			>P02663 SWISS-PROT:P02663 Alpha-S2-casein [Contains: Casocidin-1 - Bos taurus (Bovine).	1	2	2	2	1	0	2	1	2	1	0	2	1	2	1	0	2	1	2	9.2	9.2	9.2	24.348	207	207	1	6	0	3.2548	By matching	By matching	By MS/MS	By matching	By MS/MS	5.3	0	9.2	3.9	9.2	13309	1101.4	0
CON__P02666	CON__P02666	1	1	1			>P02666 SWISS-PROT:P02666 Beta-casein - Bos taurus (Bovine).	1	1	1	1	1	1	1	1	1	1	1	1	1	1	1	1	1	1	1	9.1	9.1	9.1	23.583	209	209	1	9	0	12.815	By MS/MS	By MS/MS	By MS/MS	By MS/MS	By MS/MS	9.1	9.1	9.1	9.1	9.1	7995.3	932.66	0
CON__P02754	CON__P02754	1	1	1			>P02754 SWISS-PROT:P02754 Beta-lactoglobulin - Bos taurus (Bovine).	1	1	1	1	0	0	1	0	1	0	0	1	0	1	0	0	1	0	1	12.3	12.3	12.3	18.281	162	162	1	2	0	16.79	By matching	By matching	By matching	By matching	By MS/MS	0	0	12.3	0	12.3	2710.4	0	0
CON__P02768-1	CON__P02768-1	6	1	1			>P02768-1 SWISS-PROT:P02768-1 Tax_Id=9606 Gene_Symbol=ALB Isoform 1 of Serum albumin precursor	1	6	1	1	4	5	6	4	4	0	0	1	0	0	0	0	1	0	0	7.9	1.6	1.6	69.366	609	609	1	1	0	2.4851	By matching	By matching	By MS/MS	By matching	By matching	6.2	6.2	7.9	4.8	5.1	0	0	0
CON__P02769	CON__P02769	46	46	40			>P02769 SWISS-PROT:P02769 (Bos taurus) Bovine serum albumin precursor	1	46	46	40	38	35	42	37	35	38	35	42	37	35	33	29	37	32	30	70.5	70.5	64.3	69.293	607	607	1	457	0	323.31	By MS/MS	By MS/MS	By MS/MS	By MS/MS	By MS/MS	62.4	58.3	65.6	61.4	57	6262700	650040	1093000
CON__P02777	CON__P02777	1	1	1			>P02777 SWISS-PROT:P02777 (Bos taurus) similar to Platelet factor 4	1	1	1	1	1	0	0	1	0	1	0	0	1	0	1	0	0	1	0	4.8	4.8	4.8	24.241	230	230	1	2	0	29.702	By MS/MS	By matching	By matching	By MS/MS	By matching	4.8	0	0	4.8	0	6444.1	0	0
CON__P04264;E9Q0F0	CON__P04264	27;1	27;1	18;0			>P04264 SWISS-PROT:P04264 Tax_Id=9606 Gene_Symbol=KRT1 Keratin, type II cytoskeletal 1	2	27	27	18	24	19	24	26	26	24	19	24	26	26	16	13	15	17	17	51.7	51.7	40.1	66.017	644	644;1068	1	315	0	323.31	By MS/MS	By MS/MS	By MS/MS	By MS/MS	By MS/MS	49.4	33.2	45.8	49.8	50	1750800	162200	322670
CON__P07477	CON__P07477	1	1	1			>P07477 SWISS-PROT:P07477 Tax_Id=9606 Gene_Symbol=PRSS1 Trypsin-1 precursor	1	1	1	1	0	0	0	1	1	0	0	0	1	1	0	0	0	1	1	8.1	8.1	8.1	26.558	247	247	1	2	0	1.8596	By matching	By matching	By matching	By MS/MS	By MS/MS	0	0	0	8.1	8.1	0	0	0
CON__P08779;CON__Q9Z2K1;CON__Q3ZAW8;Q9Z2K1;CON__A2A4G1;B1AQ77;Q61414;CON__P19012;CON__P19001;P19001;CON__P35900;CON__Q9D312;Q9D312	CON__P08779	16;6;6;6;4;4;4;3;2;2;1;1;1	9;2;2;2;0;0;0;0;0;0;0;0;0	8;2;2;2;0;0;0;0;0;0;0;0;0			>P08779 SWISS-PROT:P08779 Tax_Id=9606 Gene_Symbol=KRT16 Keratin, type I cytoskeletal 16	13	16	9	8	6	8	15	11	14	1	4	8	5	7	1	4	8	5	6	45.7	30.2	27.9	51.267	473	473;469;474;469;456;456;452;456;403;403;424;431;431	1	29	0	207.43	By matching	By MS/MS	By MS/MS	By MS/MS	By MS/MS	14	22.2	43.3	32.1	38.1	43025	1225.2	5049.5
CON__P13645;A2A513;CON__P02535-1;P02535-3;P02535-2;P02535;P08730-2;CON__Q148H6;CON__Q7Z3Y7;CON__Q7Z3Z0;CON__Q7Z3Y8;CON__Q2M2I5;CON__Q14525;CON__Q9UE12;CON__Q15323;CON__A2A5Y0;CON__P05784;CON__Q92764;CON__Q14532;CON__A2AB72;B1ATJ5;CON__Q497I4;CON__O76015;CON__O76013;CON__Q7Z3Y9;CON__O76014;CON__REFSEQ:XP_986630;Q61897;Q62168;Q61765;P05784;Q6IFX3;Q8VCW2;Q9Z320;Q497I4;A6BLY7;B1AQ75;A1L317	CON__P13645	27;8;8;8;8;8;3;3;3;2;2;2;1;1;1;1;1;1;1;1;1;1;1;1;1;1;1;1;1;1;1;1;1;1;1;1;1;1	27;8;8;8;8;8;3;3;3;2;2;2;1;1;1;1;1;1;1;1;1;1;1;1;1;1;1;1;1;1;1;1;1;1;1;1;1;1	23;4;4;4;4;4;0;1;1;1;1;0;0;0;0;0;0;0;0;0;0;0;0;0;0;0;0;0;0;0;0;0;0;0;0;0;0;0			>P13645 SWISS-PROT:P13645 Tax_Id=9606 Gene_Symbol=KRT10 Keratin, type I cytoskeletal 10	38	27	27	23	24	23	25	27	24	24	23	25	27	24	20	19	21	23	20	52.4	52.4	47.9	59.51	593	593;561;570;462;561;570;311;464;486;450;459;525;404;416;416;416;423;425;448;453;453;455;456;467;468;471;476;404;407;416;423;439;446;448;455;462;473;512	1	236	0	323.31	By MS/MS	By MS/MS	By MS/MS	By MS/MS	By MS/MS	48.9	46	47.4	52.4	48.6	2460100	291990	694230
CON__P13647	CON__P13647	13	8	3			>P13647 SWISS-PROT:P13647 Tax_Id=9606 Gene_Symbol=KRT5 Keratin, type II cytoskeletal 5	1	13	8	3	8	9	10	11	11	4	5	7	7	6	1	1	3	3	1	25.6	16.6	6.1	62.378	590	590	1	41	0	80.034	By MS/MS	By MS/MS	By MS/MS	By MS/MS	By MS/MS	15.9	17.3	19.8	21.7	21.2	64507	2428.2	7199.5
CON__P35527	CON__P35527	24	24	24			>P35527 SWISS-PROT:P35527 Tax_Id=9606 Gene_Symbol=KRT9 Keratin, type I cytoskeletal 9	1	24	24	24	18	19	22	22	20	18	19	22	22	20	18	19	22	22	20	55.9	55.9	55.9	62.129	623	623	1	235	0	323.31	By MS/MS	By MS/MS	By MS/MS	By MS/MS	By MS/MS	42.7	45.3	53.1	53.5	48.5	2613100	197000	540550
CON__P35908;CON__Q5XKE5;CON__Q9R0H5;CON__Q6NXH9;CON__Q6IFZ6;CON__Q01546;Q6IFZ9;Q9R0H5;Q6NXH9;Q6IFZ6	CON__P35908	25;3;2;2;2;2;2;2;2;2	23;3;1;1;1;2;1;1;1;1	17;0;0;0;0;0;0;0;0;0			>P35908 SWISS-PROT:P35908 Tax_Id=9606 Gene_Symbol=KRT2 Keratin, type II cytoskeletal 2 epidermal	10	25	23	17	16	19	21	17	20	14	17	19	15	18	10	11	14	10	13	51.8	48.7	39.4	65.865	645	645;535;524;539;572;638;495;524;539;572	1	125	0	323.31	By MS/MS	By MS/MS	By MS/MS	By MS/MS	By MS/MS	25	35.3	37.2	28.7	37.1	600430	69547	159100
CON__P48668	CON__P48668	15	1	0			>P48668 SWISS-PROT:P48668 Tax_Id=9606 Gene_Symbol=KRT6C Keratin, type II cytoskeletal 6C	1	15	1	0	6	11	10	11	12	0	0	0	0	1	0	0	0	0	0	32.8	1.8	0	60.024	564	564	1	1	0	2.404	By matching	By matching	By matching	By matching	By matching	11.9	21.5	21.3	24.6	22	0	0	0
CON__Q05B55	CON__Q05B55	9	9	9			>Q05B55 TREMBL:Q05B55 (Bos taurus) Similar to Ig kappa chain C region	1	9	9	9	1	1	0	7	7	1	1	0	7	7	1	1	0	7	7	39.6	39.6	39.6	26.59	240	240	1	22	0	295.15	By MS/MS	By MS/MS	By matching	By MS/MS	By MS/MS	6.7	6.7	0	39.6	23.8	321910	52102	64792
CON__Q1RMK2	CON__Q1RMK2	7	7	7			>Q1RMK2 TREMBL:Q1RMK2 (Bos taurus) IGHM protein	1	7	7	7	7	7	0	0	0	7	7	0	0	0	7	7	0	0	0	13.7	13.7	13.7	65.056	597	597	1	95	0	118.76	By MS/MS	By MS/MS	By matching	By matching	By matching	13.7	13.7	0	0	0	1555600	677120	878490
CON__Q1RMN8	CON__Q1RMN8	4	4	4			>Q1RMN8 TREMBL:Q1RMN8 (Bos taurus) Similar to Immunoglobulin lambda-like polypeptide 1	1	4	4	4	3	2	3	3	3	3	2	3	3	3	3	2	3	3	3	27.4	27.4	27.4	24.536	234	234	1	53	0	235.1	By MS/MS	By MS/MS	By MS/MS	By MS/MS	By MS/MS	20.9	12.8	19.2	21.4	21.4	1195500	310380	431280
CON__Q2UVX4;P01027	CON__Q2UVX4	16;3	16;3	16;3			>Q2UVX4 SWISS-PROT:Q2UVX4 (Bos taurus) Complement C3 precursor	2	16	16	16	14	14	0	1	0	14	14	0	1	0	14	14	0	1	0	15	15	15	187.37	1662	1662;1663	1	32	0	207.36	By MS/MS	By MS/MS	By matching	By matching	By matching	13.4	13.3	0	0.7	0	65212	28855	34719
CON__Q3SZR3	CON__Q3SZR3	1	1	1			>Q3SZR3 SWISS-PROT:Q3SZR3 (Bos taurus) Alpha-1-acid glycoprotein precursor	1	1	1	1	0	0	1	0	0	0	0	1	0	0	0	0	1	0	0	8.9	8.9	8.9	23.182	202	202	1	1	0	9.047	By matching	By matching	By MS/MS	By matching	By matching	0	0	8.9	0	0	1517.6	0	0
CON__Q5D862;E9QPZ3;Q2VIS4	CON__Q5D862;E9QPZ3;Q2VIS4	2;1;1	2;1;1	2;1;1	Filaggrin-2	Flg2	>Q5D862 SWISS-PROT:Q5D862 Tax_Id=9606 Gene_Symbol=FLG2 Filaggrin-2;>tr|E9QPZ3|E9QPZ3_MOUSE Filaggrin-2 OS=Mus musculus GN=Flg2 PE=4 SV=1;>sp|Q2VIS4|FILA2_MOUSE Filaggrin-2 OS=Mus musculus GN=Flg2 PE=2 SV=2	3	2	2	2	1	0	1	1	2	1	0	1	1	2	1	0	1	1	2	1.2	1.2	1.2	248.07	2391	2391;2336;2362	1	5	0	2.5761	By MS/MS	By matching	By MS/MS	By MS/MS	By MS/MS	0.7	0	0.5	0.5	1.2	1986.3	0	0
CON__Q6KB66-1	CON__Q6KB66-1	1	1	1			>Q6KB66-1 SWISS-PROT:Q6KB66-1 Tax_Id=9606 Gene_Symbol=KRT80 Isoform 1 of Keratin, type II cytoskeletal 80	1	1	1	1	0	0	0	1	0	0	0	0	1	0	0	0	0	1	0	3.1	3.1	3.1	50.525	452	452	1	1	0	2.146	By matching	By matching	By matching	By MS/MS	By matching	0	0	0	3.1	0	0	0	0
CON__Q8N1N4-2;CON__Q7RTT2	CON__Q8N1N4-2;CON__Q7RTT2	3;3	3;3	3;3			>Q8N1N4-2 SWISS-PROT:Q8N1N4-2 Tax_Id=9606 Gene_Symbol=KRT78 Isoform 2 of Keratin, type II cytoskeletal 78;>Q7RTT2 TREMBL:Q7RTT2 Tax_Id=9606 Gene_Symbol=KRT78 Keratin-78	2	3	3	3	1	2	0	2	2	1	2	0	2	2	1	2	0	2	2	7.5	7.5	7.5	56.964	521	521;521	1	7	0	11.089	By matching	By MS/MS	By matching	By MS/MS	By MS/MS	2.3	4.6	0	5.2	4.6	5127.2	634.15	997.45
CON__Q7Z794	CON__Q7Z794	3	1	1			>Q7Z794 SWISS-PROT:Q7Z794 Tax_Id=9606 Gene_Symbol=KRT77 Keratin 77	1	3	1	1	2	2	2	2	3	0	0	0	0	1	0	0	0	0	1	5.4	2.1	2.1	61.802	578	578	1	1	0	2.4325	By matching	By matching	By matching	By matching	By MS/MS	3.3	3.3	3.3	3.3	5.4	864.38	0	0
CON__Q86YZ3	CON__Q86YZ3	1	1	1			>Q86YZ3 SWISS-PROT:Q86YZ3 Tax_Id=9606 Gene_Symbol=HRNR Hornerin	1	1	1	1	0	0	1	0	0	0	0	1	0	0	0	0	1	0	0	1.7	1.7	1.7	282.39	2850	2850	1	1	0	12.17	By matching	By matching	By MS/MS	By matching	By matching	0	0	1.7	0	0	0	0	0
CON__Q9QWL7;Q9QWL7;CON__Q04695	CON__Q9QWL7;Q9QWL7;CON__Q04695	6;6;5	1;1;1	1;1;1	Keratin, type I cytoskeletal 17	Krt17	>Q9QWL7 SWISS-PROT:Q9QWL7 Tax_Id=10090 Gene_Symbol=Krt17 Keratin, type I cytoskeletal 17;>sp|Q9QWL7|K1C17_MOUSE Keratin, type I cytoskeletal 17 OS=Mus musculus GN=Krt17 PE=1 SV=3;>Q04695 SWISS-PROT:Q04695 Tax_Id=9606 Gene_Symbol=KRT17 Keratin, type I cytos	3	6	1	1	4	4	6	4	6	0	0	1	0	1	0	0	1	0	1	14.5	3	3	48.161	433	433;433;432	1	2	1	-2	By matching	By matching	By matching	By matching	By MS/MS	9	8.8	14.5	8.8	14.5	1724.7	0	0
D3YV69;P61294;P35279-2;P35279;Q8BHD0	D3YV69;P61294;P35279-2;P35279;Q8BHD0	1;1;1;1;1	1;1;1;1;1	1;1;1;1;1	Ras-related protein Rab-6B;Ras-related protein Rab-6A;Ras-related protein Rab-39A	Rab6a;Rab6b;Rab39a	>tr|D3YV69|D3YV69_MOUSE Ras-related protein Rab-6A OS=Mus musculus GN=Rab6a PE=3 SV=1;>sp|P61294|RAB6B_MOUSE Ras-related protein Rab-6B OS=Mus musculus GN=Rab6b PE=1 SV=1;>sp|P35279-2|RAB6A_MOUSE Isoform 2 of Ras-related protein Rab-6A OS=Mus musculus GN=R	5	1	1	1	1	1	1	0	1	1	1	1	0	1	1	1	1	0	1	6.3	6.3	6.3	19.961	175	175;208;208;208;217	1	4	0	2.7764	By matching	By MS/MS	By MS/MS	By matching	By MS/MS	6.3	6.3	6.3	0	6.3	7113.9	4203.3	0
D3YVN7;Q8BFR5;Q8BFR5-2	D3YVN7;Q8BFR5;Q8BFR5-2	10;10;7	10;10;7	10;10;7	Elongation factor Tu;Elongation factor Tu, mitochondrial	Gm9755;Tufm	>tr|D3YVN7|D3YVN7_MOUSE Elongation factor Tu OS=Mus musculus GN=Gm9755 PE=3 SV=1;>sp|Q8BFR5|EFTU_MOUSE Elongation factor Tu, mitochondrial OS=Mus musculus GN=Tufm PE=1 SV=1;>sp|Q8BFR5-2|EFTU_MOUSE Isoform 2 of Elongation factor Tu, mitochondrial OS=Mus mus	3	10	10	10	9	9	2	0	3	9	9	2	0	3	9	9	2	0	3	29.2	29.2	29.2	49.538	452	452;452;435	1	25	0	77.319	By MS/MS	By MS/MS	By matching	By matching	By MS/MS	28.5	27	5.5	0	9.3	60265	21609	36022
D3YVP5;Q80W21;D3YVP6;D3YX76;E9QAC8;P15626;D3YZ29	D3YVP5;Q80W21;D3YVP6;D3YX76;E9QAC8;P15626;D3YZ29	5;5;4;4;4;4;3	2;2;1;1;1;1;1	2;2;1;1;1;1;1	Glutathione S-transferase Mu 7;Glutathione S-transferase Mu 2	Gstm7;Gstm2	>tr|D3YVP5|D3YVP5_MOUSE Glutathione S-transferase Mu 7 OS=Mus musculus GN=Gstm7 PE=3 SV=1;>sp|Q80W21|GSTM7_MOUSE Glutathione S-transferase Mu 7 OS=Mus musculus GN=Gstm7 PE=1 SV=1;>tr|D3YVP6|D3YVP6_MOUSE Glutathione S-transferase Mu 7 OS=Mus musculus GN=Gst	7	5	2	2	3	5	3	4	4	0	2	1	1	1	0	2	1	1	1	25.7	9.8	9.8	25.103	214	214;218;181;184;193;218;119	1	5	0	1.9587	By matching	By MS/MS	By MS/MS	By MS/MS	By MS/MS	15.9	25.7	17.3	20.1	20.1	6304.1	0	0
D3YWL1;D3YW33;P35276	D3YWL1;D3YW33;P35276	2;2;2	1;1;1	1;1;1	Ras-related protein Rab-3D	Rab3d	>tr|D3YWL1|D3YWL1_MOUSE Ras-related protein Rab-3D (Fragment) OS=Mus musculus GN=Rab3d PE=4 SV=1;>tr|D3YW33|D3YW33_MOUSE RAB3D, member RAS oncogene family, isoform CRA_b OS=Mus musculus GN=Rab3d PE=4 SV=1;>sp|P35276|RAB3D_MOUSE Ras-related protein Rab-3D O	3	2	1	1	1	0	0	1	0	0	0	0	1	0	0	0	0	1	0	28.3	10.4	10.4	12.054	106	106;136;219	1	1	0	1.5076	By matching	By matching	By matching	By MS/MS	By matching	17.9	0	0	10.4	0	0	0	0
D3YWS3;Q9JJV2-3;Q9JJV2;Q9JJV2-2	D3YWS3;Q9JJV2-3;Q9JJV2;Q9JJV2-2	1;1;1;1	1;1;1;1	1;1;1;1	Profilin;Profilin-2	Pfn2	>tr|D3YWS3|D3YWS3_MOUSE Profilin OS=Mus musculus GN=Pfn2 PE=3 SV=1;>sp|Q9JJV2-3|PROF2_MOUSE Isoform 3 of Profilin-2 OS=Mus musculus GN=Pfn2;>sp|Q9JJV2|PROF2_MOUSE Profilin-2 OS=Mus musculus GN=Pfn2 PE=1 SV=3;>sp|Q9JJV2-2|PROF2_MOUSE Isoform 2 of Profilin-2	4	1	1	1	0	0	0	0	1	0	0	0	0	1	0	0	0	0	1	12.7	12.7	12.7	11.776	110	110;91;140;146	1	1	0	5.162	By matching	By matching	By matching	By matching	By MS/MS	0	0	0	0	12.7	498.61	0	0
D3YYN7;Q6PIE5	D3YYN7;Q6PIE5	14;14	4;4	4;4	Sodium/potassium-transporting ATPase subunit alpha-2	Atp1a2	>tr|D3YYN7|D3YYN7_MOUSE Sodium/potassium-transporting ATPase subunit alpha-2 OS=Mus musculus GN=Atp1a2 PE=3 SV=1;>sp|Q6PIE5|AT1A2_MOUSE Sodium/potassium-transporting ATPase subunit alpha-2 OS=Mus musculus GN=Atp1a2 PE=1 SV=1	2	14	4	4	7	7	10	7	13	1	0	2	1	4	1	0	2	1	4	19.5	5.7	5.7	103.58	947	947;1020	1	11	0	14.522	By MS/MS	By matching	By MS/MS	By MS/MS	By MS/MS	10.6	7.7	14.6	11.1	17.7	8166.2	1321.2	0
G5E8G6;D3YZ62;G3X9Y9;D3Z4J3;P21271;P21271-3;Q99104	G5E8G6;D3YZ62;G3X9Y9;D3Z4J3;P21271;P21271-3;Q99104	1;1;1;1;1;1;1	1;1;1;1;1;1;1	1;1;1;1;1;1;1	Unconventional myosin-Vb;Unconventional myosin-Va	Myo5b;Myo5a	>tr|G5E8G6|G5E8G6_MOUSE Myosin Vb, isoform CRA_c OS=Mus musculus GN=Myo5b PE=4 SV=1;>tr|D3YZ62|D3YZ62_MOUSE Unconventional myosin-Va OS=Mus musculus GN=Myo5a PE=1 SV=1;>tr|G3X9Y9|G3X9Y9_MOUSE Myosin Vb, isoform CRA_a OS=Mus musculus GN=Myo5b PE=4 SV=1;>tr|	7	1	1	1	0	0	1	0	0	0	0	1	0	0	0	0	1	0	0	0.7	0.7	0.7	210.54	1818	1818;1828;1844;1855;1818;1844;1853	1	1	0.0048077	1.3091	By matching	By matching	By MS/MS	By matching	By matching	0	0	0.7	0	0	0	0	0
D3YZV2;E9QKI2;Q63959;D3YZV4;D3YUC7;Q63959-2	D3YZV2;E9QKI2;Q63959;D3YZV4;D3YUC7;Q63959-2	4;4;4;3;3;3	4;4;4;3;3;3	4;4;4;3;3;3	Potassium voltage-gated channel subfamily C member 3	Kcnc3	>tr|D3YZV2|D3YZV2_MOUSE Potassium voltage-gated channel subfamily C member 3 OS=Mus musculus GN=Kcnc3 PE=1 SV=1;>tr|E9QKI2|E9QKI2_MOUSE Potassium voltage-gated channel subfamily C member 3 OS=Mus musculus GN=Kcnc3 PE=1 SV=1;>sp|Q63959|KCNC3_MOUSE Potassium	6	4	4	4	1	4	0	0	0	1	4	0	0	0	1	4	0	0	0	6.1	6.1	6.1	81.945	769	769;770;769;729;730;757	1	5	0	5.6702	By MS/MS	By MS/MS	By matching	By matching	By matching	1.2	6.1	0	0	0	3990.5	1823.8	2166.7
Q3TYJ3;D3Z0M6;O88485-2;O88485	Q3TYJ3;D3Z0M6;O88485-2;O88485	1;1;1;1	1;1;1;1	1;1;1;1	Cytoplasmic dynein 1 intermediate chain 1	Dync1i1	>tr|Q3TYJ3|Q3TYJ3_MOUSE Cytoplasmic dynein 1 intermediate chain 1 OS=Mus musculus GN=Dync1i1 PE=2 SV=1;>tr|D3Z0M6|D3Z0M6_MOUSE Cytoplasmic dynein 1 intermediate chain 1 OS=Mus musculus GN=Dync1i1 PE=1 SV=1;>sp|O88485-2|DC1I1_MOUSE Isoform 1B of Cytoplasmic	4	1	1	1	0	0	1	0	0	0	0	1	0	0	0	0	1	0	0	1.5	1.5	1.5	69.625	617	617;645;608;628	1	1	0	2.6982	By matching	By matching	By MS/MS	By matching	By matching	0	0	1.5	0	0	0	0	0
D3Z0V2;Q9ES28-6;Q9ES28-8;Q9ES28-4;Q9ES28-5;Q9ES28-3;Q9ES28-2;Q9ES28-7;Q9ES28;A2AFJ8;F6WMJ3;Q8K4I3	D3Z0V2;Q9ES28-6;Q9ES28-8;Q9ES28-4;Q9ES28-5;Q9ES28-3;Q9ES28-2;Q9ES28-7;Q9ES28	3;3;3;3;3;3;3;3;3;1;1;1	3;3;3;3;3;3;3;3;3;1;1;1	3;3;3;3;3;3;3;3;3;1;1;1	Rho guanine nucleotide exchange factor 7	Arhgef7	>tr|D3Z0V2|D3Z0V2_MOUSE Rho guanine nucleotide exchange factor 7 OS=Mus musculus GN=Arhgef7 PE=1 SV=1;>sp|Q9ES28-6|ARHG7_MOUSE Isoform F of Rho guanine nucleotide exchange factor 7 OS=Mus musculus GN=Arhgef7;>sp|Q9ES28-8|ARHG7_MOUSE Isoform H of Rho guanin	12	3	3	3	3	2	0	0	0	3	2	0	0	0	3	2	0	0	0	7.5	7.5	7.5	71.59	630	630;689;705;751;782;787;803;810;862;483;795;771	1	5	0	34.659	By MS/MS	By MS/MS	By matching	By matching	By matching	7.5	5.1	0	0	0	7024.3	3702.4	3322
D6RHS6;D3Z1V4;P70296	D6RHS6;D3Z1V4;P70296	3;3;3	3;3;3	3;3;3	Phosphatidylethanolamine-binding protein 1;Hippocampal cholinergic neurostimulating peptide	Pebp1	>tr|D6RHS6|D6RHS6_MOUSE Phosphatidylethanolamine-binding protein 1 OS=Mus musculus GN=Pebp1 PE=4 SV=1;>tr|D3Z1V4|D3Z1V4_MOUSE Phosphatidylethanolamine-binding protein 1 OS=Mus musculus GN=Pebp1 PE=4 SV=1;>sp|P70296|PEBP1_MOUSE Phosphatidylethanolamine-bind	3	3	3	3	0	1	0	2	3	0	1	0	2	3	0	1	0	2	3	36.8	36.8	36.8	14.835	136	136;209;187	1	6	0	5.1895	By matching	By MS/MS	By matching	By MS/MS	By MS/MS	0	9.6	0	26.5	36.8	9238.5	0	1890.2
D3Z6I8;E9Q7Q3;D3Z2H9;P21107-2;A2AIM5;S4R2U0;G5E8R0;E9Q453;G5E8R2;G5E8R1;E9Q456;E9Q455;E9Q452;Q8K0Z5;Q8BSH3;Q8BP43;E9Q450;E9Q448;CON__Q3SX28;B7ZNL3;A2AIM4;E9Q5J9;E9Q454;F8WID5;P58774-2;P58774;P58771-2;P58771;P21107	D3Z6I8;E9Q7Q3;D3Z2H9;P21107-2;A2AIM5;S4R2U0;G5E8R0;E9Q453;G5E8R2;G5E8R1;E9Q456;E9Q455;E9Q452;Q8K0Z5;Q8BSH3;Q8BP43;E9Q450;E9Q448;CON__Q3SX28;B7ZNL3;A2AIM4;E9Q5J9;E9Q454;F8WID5;P58774-2;P58774;P58771-2;P58771;P21107	2;2;2;2;1;1;1;1;1;1;1;1;1;1;1;1;1;1;1;1;1;1;1;1;1;1;1;1;1	2;2;2;2;1;1;1;1;1;1;1;1;1;1;1;1;1;1;1;1;1;1;1;1;1;1;1;1;1	2;2;2;2;1;1;1;1;1;1;1;1;1;1;1;1;1;1;1;1;1;1;1;1;1;1;1;1;1	Tropomyosin alpha-3 chain;Tropomyosin beta chain;Tropomyosin alpha-1 chain	Tpm3;Tpm3-rs7;Tpm2;Tpm1	>tr|D3Z6I8|D3Z6I8_MOUSE Tropomyosin alpha-3 chain OS=Mus musculus GN=Tpm3 PE=3 SV=1;>tr|E9Q7Q3|E9Q7Q3_MOUSE Tropomyosin alpha-3 chain OS=Mus musculus GN=Tpm3 PE=3 SV=1;>tr|D3Z2H9|D3Z2H9_MOUSE Uncharacterized protein OS=Mus musculus GN=Tpm3-rs7 PE=3 SV=1;>s	29	2	2	2	0	0	0	0	2	0	0	0	0	2	0	0	0	0	2	9.7	9.7	9.7	28.723	247	247;248;248;248;105;157;245;245;248;248;248;251;281;284;284;284;284;284;284;284;284;285;287;326;284;284;284;284;285	1	2	0	18.653	By matching	By matching	By matching	By matching	By MS/MS	0	0	0	0	9.7	2177.5	0	0
D3Z6E4;P17183;D3YVD3;D3Z2S4;B1ARR6;Q5SX61;Q5SX60;Q5SX59;P21550	D3Z6E4;P17183;D3YVD3;D3Z2S4;B1ARR6	4;4;3;3;2;1;1;1;1	2;2;1;1;0;0;0;0;0	2;2;1;1;0;0;0;0;0	Enolase;Gamma-enolase	Eno2;Eno1	>tr|D3Z6E4|D3Z6E4_MOUSE Enolase OS=Mus musculus GN=Eno2 PE=3 SV=1;>sp|P17183|ENOG_MOUSE Gamma-enolase OS=Mus musculus GN=Eno2 PE=1 SV=2;>tr|D3YVD3|D3YVD3_MOUSE Gamma-enolase (Fragment) OS=Mus musculus GN=Eno2 PE=4 SV=4;>tr|D3Z2S4|D3Z2S4_MOUSE Enolase (Frag	9	4	2	2	1	1	3	2	3	0	0	1	1	2	0	0	1	1	2	20.3	10.5	10.5	34.804	315	315;434;121;162;67;70;80;196;434	1	6	0	10.844	By matching	By matching	By MS/MS	By MS/MS	By MS/MS	5.7	5.7	15.2	11.1	16.2	6100.4	0	0
D3Z6W1;Q7TSJ2-2;Q7TSJ2	D3Z6W1;Q7TSJ2-2;Q7TSJ2	1;1;1	1;1;1	1;1;1	Microtubule-associated protein 6	Map6	>tr|D3Z6W1|D3Z6W1_MOUSE Microtubule-associated protein 6 OS=Mus musculus GN=Map6 PE=1 SV=1;>sp|Q7TSJ2-2|MAP6_MOUSE Isoform 2 of Microtubule-associated protein 6 OS=Mus musculus GN=Map6;>sp|Q7TSJ2|MAP6_MOUSE Microtubule-associated protein 6 OS=Mus musculus	3	1	1	1	1	1	0	0	1	1	1	0	0	1	1	1	0	0	1	3.5	3.5	3.5	54.711	509	509;568;906	1	3	0	18.99	By MS/MS	By MS/MS	By matching	By matching	By MS/MS	3.5	3.5	0	0	3.5	553.75	0	0
D6RG94;E9PYB2;Q8C449;E9Q451;P97291;E9PZC1	D6RG94;E9PYB2;Q8C449;E9Q451;P97291	7;7;7;7;7;1	7;7;7;7;7;1	7;7;7;7;7;1	Cadherin-8	Cdh8	>tr|D6RG94|D6RG94_MOUSE Cadherin-8 OS=Mus musculus GN=Cdh8 PE=4 SV=1;>tr|E9PYB2|E9PYB2_MOUSE Cadherin-8 OS=Mus musculus GN=Cdh8 PE=4 SV=1;>tr|Q8C449|Q8C449_MOUSE Cadherin 8 OS=Mus musculus GN=Cdh8 PE=2 SV=1;>tr|E9Q451|E9Q451_MOUSE Cadherin-8 OS=Mus musculu	6	7	7	7	0	1	7	0	0	0	1	7	0	0	0	1	7	0	0	21.6	21.6	21.6	56.502	509	509;711;716;754;799;247	1	8	0	68.491	By matching	By matching	By MS/MS	By matching	By matching	0	4.3	21.6	0	0	11854	0	4182.9
D6RIJ2;E9PWY9;Q8C0C7	D6RIJ2;E9PWY9;Q8C0C7	1;1;1	1;1;1	1;1;1	Phenylalanine--tRNA ligase alpha subunit	Farsa	>tr|D6RIJ2|D6RIJ2_MOUSE Phenylalanine--tRNA ligase alpha subunit OS=Mus musculus GN=Farsa PE=4 SV=1;>tr|E9PWY9|E9PWY9_MOUSE Phenylalanine--tRNA ligase alpha subunit OS=Mus musculus GN=Farsa PE=3 SV=1;>sp|Q8C0C7|SYFA_MOUSE Phenylalanine--tRNA ligase alpha s	3	1	1	1	1	0	0	0	0	1	0	0	0	0	1	0	0	0	0	10.5	10.5	10.5	11.184	105	105;507;508	1	1	0	2.5618	By MS/MS	By matching	By matching	By matching	By matching	10.5	0	0	0	0	0	0	0
D6RIN4;Q9D0M5	D6RIN4;Q9D0M5	1;1	1;1	1;1	Dynein light chain 2, cytoplasmic	Dynll2	>tr|D6RIN4|D6RIN4_MOUSE Dynein light chain 2, cytoplasmic OS=Mus musculus GN=Dynll2 PE=4 SV=1;>sp|Q9D0M5|DYL2_MOUSE Dynein light chain 2, cytoplasmic OS=Mus musculus GN=Dynll2 PE=1 SV=1	2	1	1	1	1	0	0	1	0	1	0	0	1	0	1	0	0	1	0	41.5	41.5	41.5	6.109	53	53;89	1	2	0	15.944	By MS/MS	By matching	By matching	By MS/MS	By matching	41.5	0	0	41.5	0	3649	1708.6	0
E0CXH1;P97858	E0CXH1;P97858	1;1	1;1	1;1	Solute carrier family 35 member B1	Slc35b1	>tr|E0CXH1|E0CXH1_MOUSE Solute carrier family 35 member B1 OS=Mus musculus GN=Slc35b1 PE=4 SV=1;>sp|P97858|S35B1_MOUSE Solute carrier family 35 member B1 OS=Mus musculus GN=Slc35b1 PE=2 SV=1	2	1	1	1	0	0	0	1	0	0	0	0	1	0	0	0	0	1	0	9.2	9.2	9.2	13.543	120	120;322	1	2	0.009009	0.93852	By matching	By matching	By matching	By MS/MS	By matching	0	0	0	9.2	0	15052	0	0
Q3UPV6;E0CXZ9;P62482;E0CXI4	Q3UPV6;E0CXZ9;P62482;E0CXI4	2;2;2;1	2;2;2;1	2;2;2;1	Voltage-gated potassium channel subunit beta-2	Kcnab2	>tr|Q3UPV6|Q3UPV6_MOUSE Voltage-gated potassium channel subunit beta-2 OS=Mus musculus GN=Kcnab2 PE=2 SV=1;>tr|E0CXZ9|E0CXZ9_MOUSE Voltage-gated potassium channel subunit beta-2 OS=Mus musculus GN=Kcnab2 PE=4 SV=1;>sp|P62482|KCAB2_MOUSE Voltage-gated potas	4	2	2	2	0	2	0	0	0	0	2	0	0	0	0	2	0	0	0	8.2	8.2	8.2	39.308	353	353;382;367;134	1	2	0	2.466	By matching	By MS/MS	By matching	By matching	By matching	0	8.2	0	0	0	5339	0	5339
F7B1A4;F6VAL0;F7CTF8;E0CYI3;E0CYB9;Q6PCP5-4;Q6PCP5-3;Q6PCP5-2;Q6PCP5	F7B1A4;F6VAL0;F7CTF8;E0CYI3;E0CYB9;Q6PCP5-4;Q6PCP5-3;Q6PCP5-2;Q6PCP5	1;1;1;1;1;1;1;1;1	1;1;1;1;1;1;1;1;1	1;1;1;1;1;1;1;1;1	Mitochondrial fission factor	Mff	>tr|F7B1A4|F7B1A4_MOUSE Mitochondrial fission factor (Fragment) OS=Mus musculus GN=Mff PE=4 SV=1;>tr|F6VAL0|F6VAL0_MOUSE Mitochondrial fission factor (Fragment) OS=Mus musculus GN=Mff PE=1 SV=1;>tr|F7CTF8|F7CTF8_MOUSE Mitochondrial fission factor (Fragment	9	1	1	1	0	1	0	0	0	0	1	0	0	0	0	1	0	0	0	9.7	9.7	9.7	15.94	145	145;147;220;243;316;218;238;239;291	1	1	0	1.7697	By matching	By MS/MS	By matching	By matching	By matching	0	9.7	0	0	0	0	0	0
F7D432;E9PWE0;E0CYV0;P23506;P23506-2;F6V9F1;F6TXE3	F7D432;E9PWE0;E0CYV0;P23506;P23506-2;F6V9F1	8;8;8;8;8;5;1	8;8;8;8;8;5;1	8;8;8;8;8;5;1	Protein-L-isoaspartate O-methyltransferase;Protein-L-isoaspartate(D-aspartate) O-methyltransferase	Pcmt1	>tr|F7D432|F7D432_MOUSE Protein-L-isoaspartate O-methyltransferase (Fragment) OS=Mus musculus GN=Pcmt1 PE=3 SV=1;>tr|E9PWE0|E9PWE0_MOUSE Protein-L-isoaspartate O-methyltransferase OS=Mus musculus GN=Pcmt1 PE=3 SV=1;>tr|E0CYV0|E0CYV0_MOUSE Protein-L-isoaspa	7	8	8	8	0	1	5	3	8	0	1	5	3	8	0	1	5	3	8	43.2	43.2	43.2	29.167	271	271;285;286;227;228;177;111	1	20	0	90.119	By matching	By MS/MS	By MS/MS	By MS/MS	By MS/MS	0	7	31.7	16.2	43.2	44829	0	0
E9PUM4;Q71LX4	E9PUM4;Q71LX4	1;1	1;1	1;1	Talin-2	Tln2	>tr|E9PUM4|E9PUM4_MOUSE Talin-2 OS=Mus musculus GN=Tln2 PE=4 SV=1;>sp|Q71LX4|TLN2_MOUSE Talin-2 OS=Mus musculus GN=Tln2 PE=1 SV=3	2	1	1	1	1	1	0	0	0	1	1	0	0	0	1	1	0	0	0	1.2	1.2	1.2	271.66	2542	2542;2375	1	2	0	2.3022	By MS/MS	By MS/MS	By matching	By matching	By matching	1.2	1.2	0	0	0	1731.1	829.96	901.14
V9GWS2;Q80X52;E9Q579;E9PV90;E9PY45;E9Q6M6;Q9D6M3;Q9DB41-2;Q9DB41	V9GWS2;Q80X52;E9Q579;E9PV90;E9PY45;E9Q6M6;Q9D6M3;Q9DB41-2;Q9DB41	2;2;2;2;2;2;2;1;1	2;2;2;2;2;2;2;1;1	2;2;2;2;2;2;2;1;1	Mitochondrial glutamate carrier 1;Mitochondrial glutamate carrier 2	Slc25a22;Slc25a18	>tr|V9GWS2|V9GWS2_MOUSE Mitochondrial glutamate carrier 1 (Fragment) OS=Mus musculus GN=Slc25a22 PE=3 SV=1;>tr|Q80X52|Q80X52_MOUSE Mitochondrial glutamate carrier 1 OS=Mus musculus GN=Slc25a22 PE=2 SV=1;>tr|E9Q579|E9Q579_MOUSE Mitochondrial glutamate carri	9	2	2	2	1	1	2	2	2	1	1	2	2	2	1	1	2	2	2	33.3	33.3	33.3	7.1002	63	63;98;103;206;215;229;323;312;320	1	8	0	4.7141	By matching	By MS/MS	By MS/MS	By MS/MS	By MS/MS	12.7	12.7	33.3	33.3	33.3	9406.1	895.14	1472.2
Q3TT92;E9PWE8;Q62188;D3YUS0;D3Z567	Q3TT92;E9PWE8;Q62188	18;18;18;7;3	18;18;18;7;3	15;15;15;5;3	Dihydropyrimidinase-related protein 3	Dpysl3	>tr|Q3TT92|Q3TT92_MOUSE Dihydropyrimidinase-related protein 3 OS=Mus musculus GN=Dpysl3 PE=2 SV=1;>tr|E9PWE8|E9PWE8_MOUSE Dihydropyrimidinase-related protein 3 OS=Mus musculus GN=Dpysl3 PE=1 SV=1;>sp|Q62188|DPYL3_MOUSE Dihydropyrimidinase-related protein 3	5	18	18	15	1	1	1	18	3	1	1	1	18	3	0	0	0	15	1	49.3	49.3	41.7	61.779	568	568;683;570;216;103	1	42	0	314.2	By matching	By matching	By matching	By MS/MS	By MS/MS	2.8	2.8	2.8	49.3	9.5	210290	0	0
F7CVJ5;E9PYB0;F7DBB3	F7CVJ5;E9PYB0;F7DBB3	5;5;4	5;5;4	5;5;4		Ahnak2	>tr|F7CVJ5|F7CVJ5_MOUSE Protein Ahnak2 (Fragment) OS=Mus musculus GN=Ahnak2 PE=1 SV=1;>tr|E9PYB0|E9PYB0_MOUSE Protein Ahnak2 (Fragment) OS=Mus musculus GN=Ahnak2 PE=1 SV=4;>tr|F7DBB3|F7DBB3_MOUSE Protein Ahnak2 (Fragment) OS=Mus musculus GN=Ahnak2 PE=1 SV=	3	5	5	5	1	4	0	0	0	1	4	0	0	0	1	4	0	0	0	35.4	35.4	35.4	115.14	1126	1126;1738;1576	1	6	0	43.647	By MS/MS	By MS/MS	By matching	By matching	By matching	2.2	33.2	0	0	0	5539.6	0	5539.6
E9PZ41;E9Q3T8;Q3U0M1-5;Q3U0M1-4;Q3U0M1-3;Q3U0M1-2;Q3U0M1	E9PZ41;E9Q3T8;Q3U0M1-5;Q3U0M1-4;Q3U0M1-3;Q3U0M1-2;Q3U0M1	1;1;1;1;1;1;1	1;1;1;1;1;1;1	1;1;1;1;1;1;1	Trafficking protein particle complex subunit 9	Trappc9	>tr|E9PZ41|E9PZ41_MOUSE Trafficking protein particle complex subunit 9 OS=Mus musculus GN=Trappc9 PE=4 SV=1;>tr|E9Q3T8|E9Q3T8_MOUSE Trafficking protein particle complex subunit 9 OS=Mus musculus GN=Trappc9 PE=4 SV=1;>sp|Q3U0M1-5|TPPC9_MOUSE Isoform 5 of Tr	7	1	1	1	1	0	0	0	0	1	0	0	0	0	1	0	0	0	0	1.9	1.9	1.9	95.407	852	852;940;494;696;960;1139;1148	1	1	0.0047059	1.2283	By MS/MS	By matching	By matching	By matching	By matching	1.9	0	0	0	0	0	0	0
E9Q9F5;E9Q1G8;O55131	E9Q9F5;E9Q1G8;O55131	2;2;2	2;2;2	2;2;2	Septin-7	2015-09-07	>tr|E9Q9F5|E9Q9F5_MOUSE Septin-7 OS=Mus musculus GN=Sept7 PE=1 SV=2;>tr|E9Q1G8|E9Q1G8_MOUSE Septin-7 OS=Mus musculus GN=Sept7 PE=1 SV=2;>sp|O55131|SEPT7_MOUSE Septin-7 OS=Mus musculus GN=Sept7 PE=1 SV=1	3	2	2	2	2	2	0	0	0	2	2	0	0	0	2	2	0	0	0	9.2	9.2	9.2	50.68	437	437;437;436	1	5	0	6.193	By MS/MS	By MS/MS	By matching	By matching	By matching	9.2	9.2	0	0	0	3587.4	1616.8	1970.6
E9Q557;E9PZW0	E9Q557;E9PZW0	4;3	4;3	4;3	Desmoplakin	Dsp	>sp|E9Q557|DESP_MOUSE Desmoplakin OS=Mus musculus GN=Dsp PE=1 SV=1;>tr|E9PZW0|E9PZW0_MOUSE Desmoplakin OS=Mus musculus GN=Dsp PE=1 SV=1	2	4	4	4	0	2	2	3	2	0	2	2	3	2	0	2	2	3	2	1.7	1.7	1.7	332.91	2883	2883;2284	1	9	0	9.8055	By matching	By MS/MS	By MS/MS	By MS/MS	By MS/MS	0	1.1	0.8	1.1	0.9	5169.5	0	1113.9
E9Q616	E9Q616	7	7	7		Ahnak	>tr|E9Q616|E9Q616_MOUSE Protein Ahnak OS=Mus musculus GN=Ahnak PE=1 SV=1	1	7	7	7	4	4	0	0	0	4	4	0	0	0	4	4	0	0	0	9.5	9.5	9.5	604.25	5656	5656	1	9	0	26.101	By MS/MS	By MS/MS	By matching	By matching	By matching	7.3	5.7	0	0	0	16592	6817.1	9775.2
E9Q7L0	E9Q7L0	2	2	2		Ogdhl	>tr|E9Q7L0|E9Q7L0_MOUSE Protein Ogdhl OS=Mus musculus GN=Ogdhl PE=4 SV=1	1	2	2	2	0	0	2	0	0	0	0	2	0	0	0	0	2	0	0	3.3	3.3	3.3	116.6	1029	1029	1	2	0	6.0318	By matching	By matching	By MS/MS	By matching	By matching	0	0	3.3	0	0	1262.8	0	0
E9QAJ9;Q3UIA2-4;Q3UIA2-3;Q3UIA2-2;Q3UIA2	E9QAJ9;Q3UIA2-4;Q3UIA2-3;Q3UIA2-2;Q3UIA2	2;2;2;2;2	2;2;2;2;2	2;2;2;2;2	Rho GTPase-activating protein 17	Arhgap17	>tr|E9QAJ9|E9QAJ9_MOUSE Rho GTPase-activating protein 17 OS=Mus musculus GN=Arhgap17 PE=4 SV=1;>sp|Q3UIA2-4|RHG17_MOUSE Isoform 4 of Rho GTPase-activating protein 17 OS=Mus musculus GN=Arhgap17;>sp|Q3UIA2-3|RHG17_MOUSE Isoform 3 of Rho GTPase-activating pr	5	2	2	2	1	1	0	0	0	1	1	0	0	0	1	1	0	0	0	5.1	5.1	5.1	88.924	818	818;727;740;768;846	1	2	0	8.9391	By MS/MS	By MS/MS	By matching	By matching	By matching	2.1	3.1	0	0	0	0	0	0
E9QKH8;O35927-2;O35927	E9QKH8;O35927-2;O35927	1;1;1	1;1;1	1;1;1	Catenin delta-2	Ctnnd2	>tr|E9QKH8|E9QKH8_MOUSE Catenin delta-2 OS=Mus musculus GN=Ctnnd2 PE=1 SV=1;>sp|O35927-2|CTND2_MOUSE Isoform 2 of Catenin delta-2 OS=Mus musculus GN=Ctnnd2;>sp|O35927|CTND2_MOUSE Catenin delta-2 OS=Mus musculus GN=Ctnnd2 PE=1 SV=1	3	1	1	1	0	0	1	0	0	0	0	1	0	0	0	0	1	0	0	1.4	1.4	1.4	134.94	1246	1246;1222;1247	1	1	0	6.1442	By matching	By matching	By MS/MS	By matching	By matching	0	0	1.4	0	0	0	0	0
E9QMC2;Q3UVX5;F6WSV0;F6YJ89;Q3UVX5-2	E9QMC2;Q3UVX5;F6WSV0;F6YJ89	8;8;6;6;2	8;8;6;6;2	8;8;6;6;2	Metabotropic glutamate receptor 5	Grm5	>tr|E9QMC2|E9QMC2_MOUSE Metabotropic glutamate receptor 5 OS=Mus musculus GN=Grm5 PE=4 SV=1;>sp|Q3UVX5|GRM5_MOUSE Metabotropic glutamate receptor 5 OS=Mus musculus GN=Grm5 PE=1 SV=2;>tr|F6WSV0|F6WSV0_MOUSE Metabotropic glutamate receptor 5 (Fragment) OS=Mu	5	8	8	8	0	0	0	3	8	0	0	0	3	8	0	0	0	3	8	9.6	9.6	9.6	128.27	1171	1171;1203;952;984;303	1	11	0	72.26	By matching	By matching	By matching	By MS/MS	By MS/MS	0	0	0	5.1	9.6	13022	0	0
F2Z3X9;F2Z3V6;F2Z4A5;F2Z3Z9;F2Z400;Q3TRL2;F2Z3X6;Q9Z2A0	F2Z3X9;F2Z3V6;F2Z4A5;F2Z3Z9;F2Z400;Q3TRL2;F2Z3X6;Q9Z2A0	1;1;1;1;1;1;1;1	1;1;1;1;1;1;1;1	1;1;1;1;1;1;1;1	3-phosphoinositide-dependent protein kinase 1	Pdpk1	>tr|F2Z3X9|F2Z3X9_MOUSE 3-phosphoinositide-dependent protein kinase 1 (Fragment) OS=Mus musculus GN=Pdpk1 PE=4 SV=1;>tr|F2Z3V6|F2Z3V6_MOUSE 3-phosphoinositide-dependent protein kinase 1 (Fragment) OS=Mus musculus GN=Pdpk1 PE=4 SV=1;>tr|F2Z4A5|F2Z4A5_MOUSE	8	1	1	1	0	1	0	0	0	0	1	0	0	0	0	1	0	0	0	30.4	30.4	30.4	5.9626	56	56;111;128;432;457;522;532;559	1	1	0	3.0162	By matching	By MS/MS	By matching	By matching	By matching	0	30.4	0	0	0	0	0	0
F2Z3Z1;Q8BGZ1	F2Z3Z1;Q8BGZ1	1;1	1;1	1;1	Hippocalcin-like protein 4	Hpcal4	>tr|F2Z3Z1|F2Z3Z1_MOUSE Hippocalcin-like protein 4 (Fragment) OS=Mus musculus GN=Hpcal4 PE=4 SV=1;>sp|Q8BGZ1|HPCL4_MOUSE Hippocalcin-like protein 4 OS=Mus musculus GN=Hpcal4 PE=2 SV=3	2	1	1	1	0	0	1	0	1	0	0	1	0	1	0	0	1	0	1	13.5	13.5	13.5	18.05	155	155;191	1	2	0	4.6134	By matching	By matching	By MS/MS	By matching	By MS/MS	0	0	13.5	0	13.5	533.62	0	0
G3UY74;G3UZT9;F6RLJ7;Q69ZS8-3;Q69ZS8-2;Q69ZS8;G3UZH4;B7ZCA7	G3UY74;G3UZT9;F6RLJ7;Q69ZS8-3;Q69ZS8-2;Q69ZS8;G3UZH4;B7ZCA7	4;4;4;4;4;4;3;3	4;4;4;4;4;4;3;3	4;4;4;4;4;4;3;3	Kazrin	Kazn	>tr|G3UY74|G3UY74_MOUSE Kazrin (Fragment) OS=Mus musculus GN=Kazn PE=4 SV=1;>tr|G3UZT9|G3UZT9_MOUSE Kazrin (Fragment) OS=Mus musculus GN=Kazn PE=4 SV=1;>tr|F6RLJ7|F6RLJ7_MOUSE Kazrin (Fragment) OS=Mus musculus GN=Kazn PE=4 SV=1;>sp|Q69ZS8-3|KAZRN_MOUSE Iso	8	4	4	4	0	0	0	4	0	0	0	0	4	0	0	0	0	4	0	17.1	17.1	17.1	39.163	345	345;346;699;326;414;779;242;261	1	4	0	33.377	By matching	By matching	By matching	By MS/MS	By matching	0	0	0	17.1	0	16346	0	0
F6VME3;F6RT34;P04370-5;P04370-10;P04370-4;F6ZIA4;F7A0B0;P04370-7;P04370-9;F6RWW8;F6TYB7;P04370-14;P04370-8;P04370-13;P04370-6;P04370-11;P04370;P04370-2	F6VME3;F6RT34;P04370-5;P04370-10;P04370-4;F6ZIA4;F7A0B0;P04370-7;P04370-9;F6RWW8;F6TYB7;P04370-14;P04370-8;P04370-13;P04370-6;P04370-11;P04370	7;7;7;7;7;6;6;6;6;5;5;5;5;5;5;5;5;3	7;7;7;7;7;6;6;6;6;5;5;5;5;5;5;5;5;3	7;7;7;7;7;6;6;6;6;5;5;5;5;5;5;5;5;3	Myelin basic protein	Mbp	>tr|F6VME3|F6VME3_MOUSE Myelin basic protein (Fragment) OS=Mus musculus GN=Mbp PE=1 SV=1;>tr|F6RT34|F6RT34_MOUSE Myelin basic protein (Fragment) OS=Mus musculus GN=Mbp PE=1 SV=1;>sp|P04370-5|MBP_MOUSE Isoform 5 of Myelin basic protein OS=Mus musculus GN=Mb	18	7	7	7	4	5	5	6	7	4	5	5	6	7	4	5	5	6	7	38.3	38.3	38.3	20.829	193	193;212;169;191;195;157;196;158;184;150;191;117;128;143;154;176;250;195	1	45	0	98.337	By MS/MS	By MS/MS	By MS/MS	By MS/MS	By MS/MS	26.4	31.6	31.6	37.3	38.3	858850	105350	174960
F6YY69;F6VW30;P68254-2;P68254	F6YY69;F6VW30;P68254-2;P68254	5;5;5;5	3;3;3;3	3;3;3;3	14-3-3 protein theta	Ywhaq	>tr|F6YY69|F6YY69_MOUSE 14-3-3 protein theta (Fragment) OS=Mus musculus GN=Ywhaq PE=4 SV=1;>tr|F6VW30|F6VW30_MOUSE 14-3-3 protein theta (Fragment) OS=Mus musculus GN=Ywhaq PE=3 SV=1;>sp|P68254-2|1433T_MOUSE Isoform 2 of 14-3-3 protein theta OS=Mus musculus	4	5	3	3	3	3	2	2	4	2	1	1	1	3	2	1	1	1	3	21.1	14.7	14.7	32.221	285	285;303;243;245	1	8	0	44.364	By MS/MS	By MS/MS	By MS/MS	By MS/MS	By MS/MS	14.4	13	7.7	7.7	18.2	9050.7	1170.7	2342.2
F6X2V9;Q8K2F8	F6X2V9;Q8K2F8	1;1	1;1	1;1	Protein LSM14 homolog A	Lsm14a	>tr|F6X2V9|F6X2V9_MOUSE Protein LSM14 homolog A (Fragment) OS=Mus musculus GN=Lsm14a PE=4 SV=1;>sp|Q8K2F8|LS14A_MOUSE Protein LSM14 homolog A OS=Mus musculus GN=Lsm14a PE=1 SV=1	2	1	1	1	0	0	1	0	0	0	0	1	0	0	0	0	1	0	0	5.6	5.6	5.6	25.096	231	231;462	1	1	0	19.611	By matching	By matching	By MS/MS	By matching	By matching	0	0	5.6	0	0	0	0	0
F7ADT6;F7ADQ2;Q6PAR5-5;Q6PAR5-2;Q6PAR5-6;Q6PAR5;Q6PAR5-4	F7ADT6;F7ADQ2;Q6PAR5-5;Q6PAR5-2;Q6PAR5-6;Q6PAR5;Q6PAR5-4	1;1;1;1;1;1;1	1;1;1;1;1;1;1	1;1;1;1;1;1;1	GTPase-activating protein and VPS9 domain-containing protein 1	Gapvd1	>tr|F7ADT6|F7ADT6_MOUSE GTPase-activating protein and VPS9 domain-containing protein 1 (Fragment) OS=Mus musculus GN=Gapvd1 PE=1 SV=1;>tr|F7ADQ2|F7ADQ2_MOUSE GTPase-activating protein and VPS9 domain-containing protein 1 (Fragment) OS=Mus musculus GN=Gapvd	7	1	1	1	0	1	0	0	0	0	1	0	0	0	0	1	0	0	0	2.2	2.2	2.2	62.1	548	548;896;1436;1437;1457;1458;1464	1	1	0	2.0538	By matching	By MS/MS	By matching	By matching	By matching	0	2.2	0	0	0	1339	0	1339
F8WGL3;P18760;P45591	F8WGL3;P18760;P45591	2;2;1	2;2;1	2;2;1	Cofilin-1;Cofilin-2	Cfl1;Cfl2	>tr|F8WGL3|F8WGL3_MOUSE Cofilin-1 OS=Mus musculus GN=Cfl1 PE=1 SV=1;>sp|P18760|COF1_MOUSE Cofilin-1 OS=Mus musculus GN=Cfl1 PE=1 SV=3;>sp|P45591|COF2_MOUSE Cofilin-2 OS=Mus musculus GN=Cfl2 PE=1 SV=1	3	2	2	2	2	1	1	1	2	2	1	1	1	2	2	1	1	1	2	10.1	10.1	10.1	24.576	227	227;166;166	1	7	0	4.3729	By MS/MS	By matching	By matching	By matching	By MS/MS	10.1	4.8	5.3	5.3	10.1	18839	7908.3	1903.4
H3BKT5;F8WI65;F8WGT1;Q68FL4-2;Q80SW1;Q68FL4;F7ATQ6;D3Z2Q0;H3BL31;D3YYM7	H3BKT5;F8WI65;F8WGT1;Q68FL4-2;Q80SW1;Q68FL4	5;5;5;5;5;5;1;1;1;1	5;5;5;5;5;5;1;1;1;1	5;5;5;5;5;5;1;1;1;1	Adenosylhomocysteinase;Putative adenosylhomocysteinase 3;Putative adenosylhomocysteinase 2	Ahcyl2;Ahcyl1	>tr|H3BKT5|H3BKT5_MOUSE Adenosylhomocysteinase OS=Mus musculus GN=Ahcyl2 PE=3 SV=1;>tr|F8WI65|F8WI65_MOUSE Adenosylhomocysteinase OS=Mus musculus GN=Ahcyl2 PE=3 SV=1;>tr|F8WGT1|F8WGT1_MOUSE Adenosylhomocysteinase OS=Mus musculus GN=Ahcyl2 PE=1 SV=1;>sp|Q68	10	5	5	5	3	2	1	1	2	3	2	1	1	2	3	2	1	1	2	14.6	14.6	14.6	45.055	404	404;508;612;508;530;613;182;210;223;238	1	9	0	7.8488	By MS/MS	By MS/MS	By MS/MS	By MS/MS	By MS/MS	9.4	6.2	2	3	5.9	4353.5	1621.7	0
S4R1C4;F8WHB1;Q9R0K7	S4R1C4;F8WHB1;Q9R0K7	6;6;6	3;3;3	3;3;3	Calcium-transporting ATPase;Plasma membrane calcium-transporting ATPase 2	Atp2b2	>tr|S4R1C4|S4R1C4_MOUSE Calcium-transporting ATPase OS=Mus musculus GN=Atp2b2 PE=3 SV=1;>tr|F8WHB1|F8WHB1_MOUSE Calcium-transporting ATPase OS=Mus musculus GN=Atp2b2 PE=1 SV=1;>sp|Q9R0K7|AT2B2_MOUSE Plasma membrane calcium-transporting ATPase 2 OS=Mus musc	3	6	3	3	3	1	4	1	3	2	1	2	0	2	2	1	2	0	2	6.7	3.7	3.7	127.3	1154	1154;1243;1198	1	7	0	9.2273	By MS/MS	By MS/MS	By MS/MS	By matching	By MS/MS	4.2	1.2	5.1	1.5	3.6	3024	482.55	743.48
F8WIS9;P11798;F8WHB5;P11798-2;Q8CCM0;E9PXV3;E9Q1W0;E9Q1V9;E9Q1T1;Q6PHZ2-2;Q6PHZ2-4;Q6PHZ2;Q6PHZ2-5;D3Z7K9;F6ZIE1;F6WHR9	F8WIS9;P11798;F8WHB5;P11798-2	8;8;4;4;3;3;3;3;3;3;3;3;3;1;1;1	8;8;4;4;3;3;3;3;3;3;3;3;3;1;1;1	5;5;4;4;0;0;0;0;0;0;0;0;0;1;0;0	Calcium/calmodulin-dependent protein kinase type II subunit alpha	Camk2a	>tr|F8WIS9|F8WIS9_MOUSE Calcium/calmodulin-dependent protein kinase type II subunit alpha OS=Mus musculus GN=Camk2a PE=1 SV=1;>sp|P11798|KCC2A_MOUSE Calcium/calmodulin-dependent protein kinase type II subunit alpha OS=Mus musculus GN=Camk2a PE=1 SV=2;>tr|F	16	8	8	5	6	6	7	7	6	6	6	7	7	6	3	4	4	4	3	24.5	24.5	16	55.347	489	489;478;189;200;361;488;489;512;533;478;492;499;512;108;129;177	1	41	0	156.29	By MS/MS	By MS/MS	By MS/MS	By MS/MS	By MS/MS	18.8	15.5	22.7	22.7	17.6	86447	17034	24460
Q3T9X3;Q3TCR7;G3X9G4;F8WIV5;P39054-2;P39054;G3UZZ3	Q3T9X3;Q3TCR7;G3X9G4;F8WIV5;P39054-2;P39054;G3UZZ3	2;2;2;2;2;2;1	1;1;1;1;1;1;1	1;1;1;1;1;1;1	Dynamin-2	Dnm2	>tr|Q3T9X3|Q3T9X3_MOUSE Dynamin-2 OS=Mus musculus GN=Dnm2 PE=2 SV=1;>tr|Q3TCR7|Q3TCR7_MOUSE Dynamin-2 OS=Mus musculus GN=Dnm2 PE=2 SV=1;>tr|G3X9G4|G3X9G4_MOUSE Dynamin-2 OS=Mus musculus GN=Dnm2 PE=1 SV=1;>tr|F8WIV5|F8WIV5_MOUSE Dynamin-2 OS=Mus musculus GN	7	2	1	1	1	1	0	0	1	0	0	0	0	1	0	0	0	0	1	2.3	1.2	1.2	97.194	860	860;869;870;870;866;870;807	1	2	0	5.4347	By matching	By matching	By matching	By matching	By MS/MS	1.2	1.2	0	0	1.2	0	0	0
G3UWV6;O35083	G3UWV6;O35083	1;1	1;1	1;1	1-acyl-sn-glycerol-3-phosphate acyltransferase alpha	Agpat1	>tr|G3UWV6|G3UWV6_MOUSE 1-acyl-sn-glycerol-3-phosphate acyltransferase (Fragment) OS=Mus musculus GN=Agpat1 PE=3 SV=1;>sp|O35083|PLCA_MOUSE 1-acyl-sn-glycerol-3-phosphate acyltransferase alpha OS=Mus musculus GN=Agpat1 PE=2 SV=1	2	1	1	1	1	0	0	0	0	1	0	0	0	0	1	0	0	0	0	10.6	10.6	10.6	22.337	198	198;285	1	1	0	8.3945	By MS/MS	By matching	By matching	By matching	By matching	10.6	0	0	0	0	1847.2	1847.2	0
G3UX26;Q60930;D3YZT5	G3UX26;Q60930;D3YZT5	2;2;1	2;2;1	2;2;1	Voltage-dependent anion-selective channel protein 2	Vdac2	>tr|G3UX26|G3UX26_MOUSE Voltage-dependent anion-selective channel protein 2 (Fragment) OS=Mus musculus GN=Vdac2 PE=4 SV=1;>sp|Q60930|VDAC2_MOUSE Voltage-dependent anion-selective channel protein 2 OS=Mus musculus GN=Vdac2 PE=1 SV=2;>tr|D3YZT5|D3YZT5_MOUSE	3	2	2	2	0	0	1	0	1	0	0	1	0	1	0	0	1	0	1	8.1	8.1	8.1	30.446	283	283;295;201	1	2	0	2.813	By matching	By matching	By MS/MS	By matching	By MS/MS	0	0	3.5	0	4.6	1999.2	0	0
G3UXT7;Q8CFQ9;P56959;F6QCI0;Q8BQ46;G3UZD2;Q91VQ2	G3UXT7;Q8CFQ9;P56959;F6QCI0;Q8BQ46	4;4;4;2;2;1;1	4;4;4;2;2;1;1	4;4;4;2;2;1;1	RNA-binding protein FUS	Fus;Taf15	>tr|G3UXT7|G3UXT7_MOUSE RNA-binding protein FUS (Fragment) OS=Mus musculus GN=Fus PE=4 SV=1;>tr|Q8CFQ9|Q8CFQ9_MOUSE Fusion, derived from t(1216) malignant liposarcoma (Human) OS=Mus musculus GN=Fus PE=2 SV=1;>sp|P56959|FUS_MOUSE RNA-binding protein FUS OS=	7	4	4	4	4	3	4	2	3	4	3	4	2	3	4	3	4	2	3	37.7	37.7	37.7	13.897	130	130;517;518;324;557;104;280	1	17	0	32.283	By MS/MS	By MS/MS	By MS/MS	By MS/MS	By MS/MS	37.7	26.9	37.7	17.7	26.9	51986	8776.5	12973
G3UYU4;O08917;G3UZZ5;G3UWW8	G3UYU4;O08917	7;7;2;2	7;7;2;2	7;7;2;2	Flotillin-1	Flot1	>tr|G3UYU4|G3UYU4_MOUSE Flotillin-1 OS=Mus musculus GN=Flot1 PE=4 SV=1;>sp|O08917|FLOT1_MOUSE Flotillin-1 OS=Mus musculus GN=Flot1 PE=1 SV=1	4	7	7	7	0	0	5	2	4	0	0	5	2	4	0	0	5	2	4	26.1	26.1	26.1	42.238	380	380;428;192;196	1	11	0	16.505	By matching	By matching	By MS/MS	By MS/MS	By MS/MS	0	0	17.6	7.9	16.3	13613	0	0
G3UZJ4;H3BJQ7;P99029-2;P99029	G3UZJ4;H3BJQ7;P99029-2;P99029	2;2;2;2	2;2;2;2	2;2;2;2	Peroxiredoxin-5, mitochondrial	Prdx5	>tr|G3UZJ4|G3UZJ4_MOUSE Peroxiredoxin-5, mitochondrial OS=Mus musculus GN=Prdx5 PE=1 SV=1;>tr|H3BJQ7|H3BJQ7_MOUSE Peroxiredoxin-5, mitochondrial OS=Mus musculus GN=Prdx5 PE=1 SV=1;>sp|P99029-2|PRDX5_MOUSE Isoform Cytoplasmic+peroxisomal of Peroxiredoxin-5,	4	2	2	2	0	0	0	1	2	0	0	0	1	2	0	0	0	1	2	15.1	15.1	15.1	17.253	166	166;213;162;210	1	3	0	5.1041	By matching	By matching	By matching	By MS/MS	By MS/MS	0	0	0	4.8	15.1	404.27	0	0
Q3UQ14;G3X904	Q3UQ14;G3X904	2;2	2;2	2;2		Zfp275	>tr|Q3UQ14|Q3UQ14_MOUSE Protein Zfp275 OS=Mus musculus GN=Zfp275 PE=2 SV=1;>tr|G3X904|G3X904_MOUSE Protein Zfp275 OS=Mus musculus GN=Zfp275 PE=4 SV=1	2	2	2	2	1	1	0	1	0	1	1	0	1	0	1	1	0	1	0	5	5	5	42.935	377	377;499	1	4	0	2.3943	By matching	By MS/MS	By matching	By MS/MS	By matching	2.4	2.4	0	2.7	0	21005	6749.4	11988
G3X9L6;Q9DCX2;B1ASE2	G3X9L6;Q9DCX2;B1ASE2	2;2;1	2;2;1	2;2;1	ATP synthase subunit d, mitochondrial	Gm10250;Atp5h	>tr|G3X9L6|G3X9L6_MOUSE MCG55033 OS=Mus musculus GN=Gm10250 PE=4 SV=1;>sp|Q9DCX2|ATP5H_MOUSE ATP synthase subunit d, mitochondrial OS=Mus musculus GN=Atp5h PE=1 SV=3;>tr|B1ASE2|B1ASE2_MOUSE ATP synthase subunit d, mitochondrial (Fragment) OS=Mus musculus G	3	2	2	2	0	0	2	0	1	0	0	2	0	1	0	0	2	0	1	21.9	21.9	21.9	18.621	160	160;161;138	1	3	0	25.602	By matching	By matching	By MS/MS	By matching	By MS/MS	0	0	21.9	0	8.8	2260.7	0	0
G3XA10;Q8VEK3	G3XA10;Q8VEK3	7;7	7;7	7;7	Heterogeneous nuclear ribonucleoprotein U	Hnrnpu	>tr|G3XA10|G3XA10_MOUSE Heterogeneous nuclear ribonucleoprotein U, isoform CRA_b OS=Mus musculus GN=Gm28062 PE=4 SV=1;>sp|Q8VEK3|HNRPU_MOUSE Heterogeneous nuclear ribonucleoprotein U OS=Mus musculus GN=Hnrnpu PE=1 SV=1	2	7	7	7	5	7	5	3	3	5	7	5	3	3	5	7	5	3	3	14	14	14	86.805	793	793;800	1	28	0	86.409	By MS/MS	By MS/MS	By MS/MS	By MS/MS	By MS/MS	9.3	14	10.6	4.9	6.9	26367	4900	8192.3
G5E829	G5E829	8	8	3	Calcium-transporting ATPase	Atp2b1	>sp|G5E829|AT2B1_MOUSE Plasma membrane calcium-transporting ATPase 1 OS=Mus musculus GN=Atp2b1 PE=1 SV=1	1	8	8	3	2	2	4	5	5	2	2	4	5	5	0	0	0	2	2	9.2	9.2	3.9	134.75	1220	1220	1	19	0	29.964	By matching	By matching	By matching	By MS/MS	By MS/MS	2.5	2.5	5.3	6.9	6.5	2868.2	0	0
G5E8J1	G5E8J1	1	1	1	Olfactory receptor	Olfr171	>tr|G5E8J1|G5E8J1_MOUSE Olfactory receptor OS=Mus musculus GN=Olfr171 PE=3 SV=1	1	1	1	1	0	0	1	0	0	0	0	1	0	0	0	0	1	0	0	3.5	3.5	3.5	36.007	314	314	1	1	0	1.5081	By matching	By matching	By MS/MS	By matching	By matching	0	0	3.5	0	0	5087.7	0	0
G5E902;Q8VEM8	G5E902;Q8VEM8	4;4	4;4	4;4	Phosphate carrier protein, mitochondrial	Slc25a3	>tr|G5E902|G5E902_MOUSE MCG10343, isoform CRA_b OS=Mus musculus GN=Slc25a3 PE=3 SV=1;>sp|Q8VEM8|MPCP_MOUSE Phosphate carrier protein, mitochondrial OS=Mus musculus GN=Slc25a3 PE=1 SV=1	2	4	4	4	3	2	4	2	3	3	2	4	2	3	3	2	4	2	3	12	12	12	39.736	358	358;357	1	16	0	16.222	By MS/MS	By MS/MS	By MS/MS	By MS/MS	By MS/MS	9.8	5.9	12	4.7	9.8	19413	3766.2	2800.7
H3BKM0;H3BIY9;Q9DBG3;Q9DBG3-2;H3BJ06	H3BKM0;H3BIY9;Q9DBG3;Q9DBG3-2	7;7;7;7;1	7;7;7;7;1	4;4;4;4;1	AP-2 complex subunit beta	Ap2b1	>tr|H3BKM0|H3BKM0_MOUSE AP-2 complex subunit beta OS=Mus musculus GN=Ap2b1 PE=4 SV=1;>tr|H3BIY9|H3BIY9_MOUSE AP-2 complex subunit beta OS=Mus musculus GN=Ap2b1 PE=4 SV=1;>sp|Q9DBG3|AP2B1_MOUSE AP-2 complex subunit beta OS=Mus musculus GN=Ap2b1 PE=1 SV=1;>s	5	7	7	4	4	2	3	2	1	4	2	3	2	1	3	0	2	1	0	13.8	13.8	9.5	101.36	913	913;942;937;951;199	1	14	0	48.443	By MS/MS	By matching	By MS/MS	By MS/MS	By matching	8.3	3	6.8	3.9	1.3	2484.6	2484.6	0
H3BJ30;H3BJW3;Q6NVF9;H3BKW0	H3BJ30;H3BJW3;Q6NVF9;H3BKW0	3;3;3;2	3;3;3;2	3;3;3;2	Cleavage and polyadenylation specificity factor subunit 6	Cpsf6	>tr|H3BJ30|H3BJ30_MOUSE Cleavage and polyadenylation-specificity factor subunit 6 OS=Mus musculus GN=Cpsf6 PE=4 SV=1;>tr|H3BJW3|H3BJW3_MOUSE Cleavage and polyadenylation-specificity factor subunit 6 OS=Mus musculus GN=Cpsf6 PE=4 SV=1;>sp|Q6NVF9|CPSF6_MOUSE	4	3	3	3	0	0	3	0	0	0	0	3	0	0	0	0	3	0	0	9.4	9.4	9.4	59.308	552	552;588;551;182	1	3	0	28.553	By matching	By matching	By MS/MS	By matching	By matching	0	0	9.4	0	0	2035.3	0	0
H3BJU7;H3BJX8;H3BJ45;H3BJ40;H3BKH9;Q60875-5;Q60875-4;Q60875;Q60875-2;Q60875-3	H3BJU7;H3BJX8;H3BJ45;H3BJ40;H3BKH9;Q60875-5;Q60875-4;Q60875;Q60875-2;Q60875-3	2;2;2;2;2;2;2;2;1;1	2;2;2;2;2;2;2;2;1;1	2;2;2;2;2;2;2;2;1;1	Rho guanine nucleotide exchange factor 2	Arhgef2	>tr|H3BJU7|H3BJU7_MOUSE Rho guanine nucleotide exchange factor 2 OS=Mus musculus GN=Arhgef2 PE=1 SV=1;>tr|H3BJX8|H3BJX8_MOUSE Rho guanine nucleotide exchange factor 2 OS=Mus musculus GN=Arhgef2 PE=1 SV=1;>tr|H3BJ45|H3BJ45_MOUSE Rho guanine nucleotide excha	10	2	2	2	1	2	0	0	0	1	2	0	0	0	1	2	0	0	0	2.4	2.4	2.4	108.59	956	956;968;968;970;983;956;958;985;573;588	1	3	0	2.6583	By MS/MS	By MS/MS	By matching	By matching	By matching	1.6	2.4	0	0	0	1704.9	817.3	887.61
H3BLF7;H3BKR2;P62874;D3YZX3;E9QKR0	H3BLF7;H3BKR2;P62874	3;3;3;1;1	3;3;3;1;1	2;2;2;0;0	Guanine nucleotide-binding protein G(I)/G(S)/G(T) subunit beta-1	Gnb1	>tr|H3BLF7|H3BLF7_MOUSE Guanine nucleotide-binding protein G(I)/G(S)/G(T) subunit beta-1 (Fragment) OS=Mus musculus GN=Gnb1 PE=4 SV=1;>tr|H3BKR2|H3BKR2_MOUSE Guanine nucleotide-binding protein G(I)/G(S)/G(T) subunit beta-1 (Fragment) OS=Mus musculus GN=Gnb	5	3	3	2	2	1	2	1	2	2	1	2	1	2	1	0	1	0	1	23.1	23.1	13	12.285	108	108;273;340;296;382	1	9	0	10.424	By MS/MS	By matching	By MS/MS	By matching	By MS/MS	23.1	10.2	16.7	10.2	23.1	0	0	0
I1E4X8;P83093	I1E4X8;P83093	1;1	1;1	1;1	Stromal interaction molecule 2	Stim2	>tr|I1E4X8|I1E4X8_MOUSE Stromal interaction molecule 2 OS=Mus musculus GN=Stim2 PE=1 SV=1;>sp|P83093|STIM2_MOUSE Stromal interaction molecule 2 OS=Mus musculus GN=Stim2 PE=1 SV=2	2	1	1	1	0	1	0	0	0	0	1	0	0	0	0	1	0	0	0	1.9	1.9	1.9	84.77	754	754;746	1	1	0	2.0333	By matching	By MS/MS	By matching	By matching	By matching	0	1.9	0	0	0	0	0	0
J3KMM5;O55143-2;O55143;Q8R429	J3KMM5;O55143-2;O55143	3;3;3;1	3;3;3;1	3;3;3;1	Calcium-transporting ATPase;Sarcoplasmic/endoplasmic reticulum calcium ATPase 2	Atp2a2	>tr|J3KMM5|J3KMM5_MOUSE Calcium-transporting ATPase OS=Mus musculus GN=Atp2a2 PE=1 SV=1;>sp|O55143-2|AT2A2_MOUSE Isoform 2 of Sarcoplasmic/endoplasmic reticulum calcium ATPase 2 OS=Mus musculus GN=Atp2a2;>sp|O55143|AT2A2_MOUSE Sarcoplasmic/endoplasmic reti	4	3	3	3	0	1	1	0	1	0	1	1	0	1	0	1	1	0	1	5.7	5.7	5.7	109.79	998	998;998;1044;994	1	3	0	25.939	By matching	By MS/MS	By MS/MS	By matching	By MS/MS	0	1.3	2.3	0	2.1	743.9	0	0
J3QMG3;Q60931	J3QMG3;Q60931	1;1	1;1	1;1	Voltage-dependent anion-selective channel protein 3	Vdac3	>tr|J3QMG3|J3QMG3_MOUSE Voltage-dependent anion-selective channel protein 3 OS=Mus musculus GN=Vdac3 PE=1 SV=1;>sp|Q60931|VDAC3_MOUSE Voltage-dependent anion-selective channel protein 3 OS=Mus musculus GN=Vdac3 PE=1 SV=1	2	1	1	1	0	0	1	0	1	0	0	1	0	1	0	0	1	0	1	4.6	4.6	4.6	30.851	284	284;283	1	2	0	4.0045	By matching	By matching	By MS/MS	By matching	By MS/MS	0	0	4.6	0	4.6	715.43	0	0
O08553	O08553	15	13	12	Dihydropyrimidinase-related protein 2	Dpysl2	>sp|O08553|DPYL2_MOUSE Dihydropyrimidinase-related protein 2 OS=Mus musculus GN=Dpysl2 PE=1 SV=2	1	15	13	12	10	7	8	12	12	9	6	7	10	10	8	5	6	9	9	41.1	34.8	32.5	62.277	572	572	1	46	0	177.91	By MS/MS	By MS/MS	By MS/MS	By MS/MS	By MS/MS	24.1	18.9	19.4	35.1	33.6	95382	16252	11924
O08599;O08599-2	O08599;O08599-2	7;7	7;7	7;7	Syntaxin-binding protein 1	Stxbp1	>sp|O08599|STXB1_MOUSE Syntaxin-binding protein 1 OS=Mus musculus GN=Stxbp1 PE=1 SV=2;>sp|O08599-2|STXB1_MOUSE Isoform 2 of Syntaxin-binding protein 1 OS=Mus musculus GN=Stxbp1	2	7	7	7	4	2	4	4	5	4	2	4	4	5	4	2	4	4	5	17.5	17.5	17.5	67.568	594	594;603	1	19	0	66.512	By MS/MS	By MS/MS	By MS/MS	By MS/MS	By MS/MS	10.9	4.2	9.1	8.9	11.1	18415	1900.3	3117.1
O08749	O08749	1	1	1	Dihydrolipoyl dehydrogenase, mitochondrial	Dld	>sp|O08749|DLDH_MOUSE Dihydrolipoyl dehydrogenase, mitochondrial OS=Mus musculus GN=Dld PE=1 SV=2	1	1	1	1	0	0	1	0	0	0	0	1	0	0	0	0	1	0	0	2.4	2.4	2.4	54.272	509	509	1	1	0.0068807	1.0216	By matching	By matching	By MS/MS	By matching	By matching	0	0	2.4	0	0	668.46	0	0
Q3TMU8;O35098;O35098-2	Q3TMU8;O35098;O35098-2	3;3;3	3;3;3	3;3;3	Dihydropyrimidinase-related protein 4	Dpysl4	>tr|Q3TMU8|Q3TMU8_MOUSE Dihydropyrimidinase-like 4 OS=Mus musculus GN=Dpysl4 PE=2 SV=1;>sp|O35098|DPYL4_MOUSE Dihydropyrimidinase-related protein 4 OS=Mus musculus GN=Dpysl4 PE=1 SV=1;>sp|O35098-2|DPYL4_MOUSE Isoform 2 of Dihydropyrimidinase-related protei	3	3	3	3	0	0	0	3	0	0	0	0	3	0	0	0	0	3	0	6.5	6.5	6.5	61.927	572	572;572;593	1	4	0	1.9207	By matching	By matching	By matching	By MS/MS	By matching	0	0	0	6.5	0	1965.5	0	0
O35449	O35449	2	2	2	Proline-rich transmembrane protein 1	Prrt1	>sp|O35449|PRRT1_MOUSE Proline-rich transmembrane protein 1 OS=Mus musculus GN=Prrt1 PE=1 SV=1	1	2	2	2	1	2	0	0	0	1	2	0	0	0	1	2	0	0	0	8.5	8.5	8.5	31.389	306	306	1	3	0	17.228	By MS/MS	By MS/MS	By matching	By matching	By matching	4.9	8.5	0	0	0	799.43	0	799.43
Q5SVG5;Q5SVG4;O35643	Q5SVG5;Q5SVG4;O35643	4;4;4	1;1;1	1;1;1	AP-1 complex subunit beta-1	Ap1b1	>tr|Q5SVG5|Q5SVG5_MOUSE AP-1 complex subunit beta-1 OS=Mus musculus GN=Ap1b1 PE=1 SV=1;>tr|Q5SVG4|Q5SVG4_MOUSE AP-1 complex subunit beta-1 OS=Mus musculus GN=Ap1b1 PE=1 SV=1;>sp|O35643|AP1B1_MOUSE AP-1 complex subunit beta-1 OS=Mus musculus GN=Ap1b1 PE=2 S	3	4	1	1	1	3	1	1	1	0	1	0	0	0	0	1	0	0	0	6.6	2.3	2.3	101.19	916	916;923;943	1	1	0	3.42	By matching	By MS/MS	By matching	By matching	By matching	1.6	5.2	1.6	1.6	1.3	604.41	0	604.41
Q8R5L1;O35658	Q8R5L1;O35658	2;2	2;2	2;2	Complement component 1 Q subcomponent-binding protein, mitochondrial	C1qbp	>tr|Q8R5L1|Q8R5L1_MOUSE Complement component 1 Q subcomponent-binding protein, mitochondrial OS=Mus musculus GN=C1qbp PE=2 SV=1;>sp|O35658|C1QBP_MOUSE Complement component 1 Q subcomponent-binding protein, mitochondrial OS=Mus musculus GN=C1qbp PE=1 SV=1	2	2	2	2	1	1	2	0	0	1	1	2	0	0	1	1	2	0	0	9.7	9.7	9.7	31.025	279	279;278	1	5	0	8.9734	By MS/MS	By MS/MS	By MS/MS	By matching	By matching	4.7	4.7	9.7	0	0	2050.9	0	0
Q8C2Q7;P70333;O35737	Q8C2Q7;P70333;O35737	1;1;1	1;1;1	1;1;1	Heterogeneous nuclear ribonucleoprotein H2;Heterogeneous nuclear ribonucleoprotein H2, N-terminally processed;Heterogeneous nuclear ribonucleoprotein H;Heterogeneous nuclear ribonucleoprotein H, N-terminally processed	Hnrnph1;Hnrnph2	>tr|Q8C2Q7|Q8C2Q7_MOUSE Heterogeneous nuclear ribonucleoprotein H OS=Mus musculus GN=Hnrnph1 PE=2 SV=1;>sp|P70333|HNRH2_MOUSE Heterogeneous nuclear ribonucleoprotein H2 OS=Mus musculus GN=Hnrnph2 PE=2 SV=1;>sp|O35737|HNRH1_MOUSE Heterogeneous nuclear ribon	3	1	1	1	0	1	0	0	0	0	1	0	0	0	0	1	0	0	0	4	4	4	51.217	472	472;449;449	1	1	0	4.8153	By matching	By MS/MS	By matching	By matching	By matching	0	4	0	0	0	884.91	0	884.91
O54983	O54983	2	2	2	Ketimine reductase mu-crystallin	Crym	>sp|O54983|CRYM_MOUSE Ketimine reductase mu-crystallin OS=Mus musculus GN=Crym PE=1 SV=1	1	2	2	2	0	1	0	1	0	0	1	0	1	0	0	1	0	1	0	13.7	13.7	13.7	33.523	313	313	1	2	0	5.8271	By matching	By MS/MS	By matching	By MS/MS	By matching	0	7.7	0	6.1	0	0	0	0
O55013	O55013	1	1	1	Trafficking protein particle complex subunit 3	Trappc3	>sp|O55013|TPPC3_MOUSE Trafficking protein particle complex subunit 3 OS=Mus musculus GN=Trappc3 PE=1 SV=1	1	1	1	1	0	1	0	0	0	0	1	0	0	0	0	1	0	0	0	4.4	4.4	4.4	20.302	180	180	1	1	0.0068493	0.99198	By matching	By MS/MS	By matching	By matching	By matching	0	4.4	0	0	0	0	0	0
O55042-2;O55042	O55042-2;O55042	2;2	2;2	2;2	Alpha-synuclein	Snca	>sp|O55042-2|SYUA_MOUSE Isoform 2 of Alpha-synuclein OS=Mus musculus GN=Snca;>sp|O55042|SYUA_MOUSE Alpha-synuclein OS=Mus musculus GN=Snca PE=1 SV=2	2	2	2	2	0	0	2	1	2	0	0	2	1	2	0	0	2	1	2	29.8	29.8	29.8	12.345	121	121;140	1	6	0	10.245	By matching	By matching	By MS/MS	By matching	By MS/MS	0	0	29.8	16.5	29.8	12945	0	0
O55100-2;O55100	O55100-2;O55100	1;1	1;1	1;1	Synaptogyrin-1	Syngr1	>sp|O55100-2|SNG1_MOUSE Isoform 1B of Synaptogyrin-1 OS=Mus musculus GN=Syngr1;>sp|O55100|SNG1_MOUSE Synaptogyrin-1 OS=Mus musculus GN=Syngr1 PE=1 SV=2	2	1	1	1	0	0	0	0	1	0	0	0	0	1	0	0	0	0	1	6.3	6.3	6.3	21.294	191	191;234	1	1	0	7.0798	By matching	By matching	By matching	By matching	By MS/MS	0	0	0	0	6.3	0	0	0
O55125	O55125	2	2	2	Protein NipSnap homolog 1	Nipsnap1	>sp|O55125|NIPS1_MOUSE Protein NipSnap homolog 1 OS=Mus musculus GN=Nipsnap1 PE=1 SV=1	1	2	2	2	0	0	0	1	2	0	0	0	1	2	0	0	0	1	2	8.1	8.1	8.1	33.363	284	284	1	3	0	8.7438	By matching	By matching	By matching	By MS/MS	By MS/MS	0	0	0	4.9	8.1	839.22	0	0
O88569-3;O88569-2;O88569	O88569-3;O88569-2;O88569	1;1;1	1;1;1	1;1;1	Heterogeneous nuclear ribonucleoproteins A2/B1	Hnrnpa2b1	>sp|O88569-3|ROA2_MOUSE Isoform 3 of Heterogeneous nuclear ribonucleoproteins A2/B1 OS=Mus musculus GN=Hnrnpa2b1;>sp|O88569-2|ROA2_MOUSE Isoform 2 of Heterogeneous nuclear ribonucleoproteins A2/B1 OS=Mus musculus GN=Hnrnpa2b1;>sp|O88569|ROA2_MOUSE Heteroge	3	1	1	1	0	0	1	0	0	0	0	1	0	0	0	0	1	0	0	3.3	3.3	3.3	32.46	301	301;341;353	1	1	0	5.2841	By matching	By matching	By MS/MS	By matching	By matching	0	0	3.3	0	0	1856.2	0	0
O88935-1;O88935-3;O88935	O88935-1;O88935-3;O88935	4;4;4	3;3;3	3;3;3	Synapsin-1	Syn1	>sp|O88935-1|SYN1_MOUSE Isoform Ib of Synapsin-1 OS=Mus musculus GN=Syn1;>sp|O88935-3|SYN1_MOUSE Isoform 3 of Synapsin-1 OS=Mus musculus GN=Syn1;>sp|O88935|SYN1_MOUSE Synapsin-1 OS=Mus musculus GN=Syn1 PE=1 SV=2	3	4	3	3	2	3	1	3	2	2	3	1	3	1	2	3	1	3	1	9.9	7.5	7.5	70.034	670	670;678;706	1	13	0	11.51	By MS/MS	By MS/MS	By matching	By MS/MS	By MS/MS	4.8	7.5	2.7	7.5	5.1	17590	3217.9	5048.9
Q7JCZ1;P00405	Q7JCZ1;P00405	2;2	2;2	2;2	Cytochrome c oxidase subunit 2	mt-Co2;Mtco2	>tr|Q7JCZ1|Q7JCZ1_MOUSE Cytochrome c oxidase subunit 2 OS=Mus musculus GN=mt-Co2 PE=2 SV=1;>sp|P00405|COX2_MOUSE Cytochrome c oxidase subunit 2 OS=Mus musculus GN=Mtco2 PE=1 SV=1	2	2	2	2	0	0	2	1	1	0	0	2	1	1	0	0	2	1	1	13.2	13.2	13.2	25.976	227	227;227	1	4	0	7.1222	By matching	By matching	By MS/MS	By MS/MS	By MS/MS	0	0	13.2	4.4	4.4	6385.7	0	0
P01630	P01630	1	1	1	Ig kappa chain V-II region 7S34.1		>sp|P01630|KV2A6_MOUSE Ig kappa chain V-II region 7S34.1 OS=Mus musculus PE=1 SV=1	1	1	1	1	0	0	0	1	0	0	0	0	1	0	0	0	0	1	0	11.5	11.5	11.5	12.496	113	113	1	1	0	2.1533	By matching	By matching	By matching	By MS/MS	By matching	0	0	0	11.5	0	0	0	0
P01631;A0A075B5K8;F6XWB2;A0A075B5N0	P01631;A0A075B5K8	3;2;1;1	3;2;1;1	3;2;1;1	Ig kappa chain V-II region 26-10	Igkv1-99	>sp|P01631|KV2A7_MOUSE Ig kappa chain V-II region 26-10 OS=Mus musculus PE=1 SV=1;>tr|A0A075B5K8|A0A075B5K8_MOUSE Protein Igkv1-99 OS=Mus musculus GN=Igkv1-99 PE=4 SV=3	4	3	3	3	2	2	2	2	3	2	2	2	2	3	2	2	2	2	3	38.9	38.9	38.9	12.273	113	113;119;114;119	1	27	0	41.982	By MS/MS	By MS/MS	By MS/MS	By MS/MS	By MS/MS	32.7	32.7	32.7	32.7	38.9	837790	8761.3	12856
P01633	P01633	1	1	1	Ig kappa chain V19-17	Igk-V19-17	>sp|P01633|KV5A1_MOUSE Ig kappa chain V19-17 OS=Mus musculus GN=Igk-V19-17 PE=1 SV=1	1	1	1	1	0	0	1	0	1	0	0	1	0	1	0	0	1	0	1	6	6	6	16.433	149	149	1	2	0.0046404	1.129	By matching	By matching	By MS/MS	By matching	By MS/MS	0	0	6	0	6	1279.5	0	0
P01635	P01635	1	1	1	Ig kappa chain V-V region K2		>sp|P01635|KV5A3_MOUSE Ig kappa chain V-V region K2 (Fragment) OS=Mus musculus PE=1 SV=1	1	1	1	1	1	1	1	1	0	1	1	1	1	0	1	1	1	1	0	8.7	8.7	8.7	12.581	115	115	1	4	0	7.0148	By MS/MS	By matching	By MS/MS	By MS/MS	By matching	8.7	8.7	8.7	8.7	0	16380	2668.9	6185.5
P01636	P01636	1	1	1	Ig kappa chain V-V region MOPC 149		>sp|P01636|KV5A4_MOUSE Ig kappa chain V-V region MOPC 149 OS=Mus musculus PE=1 SV=1	1	1	1	1	0	0	1	0	0	0	0	1	0	0	0	0	1	0	0	12	12	12	12.03	108	108	1	1	0	4.7015	By matching	By matching	By MS/MS	By matching	By matching	0	0	12	0	0	2132.3	0	0
P01639	P01639	2	2	2	Ig kappa chain V-V region MOPC 41	Gm5571	>sp|P01639|KV5A7_MOUSE Ig kappa chain V-V region MOPC 41 OS=Mus musculus GN=Gm5571 PE=1 SV=1	1	2	2	2	2	0	1	1	2	2	0	1	1	2	2	0	1	1	2	26.9	26.9	26.9	14.311	130	130	1	6	0	5.0535	By MS/MS	By matching	By MS/MS	By MS/MS	By matching	26.9	0	10.8	10.8	26.9	9922.2	1438.8	0
P01642	P01642	2	2	2	Ig kappa chain V-V region L7	Gm10881	>sp|P01642|KV5A9_MOUSE Ig kappa chain V-V region L7 (Fragment) OS=Mus musculus GN=Gm10881 PE=1 SV=1	1	2	2	2	2	2	1	1	1	2	2	1	1	1	2	2	1	1	1	23.5	23.5	23.5	12.615	115	115	1	7	0	15.151	By MS/MS	By MS/MS	By MS/MS	By MS/MS	By MS/MS	23.5	23.5	10.4	10.4	10.4	14051	2211.4	3429.6
P01645;P01644;P01646;P01647;A0A075B5L0;P04946;P01648;P01643	P01645;P01644;P01646;P01647	3;3;2;2;1;1;1;1	3;3;2;2;1;1;1;1	3;3;2;2;1;1;1;1	Ig kappa chain V-V region HP 93G7;Ig kappa chain V-V region HP R16.7;Ig kappa chain V-V region HP 123E6;Ig kappa chain V-V region HP 124E1		>sp|P01645|KV5AC_MOUSE Ig kappa chain V-V region HP 93G7 OS=Mus musculus PE=1 SV=1;>sp|P01644|KV5AB_MOUSE Ig kappa chain V-V region HP R16.7 OS=Mus musculus PE=1 SV=1;>sp|P01646|KV5AD_MOUSE Ig kappa chain V-V region HP 123E6 OS=Mus musculus PE=1 SV=1;>sp|P	8	3	3	3	1	2	3	2	1	1	2	3	2	1	1	2	3	2	1	43.5	43.5	43.5	11.954	108	108;108;108;108;95;108;108;108	1	12	0	99.513	By MS/MS	By MS/MS	By MS/MS	By MS/MS	By MS/MS	16.7	24.1	43.5	36.1	19.4	59928	0	9861.9
P01653;P01650	P01653;P01650	1;1	1;1	1;1	Ig kappa chain V-V region W3082;Ig kappa chain V-V region UPC 61		>sp|P01653|KV5AL_MOUSE Ig kappa chain V-V region W3082 OS=Mus musculus PE=1 SV=1;>sp|P01650|KV5AH_MOUSE Ig kappa chain V-V region UPC 61 OS=Mus musculus PE=1 SV=1	2	1	1	1	0	0	1	0	0	0	0	1	0	0	0	0	1	0	0	14.8	14.8	14.8	11.85	108	108;108	1	1	0.0047962	1.3073	By matching	By matching	By MS/MS	By matching	By matching	0	0	14.8	0	0	6480.3	0	0
P01679;P01678;P01677;P01676;P01675	P01679;P01678;P01677;P01676;P01675	1;1;1;1;1	1;1;1;1;1	1;1;1;1;1	Ig kappa chain V-VI region J539;Ig kappa chain V-VI region SAPC 10;Ig kappa chain V-VI region TEPC 601/TEPC 191;Ig kappa chain V-VI region XRPC 24;Ig kappa chain V-VI region XRPC 44		>sp|P01679|KV6A5_MOUSE Ig kappa chain V-VI region J539 OS=Mus musculus PE=1 SV=1;>sp|P01678|KV6A4_MOUSE Ig kappa chain V-VI region SAPC 10 OS=Mus musculus PE=1 SV=1;>sp|P01677|KV6A3_MOUSE Ig kappa chain V-VI region TEPC 601/TEPC 191 OS=Mus musculus PE=1 SV	5	1	1	1	0	0	0	0	1	0	0	0	0	1	0	0	0	0	1	16.8	16.8	16.8	11.502	107	107;107;107;107;107	1	3	0	4.0895	By matching	By matching	By matching	By matching	By MS/MS	0	0	0	0	16.8	688.78	0	0
P01755	P01755	1	1	1	Ig heavy chain V region S43		>sp|P01755|HVM11_MOUSE Ig heavy chain V region S43 OS=Mus musculus PE=1 SV=1	1	1	1	1	0	0	0	0	1	0	0	0	0	1	0	0	0	0	1	5.1	5.1	5.1	15.2	137	137	1	2	0	1.427	By matching	By matching	By matching	By matching	By MS/MS	0	0	0	0	5.1	6639.5	0	0
P01757;P01756	P01757;P01756	4;4	1;1	1;1	Ig heavy chain V region J558;Ig heavy chain V region MOPC 104E		>sp|P01757|HVM13_MOUSE Ig heavy chain V region J558 OS=Mus musculus PE=1 SV=1;>sp|P01756|HVM12_MOUSE Ig heavy chain V region MOPC 104E OS=Mus musculus PE=1 SV=1	2	4	1	1	1	1	1	3	3	0	0	0	1	0	0	0	0	1	0	53.8	20.5	20.5	13.024	117	117;117	1	1	0	4.3153	By matching	By matching	By matching	By MS/MS	By matching	16.2	16.2	16.2	36.8	33.3	0	0	0
P01837;A0A075B5P2	P01837;A0A075B5P2	5;4	5;4	5;4	Ig kappa chain C region	Igkc	>sp|P01837|IGKC_MOUSE Ig kappa chain C region OS=Mus musculus PE=1 SV=1;>tr|A0A075B5P2|A0A075B5P2_MOUSE Protein Igkc OS=Mus musculus GN=Igkc PE=4 SV=1	2	5	5	5	3	2	4	5	4	3	2	4	5	4	3	2	4	5	4	73.6	73.6	73.6	11.778	106	106;107	1	253	0	140.24	By MS/MS	By MS/MS	By MS/MS	By MS/MS	By MS/MS	58.5	26.4	68.9	73.6	68.9	2891800	48362	47116
P01843	P01843	1	1	1	Ig lambda-1 chain C region		>sp|P01843|LAC1_MOUSE Ig lambda-1 chain C region OS=Mus musculus PE=1 SV=1	1	1	1	1	0	1	1	1	1	0	1	1	1	1	0	1	1	1	1	16.2	16.2	16.2	11.575	105	105	1	6	0	19.649	By matching	By MS/MS	By MS/MS	By MS/MS	By MS/MS	0	16.2	16.2	16.2	16.2	10831	0	3516.9
P01845;P01844	P01845;P01844	1;1	1;1	1;1	Ig lambda-3 chain C region;Ig lambda-2 chain C region	Iglc3;Iglc2	>sp|P01845|LAC3_MOUSE Ig lambda-3 chain C region OS=Mus musculus GN=Iglc3 PE=1 SV=1;>sp|P01844|LAC2_MOUSE Ig lambda-2 chain C region OS=Mus musculus GN=Iglc2 PE=1 SV=1	2	1	1	1	1	1	1	1	1	1	1	1	1	1	1	1	1	1	1	16.3	16.3	16.3	11.371	104	104;104	1	5	0	5.2044	By MS/MS	By MS/MS	By MS/MS	By MS/MS	By MS/MS	16.3	16.3	16.3	16.3	16.3	3257.2	406.09	555.66
P01868;P01869	P01868;P01869	12;12	1;1	1;1	Ig gamma-1 chain C region secreted form;Ig gamma-1 chain C region, membrane-bound form	Ighg1	>sp|P01868|IGHG1_MOUSE Ig gamma-1 chain C region secreted form OS=Mus musculus GN=Ighg1 PE=1 SV=1;>sp|P01869|IGH1M_MOUSE Ig gamma-1 chain C region, membrane-bound form OS=Mus musculus GN=Ighg1 PE=1 SV=2	2	12	1	1	6	5	6	12	9	0	0	1	1	1	0	0	1	1	1	52.2	7.4	7.4	35.704	324	324;393	1	75	0	85.733	By matching	By matching	By MS/MS	By MS/MS	By MS/MS	26.9	23.8	31.2	52.2	41.4	758040	0	0
Q7JCZ0;P03930	Q7JCZ0;P03930	1;1	1;1	1;1	ATP synthase protein 8	mt-Atp8;Mtatp8	>tr|Q7JCZ0|Q7JCZ0_MOUSE ATP synthase protein 8 OS=Mus musculus GN=mt-Atp8 PE=3 SV=1;>sp|P03930|ATP8_MOUSE ATP synthase protein 8 OS=Mus musculus GN=Mtatp8 PE=1 SV=1	2	1	1	1	0	0	1	0	0	0	0	1	0	0	0	0	1	0	0	14.9	14.9	14.9	7.7662	67	67;67	1	1	0.0046296	1.1281	By matching	By matching	By MS/MS	By matching	By matching	0	0	14.9	0	0	0	0	0
P03995-2;P03995	P03995-2;P03995	9;9	9;9	9;9	Glial fibrillary acidic protein	Gfap	>sp|P03995-2|GFAP_MOUSE Isoform 2 of Glial fibrillary acidic protein OS=Mus musculus GN=Gfap;>sp|P03995|GFAP_MOUSE Glial fibrillary acidic protein OS=Mus musculus GN=Gfap PE=1 SV=4	2	9	9	9	8	6	1	0	0	8	6	1	0	0	8	6	1	0	0	25	25	25	49.364	428	428;430	1	16	0	44.134	By MS/MS	By MS/MS	By matching	By matching	By matching	22.7	15.9	2.6	0	0	23514	5139	16837
P04945	P04945	1	1	1	Ig kappa chain V-VI region NQ2-6.1		>sp|P04945|KV6AB_MOUSE Ig kappa chain V-VI region NQ2-6.1 OS=Mus musculus PE=2 SV=1	1	1	1	1	0	0	1	0	1	0	0	1	0	1	0	0	1	0	1	14.8	14.8	14.8	11.713	108	108	1	2	0	11.251	By matching	By matching	By MS/MS	By matching	By MS/MS	0	0	14.8	0	14.8	0	0	0
P05063	P05063	3	3	3	Fructose-bisphosphate aldolase C	Aldoc	>sp|P05063|ALDOC_MOUSE Fructose-bisphosphate aldolase C OS=Mus musculus GN=Aldoc PE=1 SV=4	1	3	3	3	1	0	2	0	2	1	0	2	0	2	1	0	2	0	2	10.7	10.7	10.7	39.394	363	363	1	5	0	17.585	By matching	By matching	By MS/MS	By matching	By MS/MS	3.9	0	6.3	0	6.9	3803.7	430.3	0
P05201;F7ALS6	P05201;F7ALS6	2;1	2;1	2;1	Aspartate aminotransferase, cytoplasmic	Got1	>sp|P05201|AATC_MOUSE Aspartate aminotransferase, cytoplasmic OS=Mus musculus GN=Got1 PE=1 SV=3;>tr|F7ALS6|F7ALS6_MOUSE Aspartate aminotransferase, cytoplasmic (Fragment) OS=Mus musculus GN=Got1 PE=1 SV=1	2	2	2	2	0	0	1	1	2	0	0	1	1	2	0	0	1	1	2	6.5	6.5	6.5	46.247	413	413;182	1	4	0.0048193	1.3188	By matching	By matching	By MS/MS	By MS/MS	By MS/MS	0	0	3.1	3.1	6.5	0	0	0
P05202	P05202	5	5	5	Aspartate aminotransferase, mitochondrial	Got2	>sp|P05202|AATM_MOUSE Aspartate aminotransferase, mitochondrial OS=Mus musculus GN=Got2 PE=1 SV=1	1	5	5	5	1	0	1	3	5	1	0	1	3	5	1	0	1	3	5	14.7	14.7	14.7	47.411	430	430	1	10	0	7.7389	By matching	By matching	By MS/MS	By MS/MS	By MS/MS	2.8	0	2.8	8.1	14.7	14027	798.29	0
P05213	P05213	13	1	0	Tubulin alpha-1B chain	Tuba1b	>sp|P05213|TBA1B_MOUSE Tubulin alpha-1B chain OS=Mus musculus GN=Tuba1b PE=1 SV=2	1	13	1	0	13	12	11	11	11	1	1	1	1	1	0	0	0	0	0	46.3	2.9	0	50.151	451	451	1	7	0	4.3975	By matching	By matching	By matching	By matching	By matching	46.3	41.9	38.1	37.5	38.1	0	0	0
P06330;A0A075B5U5;A0A0A6YWX0	P06330	5;1;1	5;1;1	0;0;0	Ig heavy chain V region AC38 205.12		>sp|P06330|HVM51_MOUSE Ig heavy chain V region AC38 205.12 OS=Mus musculus PE=1 SV=1	3	5	5	0	2	3	2	3	4	2	3	2	3	4	0	0	0	0	0	57.6	57.6	0	12.934	118	118;116;117	1	74	0	188.43	By matching	By matching	By matching	By matching	By matching	28	40.7	28	28	44.9	0	0	0
P06728	P06728	1	1	1	Apolipoprotein A-IV	Apoa4	>sp|P06728|APOA4_MOUSE Apolipoprotein A-IV OS=Mus musculus GN=Apoa4 PE=1 SV=3	1	1	1	1	0	0	0	0	1	0	0	0	0	1	0	0	0	0	1	4.6	4.6	4.6	45.029	395	395	1	18	0	3.4557	By matching	By matching	By matching	By matching	By MS/MS	0	0	0	0	4.6	176840	0	0
P06745;F6SAC3;CON__Q3ZBD7	P06745;F6SAC3;CON__Q3ZBD7	2;1;1	2;1;1	2;1;1	Glucose-6-phosphate isomerase	Gpi;Gm1840	>sp|P06745|G6PI_MOUSE Glucose-6-phosphate isomerase OS=Mus musculus GN=Gpi PE=1 SV=4;>tr|F6SAC3|F6SAC3_MOUSE Glucose-6-phosphate isomerase OS=Mus musculus GN=Gm1840 PE=3 SV=1;>Q3ZBD7 SWISS-PROT:Q3ZBD7 (Bos taurus) Glucose-6-phosphate isomerase	3	2	2	2	0	0	0	0	2	0	0	0	0	2	0	0	0	0	2	7.3	7.3	7.3	62.766	558	558;471;557	1	2	0	4.1473	By matching	By matching	By matching	By matching	By MS/MS	0	0	0	0	7.3	681.76	0	0
P07724	P07724	3	2	2	Serum albumin	Alb	>sp|P07724|ALBU_MOUSE Serum albumin OS=Mus musculus GN=Alb PE=1 SV=3	1	3	2	2	2	1	0	1	3	1	0	0	0	2	1	0	0	0	2	6.2	3.9	3.9	68.692	608	608	1	3	0	6.6576	By matching	By matching	By matching	By matching	By MS/MS	4.6	2.3	0	2.3	6.2	3649.3	562.35	0
P08249	P08249	8	8	8	Malate dehydrogenase, mitochondrial	Mdh2	>sp|P08249|MDHM_MOUSE Malate dehydrogenase, mitochondrial OS=Mus musculus GN=Mdh2 PE=1 SV=3	1	8	8	8	1	5	3	5	6	1	5	3	5	6	1	5	3	5	6	33.4	33.4	33.4	35.611	338	338	1	21	0	16.868	By matching	By MS/MS	By MS/MS	By MS/MS	By MS/MS	3	22.5	9.8	22.2	23.4	25126	836.09	6287.2
S4R2M7;P09411	S4R2M7;P09411	1;1	1;1	1;1	Phosphoglycerate kinase;Phosphoglycerate kinase 1	Pgk1	>tr|S4R2M7|S4R2M7_MOUSE Phosphoglycerate kinase OS=Mus musculus GN=Pgk1 PE=1 SV=1;>sp|P09411|PGK1_MOUSE Phosphoglycerate kinase 1 OS=Mus musculus GN=Pgk1 PE=1 SV=4	2	1	1	1	0	0	0	0	1	0	0	0	0	1	0	0	0	0	1	4.3	4.3	4.3	27.715	255	255;417	1	1	0	2.1615	By matching	By matching	By matching	By matching	By MS/MS	0	0	0	0	4.3	0	0	0
P09671	P09671	1	1	1	Superoxide dismutase [Mn], mitochondrial	Sod2	>sp|P09671|SODM_MOUSE Superoxide dismutase [Mn], mitochondrial OS=Mus musculus GN=Sod2 PE=1 SV=3	1	1	1	1	0	0	0	0	1	0	0	0	0	1	0	0	0	0	1	6.3	6.3	6.3	24.603	222	222	1	1	0.0069124	1.0503	By matching	By matching	By matching	By matching	By MS/MS	0	0	0	0	6.3	0	0	0
P10126;P62631;D3Z3I8;D3YZ68	P10126;P62631	3;2;1;1	3;2;1;1	3;2;1;1	Elongation factor 1-alpha 1;Elongation factor 1-alpha 2	Eef1a1;Eef1a2	>sp|P10126|EF1A1_MOUSE Elongation factor 1-alpha 1 OS=Mus musculus GN=Eef1a1 PE=1 SV=3;>sp|P62631|EF1A2_MOUSE Elongation factor 1-alpha 2 OS=Mus musculus GN=Eef1a2 PE=1 SV=1	4	3	3	3	3	2	2	1	2	3	2	2	1	2	3	2	2	1	2	6.7	6.7	6.7	50.113	462	462;463;186;249	1	10	0	5.2861	By MS/MS	By matching	By MS/MS	By MS/MS	By MS/MS	6.7	4.1	4.1	1.7	4.1	31674	4878.1	8379.4
P10639	P10639	1	1	1	Thioredoxin	Txn	>sp|P10639|THIO_MOUSE Thioredoxin OS=Mus musculus GN=Txn PE=1 SV=3	1	1	1	1	0	0	0	0	1	0	0	0	0	1	0	0	0	0	1	12.4	12.4	12.4	11.675	105	105	1	1	0	2.5195	By matching	By matching	By matching	By matching	By MS/MS	0	0	0	0	12.4	0	0	0
P10649;A2AE89;F6WHQ7;P19639;F6Y363;A2AE91;Q8R5I6;O35660;D3YVP8;D3YVP9;G5E8M7	P10649;A2AE89;F6WHQ7	13;11;7;3;2;2;2;2;1;1;1	13;11;7;3;2;2;2;2;1;1;1	10;8;5;2;0;0;0;0;0;0;0	Glutathione S-transferase Mu 1	Gstm1	>sp|P10649|GSTM1_MOUSE Glutathione S-transferase Mu 1 OS=Mus musculus GN=Gstm1 PE=1 SV=2;>tr|A2AE89|A2AE89_MOUSE Glutathione S-transferase Mu 1 (Fragment) OS=Mus musculus GN=Gstm1 PE=3 SV=1;>tr|F6WHQ7|F6WHQ7_MOUSE Glutathione S-transferase Mu 1 (Fragment)	11	13	13	10	10	11	10	11	12	10	11	10	11	12	7	8	8	8	9	52.3	52.3	36.7	25.97	218	218;201;194;218;85;184;218;218;123;154;232	1	124	0	215.08	By MS/MS	By MS/MS	By MS/MS	By MS/MS	By MS/MS	48.2	48.2	44	51.4	49.1	845480	93516	137270
P11499;E9PX27;E9Q3D6;P07901;D3Z1R1;B7ZC50;P08113	P11499	5;2;2;2;1;1;1	5;2;2;2;1;1;1	5;2;2;2;1;1;1	Heat shock protein HSP 90-beta	Hsp90ab1	>sp|P11499|HS90B_MOUSE Heat shock protein HSP 90-beta OS=Mus musculus GN=Hsp90ab1 PE=1 SV=3	7	5	5	5	1	0	3	2	5	1	0	3	2	5	1	0	3	2	5	8.7	8.7	8.7	83.28	724	724;112;189;733;76;201;802	1	11	0	44.356	By matching	By matching	By MS/MS	By MS/MS	By MS/MS	1.7	0	5.2	3.6	8.7	23844	1619.6	0
P11881-6;P11881-5;P11881-8;P11881-7;P11881-4;P11881-2;P11881-3;P11881;Q9Z329-3;Q9Z329;Q9Z329-2;P70227;B2KF92;B2KF89	P11881-6;P11881-5;P11881-8;P11881-7;P11881-4;P11881-2;P11881-3;P11881	40;40;39;39;39;39;39;39;6;6;5;3;2;1	40;40;39;39;39;39;39;39;6;6;5;3;2;1	40;40;39;39;39;39;39;39;6;6;5;3;2;1	Inositol 1,4,5-trisphosphate receptor type 1	Itpr1	>sp|P11881-6|ITPR1_MOUSE Isoform 6 of Inositol 1,4,5-trisphosphate receptor type 1 OS=Mus musculus GN=Itpr1;>sp|P11881-5|ITPR1_MOUSE Isoform 5 of Inositol 1,4,5-trisphosphate receptor type 1 OS=Mus musculus GN=Itpr1;>sp|P11881-8|ITPR1_MOUSE Isoform 8 of In	14	40	40	40	14	14	38	1	2	14	14	38	1	2	14	14	38	1	2	20.5	20.5	20.5	309.34	2717	2717;2732;2694;2709;2733;2734;2748;2749;2668;2701;1601;2670;806;633	1	81	0	323.31	By MS/MS	By MS/MS	By MS/MS	By matching	By matching	7.3	7.9	19.7	0.7	1.1	169740	15540	20055
P12382;Q8C605;Q9WUA3-2;Q9WUA3	P12382;Q8C605;Q9WUA3-2;Q9WUA3	2;1;1;1	2;1;1;1	1;1;1;1	ATP-dependent 6-phosphofructokinase, liver type;6-phosphofructokinase;ATP-dependent 6-phosphofructokinase, platelet type	Pfkl;Pfkp	>sp|P12382|PFKAL_MOUSE ATP-dependent 6-phosphofructokinase, liver type OS=Mus musculus GN=Pfkl PE=1 SV=4;>tr|Q8C605|Q8C605_MOUSE 6-phosphofructokinase OS=Mus musculus GN=Pfkp PE=2 SV=1;>sp|Q9WUA3-2|PFKAP_MOUSE Isoform 2 of ATP-dependent 6-phosphofructokina	4	2	2	1	0	0	0	1	2	0	0	0	1	2	0	0	0	1	1	3.8	3.8	2.4	85.359	780	780;784;496;784	1	3	0	2.9689	By matching	By matching	By matching	By MS/MS	By MS/MS	0	0	0	2.4	3.8	625.72	0	0
P14094;A0A0A6YX05	P14094;A0A0A6YX05	4;3	4;3	4;3	Sodium/potassium-transporting ATPase subunit beta-1	Atp1b1	>sp|P14094|AT1B1_MOUSE Sodium/potassium-transporting ATPase subunit beta-1 OS=Mus musculus GN=Atp1b1 PE=1 SV=1;>tr|A0A0A6YX05|A0A0A6YX05_MOUSE Sodium/potassium-transporting ATPase subunit beta-1 (Fragment) OS=Mus musculus GN=Atp1b1 PE=4 SV=1	2	4	4	4	2	4	2	3	4	2	4	2	3	4	2	4	2	3	4	17.8	17.8	17.8	35.194	304	304;132	1	20	0	15.763	By MS/MS	By MS/MS	By MS/MS	By MS/MS	By MS/MS	8.2	17.8	8.2	12.5	17.8	64639	9613.3	18629
P14106	P14106	5	5	5	Complement C1q subcomponent subunit B	C1qb	>sp|P14106|C1QB_MOUSE Complement C1q subcomponent subunit B OS=Mus musculus GN=C1qb PE=1 SV=2	1	5	5	5	2	1	5	2	2	2	1	5	2	2	2	1	5	2	2	27.7	27.7	27.7	26.717	253	253	1	15	0	69.967	By matching	By matching	By MS/MS	By MS/MS	By MS/MS	9.9	5.1	27.7	10.7	10.7	103690	1969.5	5169.1
P14152	P14152	2	2	2	Malate dehydrogenase, cytoplasmic	Mdh1	>sp|P14152|MDHC_MOUSE Malate dehydrogenase, cytoplasmic OS=Mus musculus GN=Mdh1 PE=1 SV=3	1	2	2	2	0	0	0	2	1	0	0	0	2	1	0	0	0	2	1	8.1	8.1	8.1	36.511	334	334	1	4	0	5.4613	By matching	By matching	By matching	By MS/MS	By MS/MS	0	0	0	8.1	3.6	3917.1	0	0
P14873	P14873	12	11	11	Microtubule-associated protein 1B;MAP1B heavy chain;MAP1 light chain LC1	Map1b	>sp|P14873|MAP1B_MOUSE Microtubule-associated protein 1B OS=Mus musculus GN=Map1b PE=1 SV=2	1	12	11	11	8	7	1	0	0	8	6	1	0	0	8	6	1	0	0	8.1	7.7	7.7	270.25	2464	2464	1	16	0	62.291	By MS/MS	By MS/MS	By matching	By matching	By matching	6.1	4.3	0.7	0	0	4826.6	3118.4	1403.5
P15105	P15105	4	4	4	Glutamine synthetase	Glul	>sp|P15105|GLNA_MOUSE Glutamine synthetase OS=Mus musculus GN=Glul PE=1 SV=6	1	4	4	4	1	0	2	1	2	1	0	2	1	2	1	0	2	1	2	16.6	16.6	16.6	42.119	373	373	1	6	0	14.041	By matching	By matching	By MS/MS	By MS/MS	By MS/MS	5.4	0	7	5.4	6.7	12096	1682.1	0
P16125;D3Z7F0;D3YVR7;D3YZE4;P00342	P16125;D3Z7F0	4;3;1;1;1	4;3;1;1;1	3;2;0;0;0	L-lactate dehydrogenase B chain;L-lactate dehydrogenase	Ldhb	>sp|P16125|LDHB_MOUSE L-lactate dehydrogenase B chain OS=Mus musculus GN=Ldhb PE=1 SV=2;>tr|D3Z7F0|D3Z7F0_MOUSE L-lactate dehydrogenase (Fragment) OS=Mus musculus GN=Ldhb PE=3 SV=1	5	4	4	3	3	1	2	2	4	3	1	2	2	4	2	1	2	2	3	15.9	15.9	12.3	36.572	334	334;198;235;237;332	1	14	0	16.4	By matching	By MS/MS	By MS/MS	By MS/MS	By MS/MS	12.9	4.5	7.5	9.3	15.9	9733.7	1984.8	0
P16330-2;P16330	P16330-2;P16330	7;7	7;7	7;7	2,3-cyclic-nucleotide 3-phosphodiesterase	Cnp	>sp|P16330-2|CN37_MOUSE Isoform CNPI of 2,3-cyclic-nucleotide 3-phosphodiesterase OS=Mus musculus GN=Cnp;>sp|P16330|CN37_MOUSE 2,3-cyclic-nucleotide 3-phosphodiesterase OS=Mus musculus GN=Cnp PE=1 SV=3	2	7	7	7	4	3	6	3	6	4	3	6	3	6	4	3	6	3	6	20.2	20.2	20.2	44.654	400	400;420	1	25	0	90.62	By MS/MS	By MS/MS	By MS/MS	By MS/MS	By MS/MS	9.2	9	14.5	9	17.8	44578	2486.4	9335.6
Q62095;P16381;Q62167	Q62095;P16381;Q62167	4;4;4	3;3;3	3;3;3	ATP-dependent RNA helicase DDX3Y;Putative ATP-dependent RNA helicase Pl10;ATP-dependent RNA helicase DDX3X	Ddx3y;D1Pas1;Ddx3x	>sp|Q62095|DDX3Y_MOUSE ATP-dependent RNA helicase DDX3Y OS=Mus musculus GN=Ddx3y PE=1 SV=2;>sp|P16381|DDX3L_MOUSE Putative ATP-dependent RNA helicase Pl10 OS=Mus musculus GN=D1Pas1 PE=2 SV=1;>sp|Q62167|DDX3X_MOUSE ATP-dependent RNA helicase DDX3X OS=Mus mu	3	4	3	3	2	1	1	1	3	2	1	1	1	2	2	1	1	1	2	6.8	5.2	5.2	73.427	658	658;660;662	1	8	0	5.3488	By MS/MS	By MS/MS	By matching	By MS/MS	By MS/MS	3.3	1.8	1.8	1.8	5.3	1466.4	424.74	0
P17182;B0QZL1;Q6PHC1;B1ARR7	P17182;B0QZL1;Q6PHC1	7;5;5;3	7;5;5;3	5;3;5;1	Alpha-enolase;Enolase	Eno1	>sp|P17182|ENOA_MOUSE Alpha-enolase OS=Mus musculus GN=Eno1 PE=1 SV=3;>tr|B0QZL1|B0QZL1_MOUSE Enolase (Fragment) OS=Mus musculus GN=Eno1 PE=1 SV=1;>tr|Q6PHC1|Q6PHC1_MOUSE Alpha-enolase OS=Mus musculus GN=Eno1 PE=2 SV=1	4	7	7	5	2	4	3	2	3	2	4	3	2	3	1	3	1	1	2	26.5	26.5	19.4	47.14	434	434;221;366;119	1	17	0	60.314	By MS/MS	By MS/MS	By MS/MS	By MS/MS	By MS/MS	6.7	15.2	12.9	6.9	11.3	13210	541.03	5742
P17426-2;P17426;F6TPX8	P17426-2;P17426	4;4;1	4;4;1	2;2;1	AP-2 complex subunit alpha-1	Ap2a1	>sp|P17426-2|AP2A1_MOUSE Isoform B of AP-2 complex subunit alpha-1 OS=Mus musculus GN=Ap2a1;>sp|P17426|AP2A1_MOUSE AP-2 complex subunit alpha-1 OS=Mus musculus GN=Ap2a1 PE=1 SV=1	3	4	4	2	0	2	2	1	0	0	2	2	1	0	0	1	2	0	0	7.7	7.7	4.2	105.48	955	955;977;317	1	5	0	12.16	By matching	By MS/MS	By MS/MS	By matching	By matching	0	4.3	4.2	2.2	0	0	0	0
P17742;F8VPN3	P17742;F8VPN3	2;1	2;1	2;1	Peptidyl-prolyl cis-trans isomerase A;Peptidyl-prolyl cis-trans isomerase A, N-terminally processed;Peptidyl-prolyl cis-trans isomerase	Ppia;Gm5160	>sp|P17742|PPIA_MOUSE Peptidyl-prolyl cis-trans isomerase A OS=Mus musculus GN=Ppia PE=1 SV=2;>tr|F8VPN3|F8VPN3_MOUSE Peptidyl-prolyl cis-trans isomerase OS=Mus musculus GN=Gm5160 PE=3 SV=2	2	2	2	2	1	1	2	1	2	1	1	2	1	2	1	1	2	1	2	16.5	16.5	16.5	17.971	164	164;147	1	8	0	37.018	By matching	By MS/MS	By MS/MS	By MS/MS	By MS/MS	11	11	16.5	5.5	16.5	7569.1	855.96	946.94
P17751;H7BXC3	P17751;H7BXC3	3;2	3;2	3;2	Triosephosphate isomerase	Tpi1	>sp|P17751|TPIS_MOUSE Triosephosphate isomerase OS=Mus musculus GN=Tpi1 PE=1 SV=4;>tr|H7BXC3|H7BXC3_MOUSE Triosephosphate isomerase OS=Mus musculus GN=Tpi1 PE=1 SV=1	2	3	3	3	0	2	1	2	2	0	2	1	2	2	0	2	1	2	2	18.1	18.1	18.1	32.191	299	299;167	1	7	0	8.4674	By matching	By MS/MS	By MS/MS	By MS/MS	By MS/MS	0	14.7	3.3	8.4	8.4	9709.4	0	4242.1
P17897	P17897	1	1	1	Lysozyme C-1	Lyz1	>sp|P17897|LYZ1_MOUSE Lysozyme C-1 OS=Mus musculus GN=Lyz1 PE=1 SV=1	1	1	1	1	0	0	1	0	0	0	0	1	0	0	0	0	1	0	0	8.1	8.1	8.1	16.794	148	148	1	1	0	1.8517	By matching	By matching	By MS/MS	By matching	By matching	0	0	8.1	0	0	0	0	0
P18528;A0A075B5R1;A0A075B5P9;P18527;P01783	P18528;A0A075B5R1;A0A075B5P9;P18527;P01783	2;1;1;1;1	1;0;0;0;0	1;0;0;0;0	Ig heavy chain V region 6.96;Ig heavy chain V region 914;Ig heavy chain V region MOPC 21	Ighv5-17;Ighv5-4	>sp|P18528|HVM57_MOUSE Ig heavy chain V region 6.96 OS=Mus musculus PE=4 SV=1;>tr|A0A075B5R1|A0A075B5R1_MOUSE Protein Ighv5-17 (Fragment) OS=Mus musculus GN=Ighv5-17 PE=4 SV=1;>tr|A0A075B5P9|A0A075B5P9_MOUSE Protein Ighv5-4 (Fragment) OS=Mus musculus GN=Ig	5	2	1	1	1	2	2	1	1	0	1	1	1	1	0	1	1	1	1	30.6	19.4	19.4	11.007	98	98;117;117;97;136	1	6	0	11.293	By matching	By MS/MS	By MS/MS	By MS/MS	By MS/MS	11.2	30.6	30.6	19.4	19.4	10028	0	2968.3
P18529	P18529	2	2	1	Ig heavy chain V region 5-76		>sp|P18529|HVM58_MOUSE Ig heavy chain V region 5-76 OS=Mus musculus PE=1 SV=1	1	2	2	1	1	1	2	0	0	1	1	2	0	0	0	0	1	0	0	15.4	15.4	6	12.991	117	117	1	4	0	5.1812	By matching	By matching	By MS/MS	By matching	By matching	9.4	9.4	15.4	0	0	16223	0	0
P18872-2;P18872;D3Z2M7;Q9DC51;B2RSH2;P08752;A2A610;F7BLT7;A2AE31;A0A0A6YWA9;A2AE32;Z4YKV1;Q66L47;P20612;Q3V3I2;P50149;P63094-2;Q8CGK7;P63094;Q6R0H7-4;Q6R0H7	P18872-2;P18872;D3Z2M7	6;6;5;2;2;2;1;1;1;1;1;1;1;1;1;1;1;1;1;1;1	6;6;5;2;2;2;1;1;1;1;1;1;1;1;1;1;1;1;1;1;1	6;6;5;2;2;2;1;1;1;1;1;1;1;1;1;1;1;1;1;1;1	Guanine nucleotide-binding protein G(o) subunit alpha	Gnao1	>sp|P18872-2|GNAO_MOUSE Isoform Alpha-2 of Guanine nucleotide-binding protein G(o) subunit alpha OS=Mus musculus GN=Gnao1;>sp|P18872|GNAO_MOUSE Guanine nucleotide-binding protein G(o) subunit alpha OS=Mus musculus GN=Gnao1 PE=1 SV=3;>tr|D3Z2M7|D3Z2M7_MOUSE	21	6	6	6	5	3	5	4	5	5	3	5	4	5	5	3	5	4	5	21.5	21.5	21.5	40.036	354	354;354;179;354;354;355;91;101;112;160;232;379;448;350;354;354;380;381;394;1119;1133	1	24	0	65.008	By MS/MS	By MS/MS	By MS/MS	By MS/MS	By MS/MS	18.1	9.6	18.1	13.6	19.2	35035	5468.3	9828.3
P19157;P46425;Q8VC73;F6RWR5	P19157;P46425	15;10;1;1	15;10;1;1	15;10;1;1	Glutathione S-transferase P 1;Glutathione S-transferase P 2	Gstp1;Gstp2	>sp|P19157|GSTP1_MOUSE Glutathione S-transferase P 1 OS=Mus musculus GN=Gstp1 PE=1 SV=2;>sp|P46425|GSTP2_MOUSE Glutathione S-transferase P 2 OS=Mus musculus GN=Gstp2 PE=2 SV=2	4	15	15	15	12	12	13	14	15	12	12	13	14	15	12	12	13	14	15	67.1	67.1	67.1	23.609	210	210;210;210;210	1	639	0	323.31	By MS/MS	By MS/MS	By MS/MS	By MS/MS	By MS/MS	66.7	66.2	66.7	67.1	67.1	14237000	1833100	3282800
P19783	P19783	1	1	1	Cytochrome c oxidase subunit 4 isoform 1, mitochondrial	Cox4i1	>sp|P19783|COX41_MOUSE Cytochrome c oxidase subunit 4 isoform 1, mitochondrial OS=Mus musculus GN=Cox4i1 PE=1 SV=2	1	1	1	1	0	0	0	0	1	0	0	0	0	1	0	0	0	0	1	7.1	7.1	7.1	19.53	169	169	1	1	0	11.848	By matching	By matching	By matching	By matching	By MS/MS	0	0	0	0	7.1	0	0	0
P20029	P20029	8	6	6	78 kDa glucose-regulated protein	Hspa5	>sp|P20029|GRP78_MOUSE 78 kDa glucose-regulated protein OS=Mus musculus GN=Hspa5 PE=1 SV=3	1	8	6	6	0	1	5	3	2	0	1	5	1	0	0	1	5	1	0	14.4	12.7	12.7	72.421	655	655	1	7	0	24.183	By matching	By MS/MS	By MS/MS	By MS/MS	By matching	0	1.8	10.8	6.1	4.1	6503.4	0	0
P20357;G3UWW1;G3UZV6;G3UZJ2;Q80X35;Q80ZL4;Q3TLQ0;G3UZE9;G3UZK9	P20357;G3UWW1;G3UZV6	4;2;2;1;1;1;1;1;1	4;2;2;1;1;1;1;1;1	4;2;2;1;1;1;1;1;1	Microtubule-associated protein 2;Microtubule-associated protein	Map2	>sp|P20357|MTAP2_MOUSE Microtubule-associated protein 2 OS=Mus musculus GN=Map2 PE=1 SV=2;>tr|G3UWW1|G3UWW1_MOUSE Microtubule-associated protein (Fragment) OS=Mus musculus GN=Map2 PE=1 SV=1;>tr|G3UZV6|G3UZV6_MOUSE Microtubule-associated protein (Fragment)	9	4	4	4	0	2	1	2	2	0	2	1	2	2	0	2	1	2	2	3	3	3	199.13	1828	1828;336;381;240;466;467;498;565;608	1	7	0	26.042	By matching	By MS/MS	By matching	By MS/MS	By MS/MS	0	1.8	0.7	1.2	1.3	2057.6	0	0
P23242	P23242	1	1	1	Gap junction alpha-1 protein	Gja1	>sp|P23242|CXA1_MOUSE Gap junction alpha-1 protein OS=Mus musculus GN=Gja1 PE=1 SV=2	1	1	1	1	1	1	1	0	0	1	1	1	0	0	1	1	1	0	0	3.7	3.7	3.7	43.004	382	382	1	3	0	2.8878	By MS/MS	By matching	By MS/MS	By matching	By matching	3.7	3.7	3.7	0	0	2426	701.44	1724.6
Q7TSG6;P26043	Q7TSG6;P26043	1;1	1;1	1;1	Radixin	Rdx	>tr|Q7TSG6|Q7TSG6_MOUSE Radixin OS=Mus musculus GN=Rdx PE=2 SV=1;>sp|P26043|RADI_MOUSE Radixin OS=Mus musculus GN=Rdx PE=1 SV=3	2	1	1	1	1	1	0	0	0	1	1	0	0	0	1	1	0	0	0	4.4	4.4	4.4	46.367	389	389;583	1	2	0	6.4058	By MS/MS	By MS/MS	By matching	By matching	By matching	4.4	4.4	0	0	0	0	0	0
P26151	P26151	3	3	3	High affinity immunoglobulin gamma Fc receptor I	Fcgr1	>sp|P26151|FCGR1_MOUSE High affinity immunoglobulin gamma Fc receptor I OS=Mus musculus GN=Fcgr1 PE=1 SV=1	1	3	3	3	0	0	0	2	3	0	0	0	2	3	0	0	0	2	3	9.4	9.4	9.4	44.887	404	404	1	5	0	3.8068	By matching	By matching	By matching	By MS/MS	By MS/MS	0	0	0	7.2	9.4	5811.8	0	0
P26443;F7CFA5	P26443	3;1	3;1	3;1	Glutamate dehydrogenase 1, mitochondrial	Glud1	>sp|P26443|DHE3_MOUSE Glutamate dehydrogenase 1, mitochondrial OS=Mus musculus GN=Glud1 PE=1 SV=1	2	3	3	3	1	0	0	1	3	1	0	0	1	3	1	0	0	1	3	7.7	7.7	7.7	61.336	558	558;144	1	5	0	19.559	By matching	By matching	By matching	By MS/MS	By MS/MS	2	0	0	2	7.7	3335.5	563.29	0
P28230	P28230	1	1	1	Gap junction beta-1 protein	Gjb1	>sp|P28230|CXB1_MOUSE Gap junction beta-1 protein OS=Mus musculus GN=Gjb1 PE=1 SV=3	1	1	1	1	1	0	0	0	0	1	0	0	0	0	1	0	0	0	0	5.3	5.3	5.3	32.003	283	283	1	1	0	2.071	By MS/MS	By matching	By matching	By matching	By matching	5.3	0	0	0	0	1212.6	1212.6	0
Q5SVI3;Q5SVJ0;P28652;Q5SVI9;Q5SVJ1;Q5SVI0;Q5SVI2;Q68EG2;Q5SVI1;Q923T9-3;Q923T9-2;Q923T9	Q5SVI3;Q5SVJ0;P28652;Q5SVI9;Q5SVJ1;Q5SVI0;Q5SVI2;Q68EG2;Q5SVI1	7;7;7;6;6;6;6;6;6;3;3;3	4;4;4;3;3;3;3;3;3;1;1;1	4;4;4;3;3;3;3;3;3;1;1;1	Calcium/calmodulin-dependent protein kinase type II subunit beta	Camk2b	>tr|Q5SVI3|Q5SVI3_MOUSE Calcium/calmodulin-dependent protein kinase type II subunit beta OS=Mus musculus GN=Camk2b PE=1 SV=1;>tr|Q5SVJ0|Q5SVJ0_MOUSE Calcium/calmodulin-dependent protein kinase II, beta, isoform CRA_b OS=Mus musculus GN=Camk2b PE=4 SV=1;>sp	12	7	4	4	5	4	5	5	6	2	2	2	2	3	2	2	2	2	3	19.5	11.4	11.4	58.111	518	518;666;542;479;503;518;529;545;589;495;518;529	1	11	0	16.952	By MS/MS	By MS/MS	By MS/MS	By MS/MS	By MS/MS	12.4	8.7	12.4	15.3	14.9	17259	3998.6	6322.2
P28738;Q61768;P33175	P28738;Q61768;P33175	2;1;1	2;1;1	2;1;1	Kinesin heavy chain isoform 5C;Kinesin-1 heavy chain;Kinesin heavy chain isoform 5A	Kif5c;Kif5b;Kif5a	>sp|P28738|KIF5C_MOUSE Kinesin heavy chain isoform 5C OS=Mus musculus GN=Kif5c PE=1 SV=3;>sp|Q61768|KINH_MOUSE Kinesin-1 heavy chain OS=Mus musculus GN=Kif5b PE=1 SV=3;>sp|P33175|KIF5A_MOUSE Kinesin heavy chain isoform 5A OS=Mus musculus GN=Kif5a PE=1 SV=3	3	2	2	2	0	2	0	0	0	0	2	0	0	0	0	2	0	0	0	3	3	3	109.27	956	956;963;1027	1	2	0	2.2734	By matching	By MS/MS	By matching	By matching	By matching	0	3	0	0	0	0	0	0
P32848	P32848	1	1	1	Parvalbumin alpha	Pvalb	>sp|P32848|PRVA_MOUSE Parvalbumin alpha OS=Mus musculus GN=Pvalb PE=1 SV=3	1	1	1	1	0	0	0	0	1	0	0	0	0	1	0	0	0	0	1	11.8	11.8	11.8	11.93	110	110	1	1	0	3.3221	By matching	By matching	By matching	By matching	By MS/MS	0	0	0	0	11.8	691.73	0	0
P34884	P34884	1	1	1	Macrophage migration inhibitory factor	Mif	>sp|P34884|MIF_MOUSE Macrophage migration inhibitory factor OS=Mus musculus GN=Mif PE=1 SV=2	1	1	1	1	0	0	1	0	0	0	0	1	0	0	0	0	1	0	0	18.3	18.3	18.3	12.504	115	115	1	1	0	3.3447	By matching	By matching	By MS/MS	By matching	By matching	0	0	18.3	0	0	471.71	0	0
P35486	P35486	2	2	2	Pyruvate dehydrogenase E1 component subunit alpha, somatic form, mitochondrial	Pdha1	>sp|P35486|ODPA_MOUSE Pyruvate dehydrogenase E1 component subunit alpha, somatic form, mitochondrial OS=Mus musculus GN=Pdha1 PE=1 SV=1	1	2	2	2	0	0	1	0	1	0	0	1	0	1	0	0	1	0	1	5.6	5.6	5.6	43.231	390	390	1	2	0	2.9733	By matching	By matching	By MS/MS	By matching	By MS/MS	0	0	2.3	0	3.3	2248.3	0	0
P35802	P35802	1	1	1	Neuronal membrane glycoprotein M6-a	Gpm6a	>sp|P35802|GPM6A_MOUSE Neuronal membrane glycoprotein M6-a OS=Mus musculus GN=Gpm6a PE=1 SV=1	1	1	1	1	1	1	1	0	1	1	1	1	0	1	1	1	1	0	1	4	4	4	31.149	278	278	1	4	0	4.4326	By MS/MS	By MS/MS	By MS/MS	By matching	By MS/MS	4	4	4	0	4	5949.5	0	0
P38647	P38647	8	8	8	Stress-70 protein, mitochondrial	Hspa9	>sp|P38647|GRP75_MOUSE Stress-70 protein, mitochondrial OS=Mus musculus GN=Hspa9 PE=1 SV=3	1	8	8	8	2	4	4	2	6	2	4	4	2	6	2	4	4	2	6	16.3	16.3	16.3	73.46	679	679	1	18	0	44.333	By matching	By MS/MS	By MS/MS	By MS/MS	By MS/MS	4	7.2	8.8	3.8	12.4	20021	1848.4	7445.2
P39053-5;P39053-3;P39053-4;P39053;P39053-2;P39053-6;D6RH60;E9QLL2;Q8BZ98-2;Q8BZ98;G3UY64;F6W8Z8	P39053-5;P39053-3;P39053-4;P39053;P39053-2;P39053-6	8;8;8;8;7;7;2;2;2;2;1;1	8;8;8;8;7;7;2;2;2;2;1;1	7;7;7;7;6;6;1;1;1;1;0;1	Dynamin-1	Dnm1	>sp|P39053-5|DYN1_MOUSE Isoform 5 of Dynamin-1 OS=Mus musculus GN=Dnm1;>sp|P39053-3|DYN1_MOUSE Isoform 3 of Dynamin-1 OS=Mus musculus GN=Dnm1;>sp|P39053-4|DYN1_MOUSE Isoform 4 of Dynamin-1 OS=Mus musculus GN=Dnm1;>sp|P39053|DYN1_MOUSE Dynamin-1 OS=Mus musc	12	8	8	7	3	1	2	2	5	3	1	2	2	5	2	0	2	2	5	11.6	11.6	10.5	96.056	851	851;851;864;867;861;864;59;863;859;863;69;283	1	13	0	47.544	By MS/MS	By matching	By MS/MS	By MS/MS	By MS/MS	4.2	1.2	2.7	2.6	8	8581.1	1964.9	0
P41317	P41317	1	1	1	Mannose-binding protein C	Mbl2	>sp|P41317|MBL2_MOUSE Mannose-binding protein C OS=Mus musculus GN=Mbl2 PE=2 SV=2	1	1	1	1	0	0	1	0	0	0	0	1	0	0	0	0	1	0	0	4.5	4.5	4.5	25.957	244	244	1	1	0.0024155	1.3378	By matching	By matching	By MS/MS	By matching	By matching	0	0	4.5	0	0	4090.8	0	0
P42669	P42669	1	1	1	Transcriptional activator protein Pur-alpha	Pura	>sp|P42669|PURA_MOUSE Transcriptional activator protein Pur-alpha OS=Mus musculus GN=Pura PE=1 SV=1	1	1	1	1	0	0	0	1	0	0	0	0	1	0	0	0	0	1	0	7.2	7.2	7.2	34.883	321	321	1	1	0	1.4822	By matching	By matching	By matching	By MS/MS	By matching	0	0	0	7.2	0	1852.7	0	0
P43006-2;P43006;A2APL5;P43006-3;F7CAM6;F6ZRK3	P43006-2;P43006;A2APL5;P43006-3	5;5;4;4;2;1	5;5;4;4;2;1	5;5;4;4;2;1	Excitatory amino acid transporter 2	Slc1a2	>sp|P43006-2|EAA2_MOUSE Isoform Glt-1A of Excitatory amino acid transporter 2 OS=Mus musculus GN=Slc1a2;>sp|P43006|EAA2_MOUSE Excitatory amino acid transporter 2 OS=Mus musculus GN=Slc1a2 PE=1 SV=1;>tr|A2APL5|A2APL5_MOUSE Amino acid transporter OS=Mus musc	6	5	5	5	4	4	2	2	2	4	4	2	2	2	4	4	2	2	2	10.5	10.5	10.5	61.77	569	569;572;561;558;196;145	1	20	0	44.804	By MS/MS	By MS/MS	By MS/MS	By MS/MS	By MS/MS	8.6	8.6	6.2	4.6	2.8	32856	5832.1	13546
P46096;D3Z7R4;Q9R0N5	P46096	5;2;1	5;2;1	3;1;0	Synaptotagmin-1	Syt1	>sp|P46096|SYT1_MOUSE Synaptotagmin-1 OS=Mus musculus GN=Syt1 PE=1 SV=1	3	5	5	3	1	3	2	3	4	1	3	2	3	4	1	2	1	2	2	15.2	15.2	10.7	47.417	421	421;236;386	1	13	0	25.591	By MS/MS	By MS/MS	By MS/MS	By MS/MS	By MS/MS	3.1	9	5.9	10.5	10.7	6354.7	0	4673.6
P46097	P46097	3	1	1	Synaptotagmin-2	Syt2	>sp|P46097|SYT2_MOUSE Synaptotagmin-2 OS=Mus musculus GN=Syt2 PE=1 SV=1	1	3	1	1	0	1	1	1	3	0	0	0	0	1	0	0	0	0	1	7.6	3.1	3.1	47.262	422	422	1	1	0.0047393	1.2565	By matching	By matching	By matching	By matching	By MS/MS	0	2.8	2.8	2.8	7.6	806.34	0	0
P46460;G3UX86;G3UX98	P46460	10;3;1	10;3;1	10;3;1	Vesicle-fusing ATPase	Nsf	>sp|P46460|NSF_MOUSE Vesicle-fusing ATPase OS=Mus musculus GN=Nsf PE=1 SV=2	3	10	10	10	2	3	5	3	7	2	3	5	3	7	2	3	5	3	7	16.4	16.4	16.4	82.613	744	744;210;76	1	21	0	26.755	By MS/MS	By MS/MS	By MS/MS	By MS/MS	By MS/MS	3.2	5.8	6.7	5.6	11.2	25158	0	6513.2
P47754;D6RCW7	P47754;D6RCW7	2;1	2;1	2;1	F-actin-capping protein subunit alpha-2	Capza2	>sp|P47754|CAZA2_MOUSE F-actin-capping protein subunit alpha-2 OS=Mus musculus GN=Capza2 PE=1 SV=3;>tr|D6RCW7|D6RCW7_MOUSE F-actin-capping protein subunit alpha-2 OS=Mus musculus GN=Capza2 PE=4 SV=1	2	2	2	2	1	1	0	1	0	1	1	0	1	0	1	1	0	1	0	11.5	11.5	11.5	32.967	286	286;174	1	3	0	3.1208	By MS/MS	By MS/MS	By matching	By MS/MS	By matching	6.3	5.2	0	5.2	0	1405.2	0	1405.2
P48774;E9PVM7;E9PV63;E9Q024;E9Q5L9	P48774;E9PVM7;E9PV63	11;10;6;4;3	10;9;5;4;3	10;9;5;4;3	Glutathione S-transferase Mu 5	Gstm5	>sp|P48774|GSTM5_MOUSE Glutathione S-transferase Mu 5 OS=Mus musculus GN=Gstm5 PE=1 SV=1;>tr|E9PVM7|E9PVM7_MOUSE Glutathione S-transferase Mu 5 (Fragment) OS=Mus musculus GN=Gstm5 PE=3 SV=1;>tr|E9PV63|E9PV63_MOUSE Glutathione S-transferase Mu 5 OS=Mus musc	5	11	10	10	10	9	9	8	10	9	8	9	7	9	9	8	9	7	9	48.7	44.6	44.6	26.635	224	224;215;158;73;69	1	53	0	99.63	By MS/MS	By MS/MS	By MS/MS	By MS/MS	By MS/MS	48.7	41.1	41.1	40.2	45.1	213590	24538	49554
P48962;Q3V132	P48962	8;1	8;1	6;0	ADP/ATP translocase 1	Slc25a4	>sp|P48962|ADT1_MOUSE ADP/ATP translocase 1 OS=Mus musculus GN=Slc25a4 PE=1 SV=4	2	8	8	6	4	3	7	6	7	4	3	7	6	7	4	2	5	5	5	26.8	26.8	20.1	32.904	298	298;320	1	27	0	18.547	By MS/MS	By MS/MS	By MS/MS	By MS/MS	By MS/MS	12.8	10.1	23.2	21.1	23.8	89289	10580	8597.7
P50396;D6RI86	P50396;D6RI86	2;1	2;1	2;1	Rab GDP dissociation inhibitor alpha	Gdi1	>sp|P50396|GDIA_MOUSE Rab GDP dissociation inhibitor alpha OS=Mus musculus GN=Gdi1 PE=1 SV=3;>tr|D6RI86|D6RI86_MOUSE Rab GDP dissociation inhibitor alpha (Fragment) OS=Mus musculus GN=Gdi1 PE=4 SV=2	2	2	2	2	0	0	1	0	2	0	0	1	0	2	0	0	1	0	2	7.2	7.2	7.2	50.521	447	447;78	1	3	0	7.2557	By matching	By matching	By MS/MS	By matching	By MS/MS	0	0	4.3	0	7.2	478.68	0	0
P50516;P50516-2	P50516;P50516-2	2;1	2;1	2;1	V-type proton ATPase catalytic subunit A	Atp6v1a	>sp|P50516|VATA_MOUSE V-type proton ATPase catalytic subunit A OS=Mus musculus GN=Atp6v1a PE=1 SV=2;>sp|P50516-2|VATA_MOUSE Isoform 2 of V-type proton ATPase catalytic subunit A OS=Mus musculus GN=Atp6v1a	2	2	2	2	0	1	2	0	2	0	1	2	0	2	0	1	2	0	2	5.3	5.3	5.3	68.325	617	617;509	1	5	0	15.122	By matching	By MS/MS	By MS/MS	By matching	By MS/MS	0	2.4	5.3	0	5.3	1088.6	0	0
P50518	P50518	1	1	1	V-type proton ATPase subunit E 1	Atp6v1e1	>sp|P50518|VATE1_MOUSE V-type proton ATPase subunit E 1 OS=Mus musculus GN=Atp6v1e1 PE=1 SV=2	1	1	1	1	0	0	0	0	1	0	0	0	0	1	0	0	0	0	1	6.2	6.2	6.2	26.157	226	226	1	1	0.0047847	1.2999	By matching	By matching	By matching	By matching	By MS/MS	0	0	0	0	6.2	1058.4	0	0
P51881	P51881	5	3	3	ADP/ATP translocase 2;ADP/ATP translocase 2, N-terminally processed	Slc25a5	>sp|P51881|ADT2_MOUSE ADP/ATP translocase 2 OS=Mus musculus GN=Slc25a5 PE=1 SV=3	1	5	3	3	2	3	5	4	5	2	2	3	3	3	2	2	3	3	3	17.8	11.1	11.1	32.931	298	298	1	13	0	5.0933	By MS/MS	By MS/MS	By MS/MS	By MS/MS	By MS/MS	7.4	10.7	17.8	15.1	17.8	34112	4636	3551.6
P51906	P51906	2	2	2	Excitatory amino acid transporter 3	Slc1a1	>sp|P51906|EAA3_MOUSE Excitatory amino acid transporter 3 OS=Mus musculus GN=Slc1a1 PE=1 SV=2	1	2	2	2	2	1	0	0	0	2	1	0	0	0	2	1	0	0	0	6.1	6.1	6.1	56.693	523	523	1	5	0	10.724	By MS/MS	By MS/MS	By matching	By matching	By matching	6.1	2.9	0	0	0	5158.9	0	5158.9
P52480-2;P52480;E9Q509;G3X925;P53657	P52480-2;P52480	10;9;1;1;1	10;9;1;1;1	10;9;1;1;1	Pyruvate kinase PKM	Pkm	>sp|P52480-2|KPYM_MOUSE Isoform M1 of Pyruvate kinase PKM OS=Mus musculus GN=Pkm;>sp|P52480|KPYM_MOUSE Pyruvate kinase PKM OS=Mus musculus GN=Pkm PE=1 SV=4	5	10	10	10	3	4	3	6	9	3	4	3	6	9	3	4	3	6	9	27.9	27.9	27.9	57.984	531	531;531;543;574;574	1	25	0	29.128	By MS/MS	By MS/MS	By MS/MS	By MS/MS	By MS/MS	7.5	10.5	9	16	24.9	25356	1788.5	2073.4
P53395	P53395	4	4	4	Lipoamide acyltransferase component of branched-chain alpha-keto acid dehydrogenase complex, mitochondrial	Dbt	>sp|P53395|ODB2_MOUSE Lipoamide acyltransferase component of branched-chain alpha-keto acid dehydrogenase complex, mitochondrial OS=Mus musculus GN=Dbt PE=1 SV=2	1	4	4	4	0	0	4	0	0	0	0	4	0	0	0	0	4	0	0	13.5	13.5	13.5	53.246	482	482	1	4	0	7.1018	By matching	By matching	By MS/MS	By matching	By matching	0	0	13.5	0	0	7683.7	0	0
P54823	P54823	5	5	5	Probable ATP-dependent RNA helicase DDX6	Ddx6	>sp|P54823|DDX6_MOUSE Probable ATP-dependent RNA helicase DDX6 OS=Mus musculus GN=Ddx6 PE=1 SV=1	1	5	5	5	5	2	2	1	0	5	2	2	1	0	5	2	2	1	0	15.5	15.5	15.5	54.191	483	483	1	10	0	12.296	By MS/MS	By MS/MS	By MS/MS	By MS/MS	By matching	15.5	8.1	6.2	2.1	0	6594.3	3496.4	3098
P56135;F8WHP8	P56135;F8WHP8	3;2	3;2	3;2	ATP synthase subunit f, mitochondrial	Atp5j2	>sp|P56135|ATPK_MOUSE ATP synthase subunit f, mitochondrial OS=Mus musculus GN=Atp5j2 PE=1 SV=3;>tr|F8WHP8|F8WHP8_MOUSE ATP synthase subunit f, mitochondrial OS=Mus musculus GN=Atp5j2 PE=4 SV=1	2	3	3	3	0	1	2	1	2	0	1	2	1	2	0	1	2	1	2	34.1	34.1	34.1	10.344	88	88;76	1	6	0	3.3202	By matching	By MS/MS	By MS/MS	By matching	By MS/MS	0	13.6	21.6	8	26.1	6634.4	0	2442.1
P56480	P56480	14	14	14	ATP synthase subunit beta, mitochondrial	Atp5b	>sp|P56480|ATPB_MOUSE ATP synthase subunit beta, mitochondrial OS=Mus musculus GN=Atp5b PE=1 SV=2	1	14	14	14	7	6	10	10	10	7	6	10	10	10	7	6	10	10	10	37.4	37.4	37.4	56.3	529	529	1	48	0	125.38	By MS/MS	By MS/MS	By MS/MS	By MS/MS	By MS/MS	18.5	17.2	27.8	28.7	27.2	79687	9512.1	11996
P56564;O35544	P56564	5;1	5;1	5;1	Excitatory amino acid transporter 1	Slc1a3	>sp|P56564|EAA1_MOUSE Excitatory amino acid transporter 1 OS=Mus musculus GN=Slc1a3 PE=1 SV=2	2	5	5	5	4	1	4	2	3	4	1	4	2	3	4	1	4	2	3	15.7	15.7	15.7	59.622	543	543;561	1	20	0	127.24	By MS/MS	By MS/MS	By MS/MS	By MS/MS	By MS/MS	12.9	2.8	13.3	6.4	10.5	40758	6495	4888.4
P59764	P59764	6	6	6	Dedicator of cytokinesis protein 4	Dock4	>sp|P59764|DOCK4_MOUSE Dedicator of cytokinesis protein 4 OS=Mus musculus GN=Dock4 PE=1 SV=1	1	6	6	6	5	2	0	0	0	5	2	0	0	0	5	2	0	0	0	5.6	5.6	5.6	226.55	1978	1978	1	7	0	15.159	By MS/MS	By MS/MS	By matching	By matching	By matching	4.9	1.2	0	0	0	2557.9	1471.9	1086
P59999	P59999	1	1	1	Actin-related protein 2/3 complex subunit 4	Arpc4	>sp|P59999|ARPC4_MOUSE Actin-related protein 2/3 complex subunit 4 OS=Mus musculus GN=Arpc4 PE=1 SV=3	1	1	1	1	0	0	0	0	1	0	0	0	0	1	0	0	0	0	1	6.5	6.5	6.5	19.667	168	168	1	1	0	1.9502	By matching	By matching	By matching	By matching	By MS/MS	0	0	0	0	6.5	0	0	0
P60202;P60202-2	P60202;P60202-2	5;4	5;4	5;4	Myelin proteolipid protein	Plp1	>sp|P60202|MYPR_MOUSE Myelin proteolipid protein OS=Mus musculus GN=Plp1 PE=1 SV=2;>sp|P60202-2|MYPR_MOUSE Isoform DM-20 of Myelin proteolipid protein OS=Mus musculus GN=Plp1	2	5	5	5	5	4	3	4	5	5	4	3	4	5	5	4	3	4	5	20.2	20.2	20.2	30.077	277	277;242	1	30	0	37.62	By MS/MS	By MS/MS	By MS/MS	By MS/MS	By MS/MS	20.2	16.2	12.3	16.2	20.2	222580	32265	49917
P60710;E9Q1F2;E9Q5F4;E9Q2D1	P60710;E9Q1F2;E9Q5F4	12;11;7;2	1;1;1;1	1;1;1;1	Actin, cytoplasmic 1;Actin, cytoplasmic 1, N-terminally processed	Actb	>sp|P60710|ACTB_MOUSE Actin, cytoplasmic 1 OS=Mus musculus GN=Actb PE=1 SV=1;>tr|E9Q1F2|E9Q1F2_MOUSE Actin, cytoplasmic 1 OS=Mus musculus GN=Actb PE=3 SV=1;>tr|E9Q5F4|E9Q5F4_MOUSE Actin, cytoplasmic 1 (Fragment) OS=Mus musculus GN=Actb PE=3 SV=1	4	12	1	1	10	9	9	7	10	1	1	1	0	0	1	1	1	0	0	48.5	4.5	4.5	41.736	375	375;295;265;108	1	3	0	41.727	By MS/MS	By MS/MS	By MS/MS	By matching	By matching	40.8	36	32.8	25.6	36.5	9966.1	2475.5	4936.2
P60879-2;P60879	P60879-2;P60879	5;5	5;5	5;5	Synaptosomal-associated protein 25	Snap25	>sp|P60879-2|SNP25_MOUSE Isoform 2 of Synaptosomal-associated protein 25 OS=Mus musculus GN=Snap25;>sp|P60879|SNP25_MOUSE Synaptosomal-associated protein 25 OS=Mus musculus GN=Snap25 PE=1 SV=1	2	5	5	5	0	0	3	2	3	0	0	3	2	3	0	0	3	2	3	26.2	26.2	26.2	23.336	206	206;206	1	8	0	35.421	By matching	By matching	By MS/MS	By MS/MS	By MS/MS	0	0	18.4	15	21.4	3731.5	0	0
P84078;P61205;P84084;Q8BSL7;P61750;D3YV25;E9Q2C2	P84078;P61205;P84084;Q8BSL7;P61750	4;4;3;3;2;1;1	4;4;3;3;2;1;1	4;4;3;3;2;1;1	ADP-ribosylation factor 1;ADP-ribosylation factor 3;ADP-ribosylation factor 5;ADP-ribosylation factor 2;ADP-ribosylation factor 4	Arf1;Arf3;Arf5;Arf2;Arf4	>sp|P84078|ARF1_MOUSE ADP-ribosylation factor 1 OS=Mus musculus GN=Arf1 PE=1 SV=2;>sp|P61205|ARF3_MOUSE ADP-ribosylation factor 3 OS=Mus musculus GN=Arf3 PE=2 SV=2;>sp|P84084|ARF5_MOUSE ADP-ribosylation factor 5 OS=Mus musculus GN=Arf5 PE=1 SV=2;>sp|Q8BSL7	7	4	4	4	1	2	2	3	3	1	2	2	3	3	1	2	2	3	3	31.5	31.5	31.5	20.697	181	181;181;180;181;180;49;64	1	13	0	24.315	By matching	By MS/MS	By MS/MS	By MS/MS	By MS/MS	6.1	17.7	13.8	19.9	19.9	23801	1839.2	3958.6
P61264	P61264	4	4	4	Syntaxin-1B	Stx1b	>sp|P61264|STX1B_MOUSE Syntaxin-1B OS=Mus musculus GN=Stx1b PE=1 SV=1	1	4	4	4	1	3	0	1	2	1	3	0	1	2	1	3	0	1	2	14.2	14.2	14.2	33.244	288	288	1	7	0	19.608	By matching	By MS/MS	By matching	By MS/MS	By MS/MS	4.2	14.2	0	4.9	4.2	5078.7	666.77	3621.6
P61982	P61982	4	2	2	14-3-3 protein gamma;14-3-3 protein gamma, N-terminally processed	Ywhag	>sp|P61982|1433G_MOUSE 14-3-3 protein gamma OS=Mus musculus GN=Ywhag PE=1 SV=2	1	4	2	2	3	4	3	2	3	2	2	2	1	2	2	2	2	1	2	20.6	13.4	13.4	28.302	247	247	1	10	0	89.475	By MS/MS	By MS/MS	By MS/MS	By matching	By MS/MS	17.4	20.6	17.4	9.7	17.4	14265	2736.3	1757.4
P62204;Q3UKW2;Q9D6P8;G3UX57	P62204;Q3UKW2	5;4;2;1	5;4;2;1	5;4;2;1	Calmodulin	Calm1	>sp|P62204|CALM_MOUSE Calmodulin OS=Mus musculus GN=Calm1 PE=1 SV=2;>tr|Q3UKW2|Q3UKW2_MOUSE Calmodulin OS=Mus musculus GN=Calm1 PE=2 SV=1	4	5	5	5	4	4	4	4	5	4	4	4	4	5	4	4	4	4	5	43	43	43	16.837	149	149;197;149;39	1	23	0	91.202	By MS/MS	By MS/MS	By MS/MS	By MS/MS	By MS/MS	28.2	28.2	28.2	34.2	43	95139	7143.9	22683
P62259;D6REF3;F6WA09;O70456;D3YXN6;A2A5N1	P62259	8;3;3;2;1;1	8;3;3;2;1;1	6;2;2;0;0;0	14-3-3 protein epsilon	Ywhae	>sp|P62259|1433E_MOUSE 14-3-3 protein epsilon OS=Mus musculus GN=Ywhae PE=1 SV=1	6	8	8	6	4	5	5	5	4	4	5	5	5	4	3	3	4	4	3	39.6	39.6	32.5	29.174	255	255;130;154;248;88;159	1	28	0	59.847	By MS/MS	By MS/MS	By MS/MS	By MS/MS	By MS/MS	20	25.5	24.7	25.5	20.4	14240	2271	0
P62320	P62320	1	1	1	Small nuclear ribonucleoprotein Sm D3	Snrpd3	>sp|P62320|SMD3_MOUSE Small nuclear ribonucleoprotein Sm D3 OS=Mus musculus GN=Snrpd3 PE=1 SV=1	1	1	1	1	1	0	0	0	1	1	0	0	0	1	1	0	0	0	1	7.9	7.9	7.9	13.916	126	126	1	2	0	2.4858	By MS/MS	By matching	By matching	By matching	By matching	7.9	0	0	0	7.9	2616.8	1503.5	0
P63268;P68134;P68033;P62737;D3YZY0;D3Z2K3	P63268;P68134;P68033;P62737;D3YZY0;D3Z2K3	5;5;5;5;4;3	1;1;1;1;1;1	1;1;1;1;1;1	Actin, gamma-enteric smooth muscle;Actin, alpha skeletal muscle;Actin, alpha cardiac muscle 1;Actin, aortic smooth muscle	Actg2;Acta1;Actc1;Acta2	>sp|P63268|ACTH_MOUSE Actin, gamma-enteric smooth muscle OS=Mus musculus GN=Actg2 PE=1 SV=1;>sp|P68134|ACTS_MOUSE Actin, alpha skeletal muscle OS=Mus musculus GN=Acta1 PE=1 SV=1;>sp|P68033|ACTC_MOUSE Actin, alpha cardiac muscle 1 OS=Mus musculus GN=Actc1 P	6	5	1	1	5	4	5	5	5	1	1	1	1	1	1	1	1	1	1	16	4.3	4.3	41.876	376	376;377;377;377;270;195	1	8	0	12.256	By matching	By MS/MS	By MS/MS	By MS/MS	By MS/MS	16	11.7	16	16	16	63978	9936.8	19410
P62761	P62761	1	1	1	Visinin-like protein 1	Vsnl1	>sp|P62761|VISL1_MOUSE Visinin-like protein 1 OS=Mus musculus GN=Vsnl1 PE=1 SV=2	1	1	1	1	1	0	1	0	1	1	0	1	0	1	1	0	1	0	1	6.3	6.3	6.3	22.142	191	191	1	3	0.0047619	1.28	By matching	By matching	By MS/MS	By matching	By MS/MS	6.3	0	6.3	0	6.3	1692.8	815.14	0
P62814;Q91YH6	P62814;Q91YH6	2;1	2;1	2;1	V-type proton ATPase subunit B, brain isoform	Atp6v1b2;Atp6v1b1	>sp|P62814|VATB2_MOUSE V-type proton ATPase subunit B, brain isoform OS=Mus musculus GN=Atp6v1b2 PE=1 SV=1;>tr|Q91YH6|Q91YH6_MOUSE ATPase, H+ transporting, lysosomal V1 subunit B1 OS=Mus musculus GN=Atp6v1b1 PE=2 SV=1	2	2	2	2	0	0	0	0	2	0	0	0	0	2	0	0	0	0	2	6.3	6.3	6.3	56.55	511	511;513	1	2	0	7.2738	By matching	By matching	By matching	By matching	By MS/MS	0	0	0	0	6.3	466.26	0	0
P62823	P62823	1	1	1	Ras-related protein Rab-3C	Rab3c	>sp|P62823|RAB3C_MOUSE Ras-related protein Rab-3C OS=Mus musculus GN=Rab3c PE=1 SV=1	1	1	1	1	0	0	1	0	0	0	0	1	0	0	0	0	1	0	0	6.6	6.6	6.6	25.872	227	227	1	1	0	1.7617	By matching	By matching	By MS/MS	By matching	By matching	0	0	6.6	0	0	612.78	0	0
P63011	P63011	3	3	2	Ras-related protein Rab-3A	Rab3a	>sp|P63011|RAB3A_MOUSE Ras-related protein Rab-3A OS=Mus musculus GN=Rab3a PE=1 SV=1	1	3	3	2	1	2	1	2	1	1	2	1	2	1	0	2	1	2	1	23.2	23.2	14.5	24.97	220	220	1	7	0	4.8685	By matching	By matching	By MS/MS	By MS/MS	By MS/MS	8.6	14.5	7.3	14.5	7.3	7645.2	0	3747.4
P63017;Q504P4;D3Z5E2;D3YW43;Q61696;P17879	P63017;Q504P4	21;20;6;6;3;3	21;20;6;6;3;3	13;12;4;4;1;1	Heat shock cognate 71 kDa protein	Hspa8	>sp|P63017|HSP7C_MOUSE Heat shock cognate 71 kDa protein OS=Mus musculus GN=Hspa8 PE=1 SV=1;>tr|Q504P4|Q504P4_MOUSE Heat shock cognate 71 kDa protein OS=Mus musculus GN=Hspa8 PE=2 SV=1	6	21	21	13	9	9	11	21	16	9	9	11	21	16	6	6	8	13	9	40.7	40.7	28.6	70.87	646	646;627;116;158;641;642	1	85	0	323.31	By MS/MS	By MS/MS	By MS/MS	By MS/MS	By MS/MS	18.1	18.3	22.9	40.7	29.3	348120	13364	32125
P63038;D3Z7J9;D3Z2F2;P63038-2	P63038;D3Z7J9;D3Z2F2	6;3;3;2	6;3;3;2	6;3;3;2	60 kDa heat shock protein, mitochondrial	Hspd1	>sp|P63038|CH60_MOUSE 60 kDa heat shock protein, mitochondrial OS=Mus musculus GN=Hspd1 PE=1 SV=1;>tr|D3Z7J9|D3Z7J9_MOUSE 60 kDa heat shock protein, mitochondrial (Fragment) OS=Mus musculus GN=Hspd1 PE=1 SV=1;>tr|D3Z2F2|D3Z2F2_MOUSE 60 kDa heat shock prote	4	6	6	6	2	3	3	2	2	2	3	3	2	2	2	3	3	2	2	20.8	20.8	20.8	60.955	573	573;142;202;258	1	12	0	40.433	By MS/MS	By MS/MS	By MS/MS	By MS/MS	By MS/MS	5.9	10.3	8	5.9	8.4	6976.7	1000.5	2647.4
P63040	P63040	1	1	1	Complexin-1	Cplx1	>sp|P63040|CPLX1_MOUSE Complexin-1 OS=Mus musculus GN=Cplx1 PE=1 SV=1	1	1	1	1	0	0	0	0	1	0	0	0	0	1	0	0	0	0	1	14.9	14.9	14.9	15.122	134	134	1	1	0	7.3201	By matching	By matching	By matching	By matching	By MS/MS	0	0	0	0	14.9	0	0	0
P63085;D3Z6D8;D3Z3G6;Q63844	P63085;D3Z6D8;D3Z3G6;Q63844	2;1;1;1	2;1;1;1	2;1;1;1	Mitogen-activated protein kinase 1;Mitogen-activated protein kinase;Mitogen-activated protein kinase 3	Mapk1;Mapk3	>sp|P63085|MK01_MOUSE Mitogen-activated protein kinase 1 OS=Mus musculus GN=Mapk1 PE=1 SV=3;>tr|D3Z6D8|D3Z6D8_MOUSE Mitogen-activated protein kinase 3 OS=Mus musculus GN=Mapk3 PE=1 SV=1;>tr|D3Z3G6|D3Z3G6_MOUSE Mitogen-activated protein kinase OS=Mus muscul	4	2	2	2	1	0	0	0	2	1	0	0	0	2	1	0	0	0	2	7.5	7.5	7.5	41.275	358	358;265;380;380	1	3	0	2.8687	By MS/MS	By matching	By matching	By matching	By MS/MS	4.2	0	0	0	7.5	684.31	684.31	0
P63101	P63101	7	5	5	14-3-3 protein zeta/delta	Ywhaz	>sp|P63101|1433Z_MOUSE 14-3-3 protein zeta/delta OS=Mus musculus GN=Ywhaz PE=1 SV=1	1	7	5	5	3	7	5	3	5	2	5	4	2	4	2	5	4	2	4	32.7	25.3	25.3	27.771	245	245	1	21	0	151.29	By MS/MS	By MS/MS	By MS/MS	By MS/MS	By MS/MS	16.7	32.7	29	16.7	29	52619	6629.5	14426
P63168	P63168	1	1	1	Dynein light chain 1, cytoplasmic	Dynll1	>sp|P63168|DYL1_MOUSE Dynein light chain 1, cytoplasmic OS=Mus musculus GN=Dynll1 PE=1 SV=1	1	1	1	1	0	1	0	0	0	0	1	0	0	0	0	1	0	0	0	24.7	24.7	24.7	10.366	89	89	1	1	0	15.047	By matching	By MS/MS	By matching	By matching	By matching	0	24.7	0	0	0	0	0	0
P63213	P63213	2	2	2	Guanine nucleotide-binding protein G(I)/G(S)/G(O) subunit gamma-2	Gng2	>sp|P63213|GBG2_MOUSE Guanine nucleotide-binding protein G(I)/G(S)/G(O) subunit gamma-2 OS=Mus musculus GN=Gng2 PE=2 SV=2	1	2	2	2	1	0	1	0	1	1	0	1	0	1	1	0	1	0	1	42.3	42.3	42.3	7.8501	71	71	1	3	0	2.2291	By MS/MS	By matching	By matching	By matching	By MS/MS	22.5	0	19.7	0	19.7	1607.1	0	0
P63260;B1ATY1;F8WGM8;G3UZ07;G3UYG0;Q8BFZ3;E9Q606;F6WX90	P63260;B1ATY1	12;6;5;5;3;3;2;1	12;6;5;5;3;3;2;1	1;1;0;0;1;0;0;0	Actin, cytoplasmic 2;Actin, cytoplasmic 2, N-terminally processed	Actg1	>sp|P63260|ACTG_MOUSE Actin, cytoplasmic 2 OS=Mus musculus GN=Actg1 PE=1 SV=1;>tr|B1ATY1|B1ATY1_MOUSE Actin, cytoplasmic 2 OS=Mus musculus GN=Actg1 PE=3 SV=1	8	12	12	1	9	8	9	8	11	9	8	9	8	11	0	0	1	1	1	48.5	48.5	4.5	41.792	375	375;153;105;268;132;376;150;43	1	64	0	259.06	By matching	By matching	By MS/MS	By MS/MS	By MS/MS	36.3	31.5	32.8	30.1	41.1	7922.2	0	0
P63318;Q2NKI4;Q4VA93;P20444	P63318;Q2NKI4	14;11;1;1	14;11;1;1	14;11;1;1	Protein kinase C gamma type;Protein kinase C	Prkcg	>sp|P63318|KPCG_MOUSE Protein kinase C gamma type OS=Mus musculus GN=Prkcg PE=1 SV=1;>tr|Q2NKI4|Q2NKI4_MOUSE Protein kinase C OS=Mus musculus GN=Prkcg PE=2 SV=1	4	14	14	14	10	9	8	10	9	10	9	8	10	9	10	9	8	10	9	26.8	26.8	26.8	78.357	697	697;646;672;672	1	51	0	224.58	By MS/MS	By MS/MS	By MS/MS	By MS/MS	By MS/MS	20.8	18.8	14.9	19.5	18.1	100870	25627	19258
P63328-2;P63328;E9Q6P2;G3X8U7;E0CZ78;P48453-2;P48453;P48455	P63328-2;P63328;E9Q6P2;G3X8U7;E0CZ78;P48453-2;P48453	6;6;3;3;3;3;3;1	6;6;3;3;3;3;3;1	6;6;3;3;3;3;3;1	Serine/threonine-protein phosphatase 2B catalytic subunit alpha isoform;Serine/threonine-protein phosphatase;Serine/threonine-protein phosphatase 2B catalytic subunit beta isoform	Ppp3ca;Ppp3cb	>sp|P63328-2|PP2BA_MOUSE Isoform 2 of Serine/threonine-protein phosphatase 2B catalytic subunit alpha isoform OS=Mus musculus GN=Ppp3ca;>sp|P63328|PP2BA_MOUSE Serine/threonine-protein phosphatase 2B catalytic subunit alpha isoform OS=Mus musculus GN=Ppp3ca	8	6	6	6	3	2	2	4	6	3	2	2	4	6	3	2	2	4	6	14.1	14.1	14.1	57.614	511	511;521;497;515;524;524;525;513	1	18	0	25.61	By MS/MS	By MS/MS	By MS/MS	By MS/MS	By MS/MS	7.6	5.7	4.3	8.8	14.1	45787	6184.9	5990.8
P68369;P68373;P05214;Q9JJZ2	P68369;P68373;P05214;Q9JJZ2	14;12;12;7	14;12;12;7	2;1;2;1	Tubulin alpha-1A chain;Tubulin alpha-1C chain;Tubulin alpha-3 chain;Tubulin alpha-8 chain	Tuba1a;Tuba1c;Tuba3a;Tuba8	>sp|P68369|TBA1A_MOUSE Tubulin alpha-1A chain OS=Mus musculus GN=Tuba1a PE=1 SV=1;>sp|P68373|TBA1C_MOUSE Tubulin alpha-1C chain OS=Mus musculus GN=Tuba1c PE=1 SV=1;>sp|P05214|TBA3_MOUSE Tubulin alpha-3 chain OS=Mus musculus GN=Tuba3a PE=1 SV=1;>sp|Q9JJZ2|T	4	14	14	2	14	13	10	11	11	14	13	10	11	11	2	2	0	1	1	49.4	49.4	6	50.135	451	451;449;450;449	1	101	0	323.31	By MS/MS	By MS/MS	By matching	By MS/MS	By MS/MS	49.4	45	35.3	37.5	38.1	32837	14412	18424
P68372	P68372	20	20	1	Tubulin beta-4B chain	Tubb4b	>sp|P68372|TBB4B_MOUSE Tubulin beta-4B chain OS=Mus musculus GN=Tubb4b PE=1 SV=1	1	20	20	1	13	14	16	15	15	13	14	16	15	15	1	0	1	1	1	64.5	64.5	2.7	49.83	445	445	1	145	0	323.31	By MS/MS	By matching	By MS/MS	By MS/MS	By MS/MS	35.3	48.5	46.3	45.4	40	0	0	0
P68510	P68510	5	3	3	14-3-3 protein eta	Ywhah	>sp|P68510|1433F_MOUSE 14-3-3 protein eta OS=Mus musculus GN=Ywhah PE=1 SV=2	1	5	3	3	2	3	3	2	4	1	1	2	1	3	1	1	2	1	3	26.8	19.5	19.5	28.211	246	246	1	9	0	66.251	By MS/MS	By MS/MS	By MS/MS	By MS/MS	By MS/MS	10.2	13	15.9	10.2	23.6	4046	670.23	1220.7
P80314	P80314	1	1	1	T-complex protein 1 subunit beta	Cct2	>sp|P80314|TCPB_MOUSE T-complex protein 1 subunit beta OS=Mus musculus GN=Cct2 PE=1 SV=4	1	1	1	1	0	1	0	0	0	0	1	0	0	0	0	1	0	0	0	3	3	3	57.477	535	535	1	1	0	1.9107	By matching	By MS/MS	By matching	By matching	By matching	0	3	0	0	0	0	0	0
Q673W4;P83555	Q673W4;P83555	1;1	1;1	1;1	Killer cell immunoglobulin-like receptor 3DL1	Kir3dl1	>tr|Q673W4|Q673W4_MOUSE KIR-like receptor 1 KIRL1.1 OS=Mus musculus GN=Kir3dl1 PE=2 SV=1;>sp|P83555|KI3L1_MOUSE Killer cell immunoglobulin-like receptor 3DL1 OS=Mus musculus GN=Kir3dl1 PE=2 SV=1	2	1	1	1	1	1	0	0	0	1	1	0	0	0	1	1	0	0	0	2.2	2.2	2.2	45.784	409	409;432	1	2	1	-2	By MS/MS	By MS/MS	By matching	By matching	By matching	2.2	2.2	0	0	0	20144	8844.5	11300
P84751	P84751	1	1	1	Ig heavy chain Mem5		>sp|P84751|HVM63_MOUSE Ig heavy chain Mem5 (Fragment) OS=Mus musculus PE=1 SV=1	1	1	1	1	1	1	0	0	0	1	1	0	0	0	1	1	0	0	0	3.8	3.8	3.8	25.349	237	237	1	4	0	3.5729	By MS/MS	By MS/MS	By matching	By matching	By matching	3.8	3.8	0	0	0	20747	9059.1	11688
Q6P1J1;P97427	Q6P1J1;P97427	4;4	1;1	1;1	Dihydropyrimidinase-related protein 1	Crmp1	>tr|Q6P1J1|Q6P1J1_MOUSE Crmp1 protein OS=Mus musculus GN=Crmp1 PE=2 SV=1;>sp|P97427|DPYL1_MOUSE Dihydropyrimidinase-related protein 1 OS=Mus musculus GN=Crmp1 PE=1 SV=1	2	4	1	1	2	2	3	4	3	0	0	1	1	1	0	0	1	1	1	6.7	1.5	1.5	74.22	686	686;572	1	3	0	4.3294	By matching	By matching	By MS/MS	By MS/MS	By MS/MS	4.2	4.2	5.7	6.7	5.7	2294.1	0	0
P97772;P97772-3	P97772	32;9	32;9	11;0	Metabotropic glutamate receptor 1	Grm1	>sp|P97772|GRM1_MOUSE Metabotropic glutamate receptor 1 OS=Mus musculus GN=Grm1 PE=1 SV=2	2	32	32	11	0	0	2	28	26	0	0	2	28	26	0	0	0	8	9	37.6	37.6	16.6	133.21	1199	1199;321	1	91	0	323.31	By matching	By matching	By matching	By MS/MS	By MS/MS	0	0	1.9	31.9	28.4	81868	0	0
P97772-2	P97772-2	22	1	1	Metabotropic glutamate receptor 1	Grm1	>sp|P97772-2|GRM1_MOUSE Isoform 2 of Metabotropic glutamate receptor 1 OS=Mus musculus GN=Grm1	1	22	1	1	0	0	2	21	18	0	0	0	1	1	0	0	0	1	1	29.8	2	2	101.71	906	906	1	2	0	9.5845	By matching	By matching	By matching	By MS/MS	By MS/MS	0	0	2.5	28.7	22	8246.7	0	0
P97784	P97784	1	1	1	Cryptochrome-1	Cry1	>sp|P97784|CRY1_MOUSE Cryptochrome-1 OS=Mus musculus GN=Cry1 PE=1 SV=1	1	1	1	1	0	0	0	1	1	0	0	0	1	1	0	0	0	1	1	1.7	1.7	1.7	68.001	606	606	1	19	0.006865	1.0129	By matching	By matching	By matching	By MS/MS	By MS/MS	0	0	0	1.7	1.7	561790	0	0
P97855	P97855	2	2	2	Ras GTPase-activating protein-binding protein 1	G3bp1	>sp|P97855|G3BP1_MOUSE Ras GTPase-activating protein-binding protein 1 OS=Mus musculus GN=G3bp1 PE=1 SV=1	1	2	2	2	2	2	0	0	0	2	2	0	0	0	2	2	0	0	0	6.5	6.5	6.5	51.828	465	465	1	7	0	22.443	By MS/MS	By MS/MS	By matching	By matching	By matching	6.5	6.5	0	0	0	8579.6	3395.5	5184.2
P98086	P98086	5	5	5	Complement C1q subcomponent subunit A	C1qa	>sp|P98086|C1QA_MOUSE Complement C1q subcomponent subunit A OS=Mus musculus GN=C1qa PE=1 SV=2	1	5	5	5	2	1	5	3	4	2	1	5	3	4	2	1	5	3	4	28.2	28.2	28.2	25.974	245	245	1	21	0	67.31	By MS/MS	By MS/MS	By MS/MS	By MS/MS	By MS/MS	13.9	8.2	28.2	18.4	23.7	69795	2643	2573.7
P99024	P99024	20	5	4	Tubulin beta-5 chain	Tubb5	>sp|P99024|TBB5_MOUSE Tubulin beta-5 chain OS=Mus musculus GN=Tubb5 PE=1 SV=1	1	20	5	4	13	16	14	13	12	4	5	3	2	2	3	4	2	1	1	66.9	19.4	16	49.67	444	444	1	30	0	74.305	By MS/MS	By MS/MS	By MS/MS	By MS/MS	By MS/MS	34.9	57	38.7	39	29.7	26836	5378.2	13048
Q01853	Q01853	2	2	2	Transitional endoplasmic reticulum ATPase	Vcp	>sp|Q01853|TERA_MOUSE Transitional endoplasmic reticulum ATPase OS=Mus musculus GN=Vcp PE=1 SV=4	1	2	2	2	1	1	0	0	1	1	1	0	0	1	1	1	0	0	1	4	4	4	89.321	806	806	1	3	0	3.9711	By MS/MS	By matching	By matching	By matching	By MS/MS	1.9	1.9	0	0	2.1	14400	6413.6	7681
Q02053	Q02053	1	1	1	Ubiquitin-like modifier-activating enzyme 1	Uba1	>sp|Q02053|UBA1_MOUSE Ubiquitin-like modifier-activating enzyme 1 OS=Mus musculus GN=Uba1 PE=1 SV=1	1	1	1	1	0	0	0	0	1	0	0	0	0	1	0	0	0	0	1	1.4	1.4	1.4	117.81	1058	1058	1	1	0	2.7555	By matching	By matching	By matching	By matching	By MS/MS	0	0	0	0	1.4	0	0	0
Q02105	Q02105	4	4	4	Complement C1q subcomponent subunit C	C1qc	>sp|Q02105|C1QC_MOUSE Complement C1q subcomponent subunit C OS=Mus musculus GN=C1qc PE=2 SV=2	1	4	4	4	1	1	4	2	2	1	1	4	2	2	1	1	4	2	2	21.1	21.1	21.1	25.991	246	246	1	12	0	111.68	By MS/MS	By MS/MS	By MS/MS	By MS/MS	By MS/MS	7.3	7.3	21.1	12.6	12.6	64590	2482.3	2934.5
Q02248;D3YUH4;E9Q6A9;D3Z7S6;D3Z5Q1;E9PW26;F7CRC6	Q02248;D3YUH4;E9Q6A9	4;3;3;1;1;1;1	4;3;3;1;1;1;1	4;3;3;1;1;1;1	Catenin beta-1	Ctnnb1	>sp|Q02248|CTNB1_MOUSE Catenin beta-1 OS=Mus musculus GN=Ctnnb1 PE=1 SV=1;>tr|D3YUH4|D3YUH4_MOUSE Catenin beta-1 (Fragment) OS=Mus musculus GN=Ctnnb1 PE=4 SV=1;>tr|E9Q6A9|E9Q6A9_MOUSE Catenin beta-1 OS=Mus musculus GN=Ctnnb1 PE=1 SV=1	7	4	4	4	1	0	4	0	0	1	0	4	0	0	1	0	4	0	0	10.2	10.2	10.2	85.47	781	781;174;607;42;83;90;174	1	6	0	29.054	By matching	By matching	By MS/MS	By matching	By matching	2.3	0	10.2	0	0	35041	17202	0
Q02257	Q02257	1	1	1	Junction plakoglobin	Jup	>sp|Q02257|PLAK_MOUSE Junction plakoglobin OS=Mus musculus GN=Jup PE=1 SV=3	1	1	1	1	0	0	0	0	1	0	0	0	0	1	0	0	0	0	1	2.7	2.7	2.7	81.8	745	745	1	1	0	2.3479	By matching	By matching	By matching	By matching	By MS/MS	0	0	0	0	2.7	0	0	0
Q03265;D3Z6F5;D6RJ16	Q03265;D3Z6F5	15;14;2	15;14;2	15;14;2	ATP synthase subunit alpha, mitochondrial;ATP synthase subunit alpha	Atp5a1	>sp|Q03265|ATPA_MOUSE ATP synthase subunit alpha, mitochondrial OS=Mus musculus GN=Atp5a1 PE=1 SV=1;>tr|D3Z6F5|D3Z6F5_MOUSE ATP synthase subunit alpha OS=Mus musculus GN=Atp5a1 PE=3 SV=1	3	15	15	15	9	11	12	11	11	9	11	12	11	11	9	11	12	11	11	36.7	36.7	36.7	59.752	553	553;503;89	1	62	0	206.95	By MS/MS	By MS/MS	By MS/MS	By MS/MS	By MS/MS	22.8	24.8	29.7	29.7	26	158890	16376	42514
Q04447	Q04447	10	10	10	Creatine kinase B-type	Ckb	>sp|Q04447|KCRB_MOUSE Creatine kinase B-type OS=Mus musculus GN=Ckb PE=1 SV=1	1	10	10	10	4	3	3	2	8	4	3	3	2	8	4	3	3	2	8	43.6	43.6	43.6	42.713	381	381	1	30	0	86.065	By MS/MS	By MS/MS	By MS/MS	By MS/MS	By MS/MS	14.2	11.3	10.8	8.7	38.8	36694	7098.2	8024.3
Q06185	Q06185	1	1	1	ATP synthase subunit e, mitochondrial	Atp5i	>sp|Q06185|ATP5I_MOUSE ATP synthase subunit e, mitochondrial OS=Mus musculus GN=Atp5i PE=1 SV=2	1	1	1	1	1	1	0	0	1	1	1	0	0	1	1	1	0	0	1	16.9	16.9	16.9	8.2355	71	71	1	3	0	7.0634	By MS/MS	By MS/MS	By matching	By matching	By MS/MS	16.9	16.9	0	0	16.9	2366	1059.5	1306.5
Q3T9T1;Q3TZY4;Q80W04	Q3T9T1;Q3TZY4;Q80W04	1;1;1	1;1;1	1;1;1	Transmembrane and coiled-coil domains protein 2	Tmcc2	>tr|Q3T9T1|Q3T9T1_MOUSE Transmembrane and coiled-coil domains protein 2 OS=Mus musculus GN=Tmcc2 PE=2 SV=1;>tr|Q3TZY4|Q3TZY4_MOUSE Transmembrane and coiled-coil domains protein 2 OS=Mus musculus GN=Tmcc2 PE=2 SV=1;>sp|Q80W04|TMCC2_MOUSE Transmembrane and c	3	1	1	1	0	1	0	0	0	0	1	0	0	0	0	1	0	0	0	4	4	4	51.891	471	471;628;706	1	1	0	1.7085	By matching	By MS/MS	By matching	By matching	By matching	0	4	0	0	0	0	0	0
Q3TDT0;Q9R1R2	Q3TDT0;Q9R1R2	1;1	1;1	1;1	Tripartite motif-containing protein 3	Trim3	>tr|Q3TDT0|Q3TDT0_MOUSE Tripartite motif-containing protein 3 OS=Mus musculus GN=Trim3 PE=2 SV=1;>sp|Q9R1R2|TRIM3_MOUSE Tripartite motif-containing protein 3 OS=Mus musculus GN=Trim3 PE=1 SV=1	2	1	1	1	1	0	0	0	0	1	0	0	0	0	1	0	0	0	0	2.9	2.9	2.9	78.271	717	717;744	1	1	0	7.7445	By MS/MS	By matching	By matching	By matching	By matching	2.9	0	0	0	0	410.93	410.93	0
Q3TES0;D6RHQ8	Q3TES0	7;1	7;1	7;1	IQ motif and SEC7 domain-containing protein 3	Iqsec3	>sp|Q3TES0|IQEC3_MOUSE IQ motif and SEC7 domain-containing protein 3 OS=Mus musculus GN=Iqsec3 PE=2 SV=1	2	7	7	7	5	6	0	0	0	5	6	0	0	0	5	6	0	0	0	11.6	11.6	11.6	129.12	1195	1195;211	1	12	0	61.46	By MS/MS	By MS/MS	By matching	By matching	By matching	9	10	0	0	0	4777.3	2408.2	2369.1
Q8BLP0;Q3TLM7;Q8C080	Q8BLP0;Q3TLM7;Q8C080	1;1;1	1;1;1	1;1;1	Sorting nexin-16	Snx16	>tr|Q8BLP0|Q8BLP0_MOUSE Sorting nexin-16 OS=Mus musculus GN=Snx16 PE=2 SV=1;>tr|Q3TLM7|Q3TLM7_MOUSE Sorting nexin-16 OS=Mus musculus GN=Snx16 PE=2 SV=1;>sp|Q8C080|SNX16_MOUSE Sorting nexin-16 OS=Mus musculus GN=Snx16 PE=1 SV=2	3	1	1	1	0	0	0	1	0	0	0	0	1	0	0	0	0	1	0	6.4	6.4	6.4	22.387	202	202;304;344	1	1	0	7.2898	By matching	By matching	By matching	By MS/MS	By matching	0	0	0	6.4	0	0	0	0
Q3U1J4	Q3U1J4	3	3	3	DNA damage-binding protein 1	Ddb1	>sp|Q3U1J4|DDB1_MOUSE DNA damage-binding protein 1 OS=Mus musculus GN=Ddb1 PE=1 SV=2	1	3	3	3	0	1	2	1	1	0	1	2	1	1	0	1	2	1	1	3.9	3.9	3.9	126.85	1140	1140	1	5	0	6.6711	By matching	By MS/MS	By MS/MS	By MS/MS	By MS/MS	0	2	3	2	1	2326.4	0	1288.9
Q3U4F0;Q91V61-2;Q91V61	Q3U4F0;Q91V61-2;Q91V61	1;1;1	1;1;1	1;1;1	Sideroflexin-3	Sfxn3	>tr|Q3U4F0|Q3U4F0_MOUSE Sideroflexin-3 OS=Mus musculus GN=Sfxn3 PE=2 SV=1;>sp|Q91V61-2|SFXN3_MOUSE Isoform 2 of Sideroflexin-3 OS=Mus musculus GN=Sfxn3;>sp|Q91V61|SFXN3_MOUSE Sideroflexin-3 OS=Mus musculus GN=Sfxn3 PE=1 SV=1	3	1	1	1	0	0	1	0	0	0	0	1	0	0	0	0	1	0	0	5.3	5.3	5.3	30.951	281	281;288;321	1	1	0	3.766	By matching	By matching	By MS/MS	By matching	By matching	0	0	5.3	0	0	966.23	0	0
Q3U7K7;Q62191	Q3U7K7;Q62191	2;2	2;2	2;2	E3 ubiquitin-protein ligase TRIM21	Trim21	>tr|Q3U7K7|Q3U7K7_MOUSE E3 ubiquitin-protein ligase TRIM21 OS=Mus musculus GN=Trim21 PE=2 SV=1;>sp|Q62191|RO52_MOUSE E3 ubiquitin-protein ligase TRIM21 OS=Mus musculus GN=Trim21 PE=1 SV=1	2	2	2	2	0	0	1	0	1	0	0	1	0	1	0	0	1	0	1	5.2	5.2	5.2	53.327	462	462;470	1	2	0	6.5799	By matching	By matching	By MS/MS	By matching	By MS/MS	0	0	2.8	0	2.4	0	0	0
Q3UGC7;Q66JS6	Q3UGC7;Q66JS6	1;1	1;1	1;1	Eukaryotic translation initiation factor 3 subunit J-A;Eukaryotic translation initiation factor 3 subunit J-B	Eif3j1;Eif3j2	>sp|Q3UGC7|EI3JA_MOUSE Eukaryotic translation initiation factor 3 subunit J-A OS=Mus musculus GN=Eif3j1 PE=2 SV=1;>sp|Q66JS6|EI3JB_MOUSE Eukaryotic translation initiation factor 3 subunit J-B OS=Mus musculus GN=Eif3j2 PE=1 SV=1	2	1	1	1	1	1	0	0	0	1	1	0	0	0	1	1	0	0	0	4.2	4.2	4.2	29.343	261	261;263	1	2	0	3.9681	By MS/MS	By MS/MS	By matching	By matching	By matching	4.2	4.2	0	0	0	2256.8	2256.8	0
Q3UH53-2;Q3UH53	Q3UH53-2;Q3UH53	1;1	1;1	1;1	Protein sidekick-1	Sdk1	>sp|Q3UH53-2|SDK1_MOUSE Isoform 2 of Protein sidekick-1 OS=Mus musculus GN=Sdk1;>sp|Q3UH53|SDK1_MOUSE Protein sidekick-1 OS=Mus musculus GN=Sdk1 PE=2 SV=1	2	1	1	1	1	1	1	1	1	1	1	1	1	1	1	1	1	1	1	0.9	0.9	0.9	211.6	1933	1933;2193	1	20	0	1.3858	By MS/MS	By MS/MS	By MS/MS	By MS/MS	By MS/MS	0.9	0.9	0.9	0.9	0.9	1070100	99006	244860
Q3UNZ8;A0A0A6YWZ0;A0A0A6YWV6;Q3UNZ8-2	Q3UNZ8;A0A0A6YWZ0;A0A0A6YWV6;Q3UNZ8-2	2;1;1;1	2;1;1;1	2;1;1;1	Quinone oxidoreductase-like protein 2		>sp|Q3UNZ8|QORL2_MOUSE Quinone oxidoreductase-like protein 2 OS=Mus musculus PE=1 SV=1;>tr|A0A0A6YWZ0|A0A0A6YWZ0_MOUSE Protein BC026585 (Fragment) OS=Mus musculus GN=BC026585 PE=4 SV=1;>tr|A0A0A6YWV6|A0A0A6YWV6_MOUSE Protein BC026585 OS=Mus musculus GN=BC0	4	2	2	2	2	2	0	0	0	2	2	0	0	0	2	2	0	0	0	11.7	11.7	11.7	37.808	350	350;142;213;171	1	6	0	36.89	By MS/MS	By MS/MS	By matching	By matching	By matching	11.7	11.7	0	0	0	3827.3	0	3827.3
Q3UV17;CON__P05787;P11679;Q99M73;CON__H-INV:HIT000292931;CON__Q9DCV7;CON__Q3KNV1;CON__P08729;CON__Q9H552;CON__Q14CN4-1;CON__Q6IME9;CON__Q3SY84;CON__P07744;CON__Q7RTS7;CON__Q32MB2;CON__Q9NSB2;CON__Q6ISB0;Q9DCV7;Q6IME9;P07744	Q3UV17;CON__P05787;P11679;Q99M73	3;2;2;2;1;1;1;1;1;1;1;1;1;1;1;1;1;1;1;1	1;0;0;0;0;0;0;0;0;0;0;0;0;0;0;0;0;0;0;0	1;0;0;0;0;0;0;0;0;0;0;0;0;0;0;0;0;0;0;0	Keratin, type II cytoskeletal 2 oral;Keratin, type II cytoskeletal 8;Keratin, type II cuticular Hb4	Krt76;Krt8;Krt84	>sp|Q3UV17|K22O_MOUSE Keratin, type II cytoskeletal 2 oral OS=Mus musculus GN=Krt76 PE=2 SV=1;>P05787 SWISS-PROT:P05787 Tax_Id=9606 Gene_Symbol=KRT8 Keratin, type II cytoskeletal 8;>sp|P11679|K2C8_MOUSE Keratin, type II cytoskeletal 8 OS=Mus musculus GN=Kr	20	3	1	1	2	3	2	3	3	1	1	1	1	1	1	1	1	1	1	4.2	1.5	1.5	62.844	594	594;483;490;603;443;457;469;469;499;511;520;523;525;529;540;600;600;457;520;525	1	10	0	1.6311	By matching	By MS/MS	By MS/MS	By MS/MS	By MS/MS	2.7	4.2	2.7	4.2	4.2	3149.4	220.77	495.37
Q3V117;Q91V92;Q3TS02	Q3V117;Q91V92	7;7;1	7;7;1	7;7;1	ATP-citrate synthase	Acly	>tr|Q3V117|Q3V117_MOUSE ATP-citrate synthase OS=Mus musculus GN=Acly PE=2 SV=1;>sp|Q91V92|ACLY_MOUSE ATP-citrate synthase OS=Mus musculus GN=Acly PE=1 SV=1	3	7	7	7	4	5	0	0	0	4	5	0	0	0	4	5	0	0	0	10.7	10.7	10.7	120.79	1101	1101;1091;491	1	11	0	37.763	By MS/MS	By MS/MS	By matching	By matching	By matching	6.1	7.4	0	0	0	8401.8	2933.3	5468.5
Q3V3R1	Q3V3R1	3	3	3	Monofunctional C1-tetrahydrofolate synthase, mitochondrial	Mthfd1l	>sp|Q3V3R1|C1TM_MOUSE Monofunctional C1-tetrahydrofolate synthase, mitochondrial OS=Mus musculus GN=Mthfd1l PE=1 SV=2	1	3	3	3	0	3	0	0	0	0	3	0	0	0	0	3	0	0	0	5.8	5.8	5.8	105.73	977	977	1	3	0	13.051	By matching	By MS/MS	By matching	By matching	By matching	0	5.8	0	0	0	1985.9	0	1985.9
Q5F258;Q68FF6	Q5F258;Q68FF6	6;6	6;6	6;6	ARF GTPase-activating protein GIT1	Git1	>tr|Q5F258|Q5F258_MOUSE ARF GTPase-activating protein GIT1 OS=Mus musculus GN=Git1 PE=1 SV=1;>sp|Q68FF6|GIT1_MOUSE ARF GTPase-activating protein GIT1 OS=Mus musculus GN=Git1 PE=1 SV=1	2	6	6	6	5	6	0	0	0	5	6	0	0	0	5	6	0	0	0	13	13	13	84.194	761	761;770	1	12	0	33.837	By MS/MS	By MS/MS	By matching	By matching	By matching	9.9	13	0	0	0	20216	6562.6	13654
Q7TMB8;Q5SQX6;F6QD74;Q7TMB8-2;E9PZS0	Q7TMB8;Q5SQX6;F6QD74;Q7TMB8-2	3;3;2;2;1	3;3;2;2;1	3;3;2;2;1	Cytoplasmic FMR1-interacting protein 1;Cytoplasmic FMR1-interacting protein 2	Cyfip1;Cyfip2	>sp|Q7TMB8|CYFP1_MOUSE Cytoplasmic FMR1-interacting protein 1 OS=Mus musculus GN=Cyfip1 PE=1 SV=1;>sp|Q5SQX6|CYFP2_MOUSE Cytoplasmic FMR1-interacting protein 2 OS=Mus musculus GN=Cyfip2 PE=1 SV=2;>tr|F6QD74|F6QD74_MOUSE Cytoplasmic FMR1-interacting protein	5	3	3	3	1	2	1	0	0	1	2	1	0	0	1	2	1	0	0	2.6	2.6	2.6	145.24	1253	1253;1253;948;1251;451	1	4	0	3.5026	By MS/MS	By MS/MS	By MS/MS	By matching	By matching	0.9	1.7	0.9	0	0	959.4	959.4	0
Q5SS83;Q60634-3;Q60634-2;Q60634	Q5SS83;Q60634-3;Q60634-2;Q60634	5;5;5;5	5;5;5;5	5;5;5;5	Flotillin-2	Flot2	>tr|Q5SS83|Q5SS83_MOUSE Flotillin 2, isoform CRA_a OS=Mus musculus GN=Flot2 PE=4 SV=1;>sp|Q60634-3|FLOT2_MOUSE Isoform 3 of Flotillin-2 OS=Mus musculus GN=Flot2;>sp|Q60634-2|FLOT2_MOUSE Isoform 2 of Flotillin-2 OS=Mus musculus GN=Flot2;>sp|Q60634|FLOT2_MOU	4	5	5	5	0	2	2	2	1	0	2	2	2	1	0	2	2	2	1	14.7	14.7	14.7	47.116	428	428;379;428;428	1	7	0	44.33	By matching	By MS/MS	By MS/MS	By MS/MS	By MS/MS	0	4.9	6.3	6.8	2.3	7649.7	0	2123.7
Q5SSM3-2;Q5SSM3-3;Q5SSM3;Q5SSM3-4;F6T1Y2	Q5SSM3-2;Q5SSM3-3;Q5SSM3;Q5SSM3-4;F6T1Y2	6;6;6;4;3	6;6;6;4;3	6;6;6;4;3	Rho GTPase-activating protein 44	Arhgap44	>sp|Q5SSM3-2|RHG44_MOUSE Isoform 2 of Rho GTPase-activating protein 44 OS=Mus musculus GN=Arhgap44;>sp|Q5SSM3-3|RHG44_MOUSE Isoform 3 of Rho GTPase-activating protein 44 OS=Mus musculus GN=Arhgap44;>sp|Q5SSM3|RHG44_MOUSE Rho GTPase-activating protein 44 OS	5	6	6	6	5	4	0	0	0	5	4	0	0	0	5	4	0	0	0	13.1	13.1	13.1	83.272	764	764;770;814;211;645	1	9	0	68.649	By MS/MS	By MS/MS	By matching	By matching	By matching	9.8	8.5	0	0	0	22062	8599.9	13462
Q5SX46;Q9CR62	Q5SX46;Q9CR62	2;2	2;2	2;2	Mitochondrial 2-oxoglutarate/malate carrier protein	Slc25a11	>tr|Q5SX46|Q5SX46_MOUSE Mitochondrial 2-oxoglutarate/malate carrier protein (Fragment) OS=Mus musculus GN=Slc25a11 PE=1 SV=1;>sp|Q9CR62|M2OM_MOUSE Mitochondrial 2-oxoglutarate/malate carrier protein OS=Mus musculus GN=Slc25a11 PE=1 SV=3	2	2	2	2	0	2	1	0	0	0	2	1	0	0	0	2	1	0	0	20.7	20.7	20.7	20.815	193	193;314	1	3	0	4.2063	By matching	By MS/MS	By MS/MS	By matching	By matching	0	20.7	8.3	0	0	2497.3	0	1750.3
Q5SXR6;Q68FD5	Q5SXR6;Q68FD5	23;23	23;23	23;23	Clathrin heavy chain;Clathrin heavy chain 1	Cltc	>tr|Q5SXR6|Q5SXR6_MOUSE Clathrin heavy chain OS=Mus musculus GN=Cltc PE=1 SV=1;>sp|Q68FD5|CLH1_MOUSE Clathrin heavy chain 1 OS=Mus musculus GN=Cltc PE=1 SV=3	2	23	23	23	9	8	12	8	14	9	8	12	8	14	9	8	12	8	14	21	21	21	191.98	1679	1679;1675	1	51	0	88.727	By MS/MS	By MS/MS	By MS/MS	By MS/MS	By MS/MS	8.1	7.1	9.7	5.8	10.8	42886	7093.7	3143.2
REV__Q61120;Q5SXY1-2;Q5SXY1-3;Q5SXY1	REV__Q61120;Q5SXY1-2;Q5SXY1-3;Q5SXY1	1;1;1;1	1;1;1;1	1;1;1;1	Cytospin-B	Specc1	>sp|Q61120|SHC3_MOUSE SHC-transforming protein 3 OS=Mus musculus GN=Shc3 PE=1 SV=2;>sp|Q5SXY1-2|CYTSB_MOUSE Isoform 2 of Cytospin-B OS=Mus musculus GN=Specc1;>sp|Q5SXY1-3|CYTSB_MOUSE Isoform 4 of Cytospin-B OS=Mus musculus GN=Specc1;>sp|Q5SXY1|CYTSB_MOUSE	4	1	1	1	0	0	1	1	0	0	0	1	1	0	0	0	1	1	0	0.9	0.9	0.9	52.12	474	474;790;987;1067	1	2	0.004717	1.2289	By matching	By matching	By MS/MS	By matching	By matching	0	0	0.9	0.9	0	2439.6	0	0
Z4YJV4;Q60597-2;Q60597;Q60597-4;Q60597-3;Q5SVY0	Z4YJV4;Q60597-2;Q60597;Q60597-4;Q60597-3	3;3;3;3;3;1	3;3;3;3;3;1	3;3;3;3;3;1	2-oxoglutarate dehydrogenase, mitochondrial	Ogdh	>tr|Z4YJV4|Z4YJV4_MOUSE 2-oxoglutarate dehydrogenase, mitochondrial OS=Mus musculus GN=Ogdh PE=1 SV=1;>sp|Q60597-2|ODO1_MOUSE Isoform 2 of 2-oxoglutarate dehydrogenase, mitochondrial OS=Mus musculus GN=Ogdh;>sp|Q60597|ODO1_MOUSE 2-oxoglutarate dehydrogenas	6	3	3	3	1	0	3	0	0	1	0	3	0	0	1	0	3	0	0	4.8	4.8	4.8	116.03	1019	1019;1013;1023;1034;1038;123	1	4	0	8.4817	By matching	By matching	By MS/MS	By matching	By matching	1.4	0	4.8	0	0	3920.7	723.29	0
Q60605-2;Q60605;Q8CI43	Q60605-2;Q60605;Q8CI43	1;1;1	1;1;1	1;1;1	Myosin light polypeptide 6;Myosin light chain 6B	Myl6;Myl6b	>sp|Q60605-2|MYL6_MOUSE Isoform Smooth muscle of Myosin light polypeptide 6 OS=Mus musculus GN=Myl6;>sp|Q60605|MYL6_MOUSE Myosin light polypeptide 6 OS=Mus musculus GN=Myl6 PE=1 SV=3;>sp|Q8CI43|MYL6B_MOUSE Myosin light chain 6B OS=Mus musculus GN=Myl6b PE=	3	1	1	1	1	0	0	0	0	1	0	0	0	0	1	0	0	0	0	8.6	8.6	8.6	16.961	151	151;151;207	1	1	0	2.2863	By MS/MS	By matching	By matching	By matching	By matching	8.6	0	0	0	0	0	0	0
Q60932-2;Q60932;F2Z471	Q60932-2;Q60932;F2Z471	5;4;3	5;4;3	5;4;3	Voltage-dependent anion-selective channel protein 1	Vdac1	>sp|Q60932-2|VDAC1_MOUSE Isoform Mt-VDAC1 of Voltage-dependent anion-selective channel protein 1 OS=Mus musculus GN=Vdac1;>sp|Q60932|VDAC1_MOUSE Voltage-dependent anion-selective channel protein 1 OS=Mus musculus GN=Vdac1 PE=1 SV=3;>tr|F2Z471|F2Z471_MOUSE	3	5	5	5	0	0	4	2	4	0	0	4	2	4	0	0	4	2	4	20.1	20.1	20.1	30.755	283	283;296;254	1	11	0	23.481	By matching	By matching	By MS/MS	By MS/MS	By MS/MS	0	0	16.3	8.1	16.3	10284	0	0
Q61171;D3Z4A4	Q61171;D3Z4A4	2;1	2;1	2;1	Peroxiredoxin-2	Prdx2	>sp|Q61171|PRDX2_MOUSE Peroxiredoxin-2 OS=Mus musculus GN=Prdx2 PE=1 SV=3;>tr|D3Z4A4|D3Z4A4_MOUSE Peroxiredoxin-2 (Fragment) OS=Mus musculus GN=Prdx2 PE=4 SV=4	2	2	2	2	0	1	2	1	2	0	1	2	1	2	0	1	2	1	2	14.1	14.1	14.1	21.778	198	198;146	1	6	0	23.708	By matching	By MS/MS	By MS/MS	By MS/MS	By MS/MS	0	5.6	14.1	5.6	14.1	4357.9	0	0
Q61301-2;Q61301-3;E0CXB9;Q61301;Q8BS72	Q61301-2;Q61301-3;E0CXB9;Q61301	7;7;6;6;2	7;7;6;6;2	7;7;6;6;2	Catenin alpha-2	Ctnna2	>sp|Q61301-2|CTNA2_MOUSE Isoform 2 of Catenin alpha-2 OS=Mus musculus GN=Ctnna2;>sp|Q61301-3|CTNA2_MOUSE Isoform 3 of Catenin alpha-2 OS=Mus musculus GN=Ctnna2;>tr|E0CXB9|E0CXB9_MOUSE Catenin alpha-2 OS=Mus musculus GN=Ctnna2 PE=1 SV=1;>sp|Q61301|CTNA2_MOU	5	7	7	7	0	3	7	0	1	0	3	7	0	1	0	3	7	0	1	12.9	12.9	12.9	100.42	905	905;918;966;953;356	1	12	0	65.137	By matching	By MS/MS	By MS/MS	By matching	By matching	0	5.4	12.9	0	1.2	13344	0	3441.9
Q61625;E0CZG1;Q61627	Q61625	15;3;1	15;3;1	15;3;1	Glutamate receptor ionotropic, delta-2	Grid2	>sp|Q61625|GRID2_MOUSE Glutamate receptor ionotropic, delta-2 OS=Mus musculus GN=Grid2 PE=1 SV=1	3	15	15	15	0	0	15	0	0	0	0	15	0	0	0	0	15	0	0	18.9	18.9	18.9	113.08	1007	1007;445;1009	1	17	0	218.05	By matching	By matching	By MS/MS	By matching	By matching	0	0	18.9	0	0	34572	0	0
Q8BTS0;Q61656;S4R1I6;Q3U741;Q501J6-2;Q501J6;S4R1E3;B1ARB8;B1ARC0;B1ARB9	Q8BTS0;Q61656;S4R1I6	5;5;4;2;2;2;1;1;1;1	5;5;4;2;2;2;1;1;1;1	4;4;3;1;1;1;1;1;1;1	Probable ATP-dependent RNA helicase DDX5	Ddx5	>tr|Q8BTS0|Q8BTS0_MOUSE DEAD (Asp-Glu-Ala-Asp) box polypeptide 5 OS=Mus musculus GN=Ddx5 PE=2 SV=1;>sp|Q61656|DDX5_MOUSE Probable ATP-dependent RNA helicase DDX5 OS=Mus musculus GN=Ddx5 PE=1 SV=2;>tr|S4R1I6|S4R1I6_MOUSE MCG2872, isoform CRA_b OS=Mus muscul	10	5	5	4	1	2	2	0	2	1	2	2	0	2	1	2	2	0	1	9.3	9.3	7.5	69.265	615	615;614;406;652;407;650;71;91;167;182	1	7	0	9.9582	By matching	By MS/MS	By MS/MS	By matching	By MS/MS	2	4.4	3.3	0	3.6	7044.9	877.89	1571.1
Q61781	Q61781	10	1	0	Keratin, type I cytoskeletal 14	Krt14	>sp|Q61781|K1C14_MOUSE Keratin, type I cytoskeletal 14 OS=Mus musculus GN=Krt14 PE=1 SV=2	1	10	1	0	7	8	9	8	9	1	0	1	0	1	0	0	0	0	0	23.6	2.5	0	52.866	484	484	1	4	0	2.262	By matching	By matching	By matching	By matching	By matching	18	21.1	20.2	21.1	20.2	0	0	0
Q62277	Q62277	1	1	1	Synaptophysin	Syp	>sp|Q62277|SYPH_MOUSE Synaptophysin OS=Mus musculus GN=Syp PE=1 SV=2	1	1	1	1	1	1	1	0	1	1	1	1	0	1	1	1	1	0	1	3.2	3.2	3.2	34.024	314	314	1	4	0	3.5979	By matching	By MS/MS	By matching	By matching	By MS/MS	3.2	3.2	3.2	0	3.2	11370	2387.4	3560
Q62425	Q62425	2	2	2	Cytochrome c oxidase subunit NDUFA4	Ndufa4	>sp|Q62425|NDUA4_MOUSE Cytochrome c oxidase subunit NDUFA4 OS=Mus musculus GN=Ndufa4 PE=1 SV=2	1	2	2	2	2	2	1	2	1	2	2	1	2	1	2	2	1	2	1	26.8	26.8	26.8	9.3267	82	82	1	8	0	3.7624	By MS/MS	By MS/MS	By MS/MS	By MS/MS	By matching	26.8	26.8	14.6	26.8	12.2	28069	5554.8	10814
Q63810-2;Q63810	Q63810-2;Q63810	3;3	3;3	3;3	Calcineurin subunit B type 1	Ppp3r1	>sp|Q63810-2|CANB1_MOUSE Isoform 2 of Calcineurin subunit B type 1 OS=Mus musculus GN=Ppp3r1;>sp|Q63810|CANB1_MOUSE Calcineurin subunit B type 1 OS=Mus musculus GN=Ppp3r1 PE=1 SV=3	2	3	3	3	1	2	2	2	2	1	2	2	2	2	1	2	2	2	2	33.8	33.8	33.8	18.208	160	160;170	1	9	0	42.501	By MS/MS	By MS/MS	By MS/MS	By MS/MS	By MS/MS	6.2	16.2	23.8	16.2	16.2	14601	1708.7	2584
Q64332-2;Q64332	Q64332-2;Q64332	7;7	7;7	6;6	Synapsin-2	Syn2	>sp|Q64332-2|SYN2_MOUSE Isoform IIb of Synapsin-2 OS=Mus musculus GN=Syn2;>sp|Q64332|SYN2_MOUSE Synapsin-2 OS=Mus musculus GN=Syn2 PE=1 SV=2	2	7	7	6	6	2	2	1	4	6	2	2	1	4	6	2	2	1	3	25.7	25.7	22.3	52.451	479	479;586	1	16	0	90.655	By MS/MS	By MS/MS	By MS/MS	By MS/MS	By MS/MS	22.3	6.7	8.4	2.7	11.1	17571	6310.2	4949.1
S4R1H5;S4R2I9;Q6NXK2-2;Q6NXK2	S4R1H5;S4R2I9;Q6NXK2-2;Q6NXK2	1;1;1;1	1;1;1;1	1;1;1;1	Zinc finger protein 532	Zfp532;Znf532	>tr|S4R1H5|S4R1H5_MOUSE Zinc finger protein 532 (Fragment) OS=Mus musculus GN=Zfp532 PE=1 SV=1;>tr|S4R2I9|S4R2I9_MOUSE Zinc finger protein 532 OS=Mus musculus GN=Zfp532 PE=1 SV=1;>sp|Q6NXK2-2|ZN532_MOUSE Isoform 2 of Zinc finger protein 532 OS=Mus musculus	4	1	1	1	1	1	1	0	1	1	1	1	0	1	1	1	1	0	1	1.8	1.8	1.8	81.797	779	779;1304;900;1036	1	7	0.0068182	0.97813	By MS/MS	By MS/MS	By matching	By matching	By MS/MS	1.8	1.8	1.8	0	1.8	31367	6508.1	10021
Q6P1F6;Q6ZWR4-3;Q6ZWR4;Q6ZWR4-2;Q925E7;G3UXS9;F6RV17;Q8BG02	Q6P1F6;Q6ZWR4-3;Q6ZWR4;Q6ZWR4-2;Q925E7	3;2;2;2;2;1;1;1	3;2;2;2;2;1;1;1	3;2;2;2;2;1;1;1	Serine/threonine-protein phosphatase 2A 55 kDa regulatory subunit B alpha isoform;Serine/threonine-protein phosphatase 2A 55 kDa regulatory subunit B beta isoform;Serine/threonine-protein phosphatase 2A 55 kDa regulatory subunit B delta isoform	Ppp2r2a;Ppp2r2b;Ppp2r2d	>sp|Q6P1F6|2ABA_MOUSE Serine/threonine-protein phosphatase 2A 55 kDa regulatory subunit B alpha isoform OS=Mus musculus GN=Ppp2r2a PE=1 SV=1;>sp|Q6ZWR4-3|2ABB_MOUSE Isoform 3 of Serine/threonine-protein phosphatase 2A 55 kDa regulatory subunit B beta isofo	8	3	3	3	2	2	0	0	0	2	2	0	0	0	2	2	0	0	0	10.1	10.1	10.1	51.691	447	447;425;443;446;453;128;288;447	1	4	0	5.6974	By MS/MS	By MS/MS	By matching	By matching	By matching	7.6	5.6	0	0	0	2219	924.92	1294.1
Q6P8J2	Q6P8J2	3	3	3	Diamine acetyltransferase 2	Sat2	>sp|Q6P8J2|SAT2_MOUSE Diamine acetyltransferase 2 OS=Mus musculus GN=Sat2 PE=1 SV=1	1	3	3	3	2	1	1	1	3	2	1	1	1	3	2	1	1	1	3	22.9	22.9	22.9	19.305	170	170	1	9	0	30.713	By MS/MS	By MS/MS	By matching	By matching	By MS/MS	12.9	8.2	4.7	4.7	22.9	9240.6	0	915.08
Q6P9K8-2;Q6P9K8;Q6P9K8-3;Q6P9K8-4	Q6P9K8-2;Q6P9K8;Q6P9K8-3	5;5;4;1	5;5;4;1	5;5;4;1	Caskin-1	Caskin1	>sp|Q6P9K8-2|CSKI1_MOUSE Isoform 2 of Caskin-1 OS=Mus musculus GN=Caskin1;>sp|Q6P9K8|CSKI1_MOUSE Caskin-1 OS=Mus musculus GN=Caskin1 PE=1 SV=2;>sp|Q6P9K8-3|CSKI1_MOUSE Isoform 3 of Caskin-1 OS=Mus musculus GN=Caskin1	4	5	5	5	2	4	0	0	0	2	4	0	0	0	2	4	0	0	0	6.8	6.8	6.8	142.69	1360	1360;1431;1372;365	1	6	0	30.343	By MS/MS	By MS/MS	By matching	By matching	By matching	2.9	5.5	0	0	0	993.87	224.2	769.68
Q6PGB6-3;Q6PGB6-2;Q6PGB6;Q6PGB6-4;Q6PGB6-5	Q6PGB6-3;Q6PGB6-2;Q6PGB6;Q6PGB6-4;Q6PGB6-5	6;6;6;6;3	6;6;6;6;3	6;6;6;6;3	N-alpha-acetyltransferase 50	Naa50	>sp|Q6PGB6-3|NAA50_MOUSE Isoform 3 of N-alpha-acetyltransferase 50 OS=Mus musculus GN=Naa50;>sp|Q6PGB6-2|NAA50_MOUSE Isoform 2 of N-alpha-acetyltransferase 50 OS=Mus musculus GN=Naa50;>sp|Q6PGB6|NAA50_MOUSE N-alpha-acetyltransferase 50 OS=Mus musculus GN=N	5	6	6	6	5	5	6	6	6	5	5	6	6	6	5	5	6	6	6	51.9	51.9	51.9	14.902	129	129;168;169;175;162	1	40	0	121.65	By MS/MS	By MS/MS	By MS/MS	By MS/MS	By MS/MS	42.6	42.6	51.9	51.9	51.9	248310	23138	43097
Q8VCE0;Q6PIC6;Q9WV27;Q9Z1W8;Q91WH7;E9QNX7;Q64436	Q8VCE0;Q6PIC6	20;20;5;3;2;2;2	20;20;5;3;2;2;2	10;10;0;0;0;0;0	Sodium/potassium-transporting ATPase subunit alpha-3	Atp1a3	>tr|Q8VCE0|Q8VCE0_MOUSE ATPase, Na+/K+ transporting, alpha 3 polypeptide OS=Mus musculus GN=Atp1a3 PE=2 SV=1;>sp|Q6PIC6|AT1A3_MOUSE Sodium/potassium-transporting ATPase subunit alpha-3 OS=Mus musculus GN=Atp1a3 PE=1 SV=1	7	20	20	10	10	11	16	12	15	10	11	16	12	15	4	4	8	6	6	26.4	26.4	14	115.97	1053	1053;1013;1032;1035;1025;1034;1033	1	79	0	304.99	By MS/MS	By MS/MS	By MS/MS	By MS/MS	By MS/MS	14.8	12.7	22.4	16.5	19.6	52853	2270.6	9491
Q76MZ3;H3BK50;H3BIV7;H3BLQ0;H3BLE7;Q3TTF6;H3BKU1;G3UWS4;Q7TNP2	Q76MZ3;H3BK50;H3BIV7;H3BLQ0;H3BLE7;Q3TTF6;H3BKU1;G3UWS4;Q7TNP2	2;1;1;1;1;1;1;1;1	2;1;1;1;1;1;1;1;1	2;1;1;1;1;1;1;1;1	Serine/threonine-protein phosphatase 2A 65 kDa regulatory subunit A alpha isoform;Serine/threonine-protein phosphatase 2A 65 kDa regulatory subunit A beta isoform	Ppp2r1a;Ppp2r1b	>sp|Q76MZ3|2AAA_MOUSE Serine/threonine-protein phosphatase 2A 65 kDa regulatory subunit A alpha isoform OS=Mus musculus GN=Ppp2r1a PE=1 SV=3;>tr|H3BK50|H3BK50_MOUSE Serine/threonine-protein phosphatase 2A 65 kDa regulatory subunit A beta isoform (Fragment)	9	2	2	2	0	2	0	1	1	0	2	0	1	1	0	2	0	1	1	6.5	6.5	6.5	65.322	589	589;93;474;556;603;658;667;694;601	1	4	0	16.573	By matching	By MS/MS	By matching	By MS/MS	By MS/MS	0	6.5	0	3.1	3.1	3625.1	0	3227.2
Q78IK2	Q78IK2	1	1	1	Up-regulated during skeletal muscle growth protein 5	Usmg5	>sp|Q78IK2|USMG5_MOUSE Up-regulated during skeletal muscle growth protein 5 OS=Mus musculus GN=Usmg5 PE=1 SV=1	1	1	1	1	0	1	0	0	0	0	1	0	0	0	0	1	0	0	0	25.9	25.9	25.9	6.3814	58	58	1	1	0	5.9661	By matching	By MS/MS	By matching	By matching	By matching	0	25.9	0	0	0	0	0	0
Q792Z1	Q792Z1	1	1	1		Try10	>tr|Q792Z1|Q792Z1_MOUSE MCG140784 OS=Mus musculus GN=Try10 PE=2 SV=1	1	1	1	1	0	0	1	1	0	0	0	1	1	0	0	0	1	1	0	8.1	8.1	8.1	26.221	246	246	1	2	0	1.6981	By matching	By matching	By MS/MS	By MS/MS	By matching	0	0	8.1	8.1	0	20820	0	0
Q7TMM9;Q9CWF2;CON__ENSEMBL:ENSBTAP00000025008;A2AQ07;G3UZR1	Q7TMM9;Q9CWF2	19;18;3;3;2	5;4;0;0;0	4;3;0;0;0	Tubulin beta-2A chain;Tubulin beta-2B chain	Tubb2a;Tubb2b	>sp|Q7TMM9|TBB2A_MOUSE Tubulin beta-2A chain OS=Mus musculus GN=Tubb2a PE=1 SV=1;>sp|Q9CWF2|TBB2B_MOUSE Tubulin beta-2B chain OS=Mus musculus GN=Tubb2b PE=1 SV=1	5	19	5	4	13	16	14	14	14	3	5	3	4	3	2	4	2	3	2	59.6	16.9	14.2	49.906	445	445;445;536;451;66	1	27	0	70.043	By MS/MS	By MS/MS	By MS/MS	By MS/MS	By MS/MS	38.2	51.7	40.4	45.6	36.9	96952	14784	24407
Q7TQD2	Q7TQD2	1	1	1	Tubulin polymerization-promoting protein	Tppp	>sp|Q7TQD2|TPPP_MOUSE Tubulin polymerization-promoting protein OS=Mus musculus GN=Tppp PE=1 SV=1	1	1	1	1	1	0	0	0	0	1	0	0	0	0	1	0	0	0	0	7.3	7.3	7.3	23.574	218	218	1	1	0	3.5752	By MS/MS	By matching	By matching	By matching	By matching	7.3	0	0	0	0	0	0	0
Z4YK11;Q7TSG5;Q7TSG5-2	Z4YK11;Q7TSG5;Q7TSG5-2	1;1;1	1;1;1	1;1;1	SH3 domain-containing protein 21	Sh3d21	>tr|Z4YK11|Z4YK11_MOUSE SH3 domain-containing protein 21 OS=Mus musculus GN=Sh3d21 PE=4 SV=1;>sp|Q7TSG5|SH321_MOUSE SH3 domain-containing protein 21 OS=Mus musculus GN=Sh3d21 PE=2 SV=1;>sp|Q7TSG5-2|SH321_MOUSE Isoform 2 of SH3 domain-containing protein 21	3	1	1	1	1	1	1	1	1	1	1	1	1	1	1	1	1	1	1	1.4	1.4	1.4	73.794	665	665;549;665	1	8	0	2.0164	By MS/MS	By matching	By MS/MS	By MS/MS	By MS/MS	1.4	1.4	1.4	1.4	1.4	575600	73846	66949
Q7TT21;Q61037-6;Q61037-7;Q61037-2;Q61037-5;Q61037;Q61037-4;Q61037-3	Q7TT21;Q61037-6;Q61037-7;Q61037-2;Q61037-5;Q61037;Q61037-4;Q61037-3	17;16;15;15;15;15;14;14	17;16;15;15;15;15;14;14	17;16;15;15;15;15;14;14	Tuberin	Tsc2	>tr|Q7TT21|Q7TT21_MOUSE Tuberin OS=Mus musculus GN=Tsc2 PE=2 SV=1;>sp|Q61037-6|TSC2_MOUSE Isoform E of Tuberin OS=Mus musculus GN=Tsc2;>sp|Q61037-7|TSC2_MOUSE Isoform F of Tuberin OS=Mus musculus GN=Tsc2;>sp|Q61037-2|TSC2_MOUSE Isoform A of Tuberin OS=Mus	8	17	17	17	0	0	17	0	0	0	0	17	0	0	0	0	17	0	0	15.2	15.2	15.2	194.1	1742	1742;1786;1704;1777;1791;1814;1770;1775	1	18	0	154.01	By matching	By matching	By MS/MS	By matching	By matching	0	0	15.2	0	0	21762	0	0
Q80UJ7	Q80UJ7	1	1	1	Rab3 GTPase-activating protein catalytic subunit	Rab3gap1	>sp|Q80UJ7|RB3GP_MOUSE Rab3 GTPase-activating protein catalytic subunit OS=Mus musculus GN=Rab3gap1 PE=2 SV=4	1	1	1	1	1	1	1	0	1	1	1	1	0	1	1	1	1	0	1	1.1	1.1	1.1	110.2	981	981	1	7	0.004662	1.1711	By matching	By matching	By MS/MS	By matching	By MS/MS	1.1	1.1	1.1	0	1.1	920980	15106	5029.2
Q80VD1	Q80VD1	1	1	1	Protein FAM98B	Fam98b	>sp|Q80VD1|FA98B_MOUSE Protein FAM98B OS=Mus musculus GN=Fam98b PE=2 SV=1	1	1	1	1	0	0	0	0	1	0	0	0	0	1	0	0	0	0	1	3.7	3.7	3.7	45.349	429	429	1	1	0.0068027	0.97257	By matching	By matching	By matching	By matching	By MS/MS	0	0	0	0	3.7	0	0	0
Q8BH10	Q8BH10	1	1	1	Protein orai-2	Orai2	>sp|Q8BH10|ORAI2_MOUSE Protein orai-2 OS=Mus musculus GN=Orai2 PE=2 SV=1	1	1	1	1	0	0	1	0	0	0	0	1	0	0	0	0	1	0	0	8.4	8.4	8.4	28.199	250	250	1	1	0	1.6412	By matching	By matching	By MS/MS	By matching	By matching	0	0	8.4	0	0	1413.5	0	0
Q8BH59;V9GXX9	Q8BH59	10;2	10;2	8;2	Calcium-binding mitochondrial carrier protein Aralar1	Slc25a12	>sp|Q8BH59|CMC1_MOUSE Calcium-binding mitochondrial carrier protein Aralar1 OS=Mus musculus GN=Slc25a12 PE=1 SV=1	2	10	10	8	4	7	4	2	1	4	7	4	2	1	3	6	3	2	1	24.5	24.5	21.4	74.569	677	677;87	1	18	0	48.625	By MS/MS	By MS/MS	By MS/MS	By MS/MS	By MS/MS	8.1	16.8	10.5	6.1	1.9	19652	1597.3	14784
Q8BH80;Q9QY76;Q9WV55	Q8BH80;Q9QY76;Q9WV55	1;1;1	1;1;1	1;1;1	Vesicle-associated membrane protein-associated protein B;Vesicle-associated membrane protein-associated protein A	Vapb;Vapa	>tr|Q8BH80|Q8BH80_MOUSE Vesicle-associated membrane protein, associated protein B and C OS=Mus musculus GN=Vapb PE=2 SV=1;>sp|Q9QY76|VAPB_MOUSE Vesicle-associated membrane protein-associated protein B OS=Mus musculus GN=Vapb PE=2 SV=3;>sp|Q9WV55|VAPA_MOUSE	3	1	1	1	1	0	0	1	0	1	0	0	1	0	1	0	0	1	0	4.9	4.9	4.9	26.918	243	243;243;249	1	2	0	1.9946	By MS/MS	By matching	By matching	By MS/MS	By matching	4.9	0	0	4.9	0	0	0	0
Q8BMF4	Q8BMF4	5	5	5	Dihydrolipoyllysine-residue acetyltransferase component of pyruvate dehydrogenase complex, mitochondrial	Dlat	>sp|Q8BMF4|ODP2_MOUSE Dihydrolipoyllysine-residue acetyltransferase component of pyruvate dehydrogenase complex, mitochondrial OS=Mus musculus GN=Dlat PE=1 SV=2	1	5	5	5	0	1	3	3	3	0	1	3	3	3	0	1	3	3	3	13.4	13.4	13.4	67.941	642	642	1	10	0	12.605	By matching	By MS/MS	By MS/MS	By MS/MS	By MS/MS	0	2.3	8.4	7.9	8.6	8581.3	0	0
Q8BMS1	Q8BMS1	1	1	1	Trifunctional enzyme subunit alpha, mitochondrial;Long-chain enoyl-CoA hydratase;Long chain 3-hydroxyacyl-CoA dehydrogenase	Hadha	>sp|Q8BMS1|ECHA_MOUSE Trifunctional enzyme subunit alpha, mitochondrial OS=Mus musculus GN=Hadha PE=1 SV=1	1	1	1	1	0	1	1	0	0	0	1	1	0	0	0	1	1	0	0	2.1	2.1	2.1	82.669	763	763	1	2	0	2.6502	By matching	By MS/MS	By MS/MS	By matching	By matching	0	2.1	2.1	0	0	627.48	0	627.48
Q8BTV2-2;Q8BTV2;Q8BTV2-3	Q8BTV2-2;Q8BTV2	5;5;1	5;5;1	5;5;1	Cleavage and polyadenylation specificity factor subunit 7	Cpsf7	>sp|Q8BTV2-2|CPSF7_MOUSE Isoform 2 of Cleavage and polyadenylation specificity factor subunit 7 OS=Mus musculus GN=Cpsf7;>sp|Q8BTV2|CPSF7_MOUSE Cleavage and polyadenylation specificity factor subunit 7 OS=Mus musculus GN=Cpsf7 PE=1 SV=2	3	5	5	5	0	0	5	0	0	0	0	5	0	0	0	0	5	0	0	13.9	13.9	13.9	51.056	462	462;471;237	1	6	0	11.605	By matching	By matching	By MS/MS	By matching	By matching	0	0	13.9	0	0	3094	0	0
Q8BWY3	Q8BWY3	4	4	4	Eukaryotic peptide chain release factor subunit 1	Etf1	>sp|Q8BWY3|ERF1_MOUSE Eukaryotic peptide chain release factor subunit 1 OS=Mus musculus GN=Etf1 PE=1 SV=4	1	4	4	4	0	0	4	0	0	0	0	4	0	0	0	0	4	0	0	11.4	11.4	11.4	49.03	437	437	1	4	0	9.8969	By matching	By matching	By MS/MS	By matching	By matching	0	0	11.4	0	0	5829.1	0	0
Q8C0D7-4;Q8C0D7-5;Q9D8Y8-2;Q8C0D7-3;Q9D8Y8;Q8C0D7-2;Q8C0D7	Q8C0D7-4;Q8C0D7-5;Q9D8Y8-2;Q8C0D7-3;Q9D8Y8;Q8C0D7-2;Q8C0D7	1;1;1;1;1;1;1	1;1;1;1;1;1;1	1;1;1;1;1;1;1	Inhibitor of growth protein 4;Inhibitor of growth protein 5	Ing4;Ing5	>sp|Q8C0D7-4|ING4_MOUSE Isoform 4 of Inhibitor of growth protein 4 OS=Mus musculus GN=Ing4;>sp|Q8C0D7-5|ING4_MOUSE Isoform 5 of Inhibitor of growth protein 4 OS=Mus musculus GN=Ing4;>sp|Q9D8Y8-2|ING5_MOUSE Isoform 2 of Inhibitor of growth protein 5 OS=Mus	7	1	1	1	0	0	0	0	1	0	0	0	0	1	0	0	0	0	1	7.8	7.8	7.8	19.175	166	166;168;213;227;240;248;249	1	1	1	-2	By matching	By matching	By matching	By matching	By MS/MS	0	0	0	0	7.8	1297.6	0	0
Q8C1B7-3;Q8C1B7-2;Q8C1B7;A2A3W1;Q9R1T4-2;Q9R1T4-3;Q9R1T4	Q8C1B7-3;Q8C1B7-2;Q8C1B7;A2A3W1;Q9R1T4-2;Q9R1T4-3;Q9R1T4	2;2;2;1;1;1;1	2;2;2;1;1;1;1	2;2;2;1;1;1;1	Septin-11;Septin-6	Sept11;Sept6	>sp|Q8C1B7-3|SEP11_MOUSE Isoform 3 of Septin-11 OS=Mus musculus GN=Sept11;>sp|Q8C1B7-2|SEP11_MOUSE Isoform 2 of Septin-11 OS=Mus musculus GN=Sept11;>sp|Q8C1B7|SEP11_MOUSE Septin-11 OS=Mus musculus GN=Sept11 PE=1 SV=4;>tr|A2A3W1|A2A3W1_MOUSE Septin-6 (Fragm	7	2	2	2	2	0	1	0	1	2	0	1	0	1	2	0	1	0	1	7.1	7.1	7.1	48.964	425	425;429;431;141;427;429;434	1	4	0	51.88	By MS/MS	By matching	By MS/MS	By matching	By MS/MS	7.1	0	4.5	0	4.5	282.31	0	0
Q8C2Q8;Q91VR2;A2AKV0;A2AKV1;A2AKV2;A2AKV3;A2AKU9	Q8C2Q8;Q91VR2;A2AKV0;A2AKV1;A2AKV2;A2AKV3;A2AKU9	2;2;1;1;1;1;1	2;2;1;1;1;1;1	2;2;1;1;1;1;1	ATP synthase subunit gamma;ATP synthase subunit gamma, mitochondrial	Atp5c1	>tr|Q8C2Q8|Q8C2Q8_MOUSE ATP synthase subunit gamma OS=Mus musculus GN=Atp5c1 PE=2 SV=1;>sp|Q91VR2|ATPG_MOUSE ATP synthase subunit gamma, mitochondrial OS=Mus musculus GN=Atp5c1 PE=1 SV=1;>tr|A2AKV0|A2AKV0_MOUSE ATP synthase subunit gamma, mitochondrial (Fr	7	2	2	2	2	1	1	0	2	2	1	1	0	2	2	1	1	0	2	9.1	9.1	9.1	30.255	274	274;298;101;154;171;188;297	1	7	0	5.4282	By MS/MS	By MS/MS	By MS/MS	By matching	By MS/MS	9.1	4.7	4.4	0	9.1	7223.9	3393	1118.8
Q8C7D2-2;Q8C7D2-3;Q8C7D2	Q8C7D2-2;Q8C7D2-3;Q8C7D2	1;1;1	1;1;1	1;1;1	Protein cereblon	Crbn	>sp|Q8C7D2-2|CRBN_MOUSE Isoform 2 of Protein cereblon OS=Mus musculus GN=Crbn;>sp|Q8C7D2-3|CRBN_MOUSE Isoform 3 of Protein cereblon OS=Mus musculus GN=Crbn;>sp|Q8C7D2|CRBN_MOUSE Protein cereblon OS=Mus musculus GN=Crbn PE=1 SV=1	3	1	1	1	0	1	0	0	1	0	1	0	0	1	0	1	0	0	1	5.3	5.3	5.3	49.483	431	431;444;445	1	2	0	3.782	By matching	By MS/MS	By matching	By matching	By MS/MS	0	5.3	0	0	5.3	0	0	0
S4R2T7;S4R1J9;S4R2H6;S4R2F3;S4R2D0;S4R285;S4R245;S4R1F9;S4R249;S4R291;Q8C8R3-5;Q8C8R3;Q8C8R3-2;Q8C8R3-4	S4R2T7;S4R1J9;S4R2H6;S4R2F3;S4R2D0;S4R285;S4R245;S4R1F9;S4R249;S4R291;Q8C8R3-5;Q8C8R3;Q8C8R3-2;Q8C8R3-4	1;1;1;1;1;1;1;1;1;1;1;1;1;1	1;1;1;1;1;1;1;1;1;1;1;1;1;1	1;1;1;1;1;1;1;1;1;1;1;1;1;1	Ankyrin-2	Ank2	>tr|S4R2T7|S4R2T7_MOUSE Ankyrin-2 (Fragment) OS=Mus musculus GN=Ank2 PE=1 SV=1;>tr|S4R1J9|S4R1J9_MOUSE Ankyrin-2 (Fragment) OS=Mus musculus GN=Ank2 PE=1 SV=1;>tr|S4R2H6|S4R2H6_MOUSE Ankyrin-2 OS=Mus musculus GN=Ank2 PE=1 SV=1;>tr|S4R2F3|S4R2F3_MOUSE Ankyri	14	1	1	1	0	0	0	1	0	0	0	0	1	0	0	0	0	1	0	2.7	2.7	2.7	86.394	807	807;1114;1851;1860;3839;3893;3900;3922;3926;3954;3844;3898;3926;3959	1	1	0	1.5542	By matching	By matching	By matching	By MS/MS	By matching	0	0	0	2.7	0	0	0	0
Q8C9S4;F7CUD4	Q8C9S4;F7CUD4	4;2	4;2	4;2	Coiled-coil domain-containing protein 186	Ccdc186	>sp|Q8C9S4|CC186_MOUSE Coiled-coil domain-containing protein 186 OS=Mus musculus GN=Ccdc186 PE=2 SV=2;>tr|F7CUD4|F7CUD4_MOUSE Coiled-coil domain-containing protein 186 (Fragment) OS=Mus musculus GN=Ccdc186 PE=4 SV=1	2	4	4	4	0	0	4	0	0	0	0	4	0	0	0	0	4	0	0	6	6	6	104.9	917	917;193	1	4	0	4.9259	By matching	By matching	By MS/MS	By matching	By matching	0	0	6	0	0	3605.6	0	0
Q8CAQ8-2;Q8CAQ8;Q8CAQ8-5;E9QAY6;E9Q800;Q8CAQ8-3	Q8CAQ8-2;Q8CAQ8;Q8CAQ8-5;E9QAY6;E9Q800;Q8CAQ8-3	3;3;3;2;2;2	3;3;3;2;2;2	3;3;3;2;2;2	MICOS complex subunit Mic60	Immt	>sp|Q8CAQ8-2|MIC60_MOUSE Isoform 2 of MICOS complex subunit Mic60 OS=Mus musculus GN=Immt;>sp|Q8CAQ8|MIC60_MOUSE MICOS complex subunit Mic60 OS=Mus musculus GN=Immt PE=1 SV=1;>sp|Q8CAQ8-5|MIC60_MOUSE Isoform 5 of MICOS complex subunit Mic60 OS=Mus musculus	6	3	3	3	1	0	2	1	1	1	0	2	1	1	1	0	2	1	1	5.1	5.1	5.1	82.928	746	746;757;790;470;679;709	1	5	0	4.9547	By MS/MS	By matching	By MS/MS	By MS/MS	By MS/MS	1.7	0	3.4	2	2	721.74	0	0
Q8CBE3;H3BK66;Q05BF4;H3BJR7;H3BJS1	Q8CBE3;H3BK66;Q05BF4;H3BJR7;H3BJS1	4;3;3;3;3	4;3;3;3;3	4;3;3;3;3	WD repeat-containing protein 37	Wdr37	>sp|Q8CBE3|WDR37_MOUSE WD repeat-containing protein 37 OS=Mus musculus GN=Wdr37 PE=2 SV=1;>tr|H3BK66|H3BK66_MOUSE WD repeat-containing protein 37 (Fragment) OS=Mus musculus GN=Wdr37 PE=4 SV=1;>tr|Q05BF4|Q05BF4_MOUSE WD repeat-containing protein 37 OS=Mus m	5	4	4	4	4	4	0	0	0	4	4	0	0	0	4	4	0	0	0	11.3	11.3	11.3	55.045	496	496;133;170;179;185	1	9	0	53.295	By MS/MS	By MS/MS	By matching	By matching	By matching	11.3	11.3	0	0	0	18896	6563.3	12333
Q8CI32;E0CX76;E0CYW3	Q8CI32	4;1;1	4;1;1	4;1;1	BAG family molecular chaperone regulator 5	Bag5	>sp|Q8CI32|BAG5_MOUSE BAG family molecular chaperone regulator 5 OS=Mus musculus GN=Bag5 PE=1 SV=1	3	4	4	4	0	0	0	4	0	0	0	0	4	0	0	0	0	4	0	11	11	11	50.942	447	447;37;59	1	4	0	18.149	By matching	By matching	By matching	By MS/MS	By matching	0	0	0	11	0	8752	0	0
Q8CI78	Q8CI78	1	1	1	Required for meiotic nuclear division protein 1 homolog	Rmnd1	>sp|Q8CI78|RMND1_MOUSE Required for meiotic nuclear division protein 1 homolog OS=Mus musculus GN=Rmnd1 PE=2 SV=1	1	1	1	1	1	1	0	0	0	1	1	0	0	0	1	1	0	0	0	2.9	2.9	2.9	51.842	450	450	1	2	0	7.2898	By MS/MS	By MS/MS	By matching	By matching	By matching	2.9	2.9	0	0	0	0	0	0
Q8CI94;E9PUM3;Q3UEJ6;Q9WUB3;Q9ET01	Q8CI94;E9PUM3;Q3UEJ6;Q9WUB3;Q9ET01	2;1;1;1;1	2;1;1;1;1	2;1;1;1;1	Glycogen phosphorylase, brain form;Phosphorylase;Glycogen phosphorylase, muscle form;Glycogen phosphorylase, liver form	Pygb;Pygm;Pygl	>sp|Q8CI94|PYGB_MOUSE Glycogen phosphorylase, brain form OS=Mus musculus GN=Pygb PE=1 SV=3;>tr|E9PUM3|E9PUM3_MOUSE Alpha-1,4 glucan phosphorylase OS=Mus musculus GN=Pygm PE=1 SV=1;>tr|Q3UEJ6|Q3UEJ6_MOUSE Alpha-1,4 glucan phosphorylase OS=Mus musculus GN=Py	5	2	2	2	0	1	0	0	1	0	1	0	0	1	0	1	0	0	1	2.8	2.8	2.8	96.729	843	843;754;759;842;850	1	2	0	3.0659	By matching	By MS/MS	By matching	By matching	By MS/MS	0	1.4	0	0	1.4	0	0	0
Q8JZR6-2;Q8JZR6;A7E1Z5;E9Q8N8;B1AWV9;O88343-2;O88343;Q5DTL9-2;Q5DTL9	Q8JZR6-2;Q8JZR6	9;9;1;1;1;1;1;1;1	9;9;1;1;1;1;1;1;1	9;9;1;1;1;1;1;1;1	Electroneutral sodium bicarbonate exchanger 1	Slc4a8	>sp|Q8JZR6-2|S4A8_MOUSE Isoform 2 of Electroneutral sodium bicarbonate exchanger 1 OS=Mus musculus GN=Slc4a8;>sp|Q8JZR6|S4A8_MOUSE Electroneutral sodium bicarbonate exchanger 1 OS=Mus musculus GN=Slc4a8 PE=2 SV=1	9	9	9	9	0	0	9	0	0	0	0	9	0	0	0	0	9	0	0	14.9	14.9	14.9	116.68	1037	1037;1089;1070;1094;1106;1035;1079;1088;1118	1	12	0	152.58	By matching	By matching	By MS/MS	By matching	By matching	0	0	14.9	0	0	16218	0	0
Q8K212	Q8K212	2	2	2	Phosphofurin acidic cluster sorting protein 1	Pacs1	>sp|Q8K212|PACS1_MOUSE Phosphofurin acidic cluster sorting protein 1 OS=Mus musculus GN=Pacs1 PE=2 SV=2	1	2	2	2	1	2	0	0	0	1	2	0	0	0	1	2	0	0	0	3	3	3	104.83	961	961	1	4	0	13.18	By MS/MS	By MS/MS	By matching	By matching	By matching	1.6	3	0	0	0	3435.9	1412.3	2023.7
Q8R124	Q8R124	1	1	1	Kelch-like protein 36	Klhl36	>sp|Q8R124|KLH36_MOUSE Kelch-like protein 36 OS=Mus musculus GN=Klhl36 PE=2 SV=1	1	1	1	1	0	0	1	0	0	0	0	1	0	0	0	0	1	0	0	2	2	2	69.949	613	613	1	1	0	4.6728	By matching	By matching	By MS/MS	By matching	By matching	0	0	2	0	0	746.38	0	0
Q8R191	Q8R191	1	1	1	Synaptogyrin-3	Syngr3	>sp|Q8R191|SNG3_MOUSE Synaptogyrin-3 OS=Mus musculus GN=Syngr3 PE=1 SV=1	1	1	1	1	1	1	0	1	1	1	1	0	1	1	1	1	0	1	1	5.2	5.2	5.2	24.561	229	229	1	4	0	4.131	By MS/MS	By MS/MS	By matching	By matching	By MS/MS	5.2	5.2	0	5.2	5.2	8092.7	0	3258.8
Q8VDN2	Q8VDN2	14	6	6	Sodium/potassium-transporting ATPase subunit alpha-1	Atp1a1	>sp|Q8VDN2|AT1A1_MOUSE Sodium/potassium-transporting ATPase subunit alpha-1 OS=Mus musculus GN=Atp1a1 PE=1 SV=1	1	14	6	6	5	5	10	5	12	1	0	4	0	5	1	0	4	0	5	17.9	7.2	7.2	112.98	1023	1023	1	10	0	41.806	By MS/MS	By matching	By MS/MS	By matching	By MS/MS	7.5	5	14	8	15	6687.5	944.44	0
Q91V12-2;E9PYH2;Q91V12-4;Q91V12;Q91V12-3	Q91V12-2;E9PYH2;Q91V12-4;Q91V12;Q91V12-3	10;9;9;9;8	10;9;9;9;8	10;9;9;9;8	Cytosolic acyl coenzyme A thioester hydrolase	Acot7	>sp|Q91V12-2|BACH_MOUSE Isoform A of Cytosolic acyl coenzyme A thioester hydrolase OS=Mus musculus GN=Acot7;>tr|E9PYH2|E9PYH2_MOUSE Cytosolic acyl coenzyme A thioester hydrolase OS=Mus musculus GN=Acot7 PE=4 SV=1;>sp|Q91V12-4|BACH_MOUSE Isoform D of Cytoso	5	10	10	10	8	9	8	10	9	8	9	8	10	9	8	9	8	10	9	41.7	41.7	41.7	37.555	338	338;384;379;381;350	1	67	0	204.57	By MS/MS	By MS/MS	By MS/MS	By MS/MS	By MS/MS	35.5	39.1	33.4	41.7	36.1	501180	66677	99542
Q91VA7	Q91VA7	1	1	1		Idh3b	>tr|Q91VA7|Q91VA7_MOUSE Isocitrate dehydrogenase [NAD] subunit, mitochondrial OS=Mus musculus GN=Idh3b PE=2 SV=1	1	1	1	1	1	1	1	1	1	1	1	1	1	1	1	1	1	1	1	3.9	3.9	3.9	42.194	384	384	1	5	0	33.975	By matching	By MS/MS	By MS/MS	By matching	By MS/MS	3.9	3.9	3.9	3.9	3.9	1097	237.99	273.12
Q91VB8;P01942	Q91VB8;P01942	5;4	5;4	5;4	Hemoglobin subunit alpha	Hba-a2;Hba	>tr|Q91VB8|Q91VB8_MOUSE Alpha globin 1 OS=Mus musculus GN=Hba-a1 PE=2 SV=1;>sp|P01942|HBA_MOUSE Hemoglobin subunit alpha OS=Mus musculus GN=Hba PE=1 SV=2	2	5	5	5	2	4	3	4	4	2	4	3	4	4	2	4	3	4	4	57	57	57	15.112	142	142;142	1	24	0	58.753	By MS/MS	By MS/MS	By MS/MS	By MS/MS	By MS/MS	21.8	48.6	28.2	48.6	36.6	104800	6456.5	19473
Q91VR7	Q91VR7	1	1	1	Microtubule-associated proteins 1A/1B light chain 3A	Map1lc3a	>sp|Q91VR7|MLP3A_MOUSE Microtubule-associated proteins 1A/1B light chain 3A OS=Mus musculus GN=Map1lc3a PE=1 SV=1	1	1	1	1	0	1	0	0	0	0	1	0	0	0	0	1	0	0	0	11.6	11.6	11.6	14.272	121	121	1	1	0	2.3451	By matching	By MS/MS	By matching	By matching	By matching	0	11.6	0	0	0	0	0	0
Q91XV3	Q91XV3	2	2	2	Brain acid soluble protein 1	Basp1	>sp|Q91XV3|BASP1_MOUSE Brain acid soluble protein 1 OS=Mus musculus GN=Basp1 PE=1 SV=3	1	2	2	2	0	1	0	1	1	0	1	0	1	1	0	1	0	1	1	27.9	27.9	27.9	22.086	226	226	1	4	0	27.791	By matching	By MS/MS	By matching	By MS/MS	By MS/MS	0	13.7	0	14.2	14.2	2499.4	0	0
Q91YN9;A0A087WNX9	Q91YN9;A0A087WNX9	2;1	2;1	2;1	BAG family molecular chaperone regulator 2	Bag2	>sp|Q91YN9|BAG2_MOUSE BAG family molecular chaperone regulator 2 OS=Mus musculus GN=Bag2 PE=1 SV=1;>tr|A0A087WNX9|A0A087WNX9_MOUSE BAG family molecular chaperone regulator 2 OS=Mus musculus GN=Bag2 PE=4 SV=1	2	2	2	2	0	0	0	2	0	0	0	0	2	0	0	0	0	2	0	12.9	12.9	12.9	23.473	210	210;57	1	2	0	13.212	By matching	By matching	By matching	By MS/MS	By matching	0	0	0	12.9	0	7127.5	0	0
Q91ZJ5-2;Q91ZJ5	Q91ZJ5-2;Q91ZJ5	1;1	1;1	1;1	UTP--glucose-1-phosphate uridylyltransferase	Ugp2	>sp|Q91ZJ5-2|UGPA_MOUSE Isoform 2 of UTP--glucose-1-phosphate uridylyltransferase OS=Mus musculus GN=Ugp2;>sp|Q91ZJ5|UGPA_MOUSE UTP--glucose-1-phosphate uridylyltransferase OS=Mus musculus GN=Ugp2 PE=2 SV=3	2	1	1	1	1	1	0	0	0	1	1	0	0	0	1	1	0	0	0	2.8	2.8	2.8	55.715	497	497;508	1	2	0	2.4061	By MS/MS	By MS/MS	By matching	By matching	By matching	2.8	2.8	0	0	0	827.96	0	827.96
Q91ZZ3	Q91ZZ3	2	2	2	Beta-synuclein	Sncb	>sp|Q91ZZ3|SYUB_MOUSE Beta-synuclein OS=Mus musculus GN=Sncb PE=1 SV=1	1	2	2	2	2	2	2	2	2	2	2	2	2	2	2	2	2	2	2	29.3	29.3	29.3	14.051	133	133	1	17	0	93.98	By MS/MS	By MS/MS	By MS/MS	By MS/MS	By MS/MS	29.3	29.3	29.3	29.3	29.3	125980	24242	25645
Q922F4	Q922F4	9	1	1	Tubulin beta-6 chain	Tubb6	>sp|Q922F4|TBB6_MOUSE Tubulin beta-6 chain OS=Mus musculus GN=Tubb6 PE=1 SV=1	1	9	1	1	7	5	8	6	8	0	0	1	0	0	0	0	1	0	0	23.7	3.8	3.8	50.09	447	447	1	1	0	8.9824	By matching	By matching	By MS/MS	By matching	By matching	17.9	14.3	21.7	17.7	19.9	1927.3	0	0
Q922Y1	Q922Y1	3	3	3	UBX domain-containing protein 1	Ubxn1	>sp|Q922Y1|UBXN1_MOUSE UBX domain-containing protein 1 OS=Mus musculus GN=Ubxn1 PE=1 SV=1	1	3	3	3	3	2	0	0	0	3	2	0	0	0	3	2	0	0	0	19.2	19.2	19.2	33.572	297	297	1	6	0	108.24	By MS/MS	By MS/MS	By matching	By matching	By matching	19.2	9.4	0	0	0	6797.1	1336.1	5461.1
Q99JP6;Q99JP6-2;J3QQ00;Q501M9	Q99JP6;Q99JP6-2	6;6;1;1	6;6;1;1	6;6;1;1	Homer protein homolog 3	Homer3	>sp|Q99JP6|HOME3_MOUSE Homer protein homolog 3 OS=Mus musculus GN=Homer3 PE=1 SV=2;>sp|Q99JP6-2|HOME3_MOUSE Isoform 2 of Homer protein homolog 3 OS=Mus musculus GN=Homer3	4	6	6	6	0	0	0	4	6	0	0	0	4	6	0	0	0	4	6	24.7	24.7	24.7	39.694	356	356;359;93;122	1	10	0	91.858	By matching	By matching	By matching	By MS/MS	By MS/MS	0	0	0	15.7	24.7	17472	0	0
Q99KI0	Q99KI0	7	7	7	Aconitate hydratase, mitochondrial	Aco2	>sp|Q99KI0|ACON_MOUSE Aconitate hydratase, mitochondrial OS=Mus musculus GN=Aco2 PE=1 SV=1	1	7	7	7	2	4	2	1	6	2	4	2	1	6	2	4	2	1	6	12.7	12.7	12.7	85.462	780	780	1	16	0	32.251	By MS/MS	By MS/MS	By MS/MS	By MS/MS	By MS/MS	3.6	6	3.6	1.9	11.2	4524.6	870.13	1263.4
Q99KX1	Q99KX1	1	1	1	Myeloid leukemia factor 2	Mlf2	>sp|Q99KX1|MLF2_MOUSE Myeloid leukemia factor 2 OS=Mus musculus GN=Mlf2 PE=1 SV=1	1	1	1	1	0	0	0	1	0	0	0	0	1	0	0	0	0	1	0	7.3	7.3	7.3	28.055	247	247	1	1	0	2.1661	By matching	By matching	By matching	By MS/MS	By matching	0	0	0	7.3	0	1309.2	0	0
Q99P72-3;Q99P72	Q99P72-3;Q99P72	3;3	3;3	3;3	Reticulon-4	Rtn4	>sp|Q99P72-3|RTN4_MOUSE Isoform 2 of Reticulon-4 OS=Mus musculus GN=Rtn4;>sp|Q99P72|RTN4_MOUSE Reticulon-4 OS=Mus musculus GN=Rtn4 PE=1 SV=2	2	3	3	3	2	3	0	0	0	2	3	0	0	0	2	3	0	0	0	4.3	4.3	4.3	114.22	1046	1046;1162	1	5	0	17.949	By MS/MS	By MS/MS	By matching	By matching	By matching	2.6	4.3	0	0	0	0	0	0
Q9CPN9	Q9CPN9	1	1	1		2210010C04Rik	>tr|Q9CPN9|Q9CPN9_MOUSE Protein 2210010C04Rik OS=Mus musculus GN=2210010C04Rik PE=2 SV=1	1	1	1	1	1	1	1	1	1	1	1	1	1	1	1	1	1	1	1	4.9	4.9	4.9	26.422	247	247	1	6	0	19.128	By MS/MS	By MS/MS	By MS/MS	By matching	By MS/MS	4.9	4.9	4.9	4.9	4.9	27953	14989	0
Q9CPQ8	Q9CPQ8	1	1	1	ATP synthase subunit g, mitochondrial	Atp5l	>sp|Q9CPQ8|ATP5L_MOUSE ATP synthase subunit g, mitochondrial OS=Mus musculus GN=Atp5l PE=1 SV=1	1	1	1	1	0	0	0	0	1	0	0	0	0	1	0	0	0	0	1	18.4	18.4	18.4	11.424	103	103	1	1	0.0067873	0.95965	By matching	By matching	By matching	By matching	By MS/MS	0	0	0	0	18.4	545.98	0	0
Q9CQ92	Q9CQ92	1	1	1	Mitochondrial fission 1 protein	Fis1	>sp|Q9CQ92|FIS1_MOUSE Mitochondrial fission 1 protein OS=Mus musculus GN=Fis1 PE=1 SV=1	1	1	1	1	0	1	1	0	1	0	1	1	0	1	0	1	1	0	1	9.9	9.9	9.9	17.008	152	152	1	3	0	10.48	By matching	By MS/MS	By MS/MS	By matching	By MS/MS	0	9.9	9.9	0	9.9	301.45	0	0
Q9CQA3	Q9CQA3	2	2	2	Succinate dehydrogenase [ubiquinone] iron-sulfur subunit, mitochondrial	Sdhb	>sp|Q9CQA3|SDHB_MOUSE Succinate dehydrogenase [ubiquinone] iron-sulfur subunit, mitochondrial OS=Mus musculus GN=Sdhb PE=1 SV=1	1	2	2	2	0	0	1	0	1	0	0	1	0	1	0	0	1	0	1	8.5	8.5	8.5	31.814	282	282	1	2	0	1.8764	By matching	By matching	By MS/MS	By matching	By MS/MS	0	0	3.5	0	5	0	0	0
Q9CQF3	Q9CQF3	3	3	3	Cleavage and polyadenylation specificity factor subunit 5	Nudt21	>sp|Q9CQF3|CPSF5_MOUSE Cleavage and polyadenylation specificity factor subunit 5 OS=Mus musculus GN=Nudt21 PE=1 SV=1	1	3	3	3	1	1	3	0	0	1	1	3	0	0	1	1	3	0	0	13.2	13.2	13.2	26.24	227	227	1	5	0	49.542	By matching	By matching	By MS/MS	By matching	By matching	7.9	7.9	13.2	0	0	11849	1157.7	1722.2
Q9CQR4	Q9CQR4	4	4	4	Acyl-coenzyme A thioesterase 13;Acyl-coenzyme A thioesterase 13, N-terminally processed	Acot13	>sp|Q9CQR4|ACO13_MOUSE Acyl-coenzyme A thioesterase 13 OS=Mus musculus GN=Acot13 PE=1 SV=1	1	4	4	4	1	1	1	3	4	1	1	1	3	4	1	1	1	3	4	34.3	34.3	34.3	15.183	140	140	1	11	0	41.126	By MS/MS	By MS/MS	By MS/MS	By MS/MS	By MS/MS	12.9	8.6	8.6	28.6	34.3	43315	0	9857.6
Q9CQV8-2;Q9CQV8	Q9CQV8-2;Q9CQV8	3;3	1;1	1;1	14-3-3 protein beta/alpha;14-3-3 protein beta/alpha, N-terminally processed	Ywhab	>sp|Q9CQV8-2|1433B_MOUSE Isoform Short of 14-3-3 protein beta/alpha OS=Mus musculus GN=Ywhab;>sp|Q9CQV8|1433B_MOUSE 14-3-3 protein beta/alpha OS=Mus musculus GN=Ywhab PE=1 SV=3	2	3	1	1	1	2	2	1	2	0	0	1	0	1	0	0	1	0	1	15.2	7.8	7.8	27.854	244	244;246	1	2	0	2.7094	By matching	By matching	By MS/MS	By matching	By MS/MS	4.1	7.4	11.9	4.1	11.9	2899.4	0	0
Q9CQZ1	Q9CQZ1	3	3	3	Heat shock factor-binding protein 1	Hsbp1	>sp|Q9CQZ1|HSBP1_MOUSE Heat shock factor-binding protein 1 OS=Mus musculus GN=Hsbp1 PE=2 SV=1	1	3	3	3	2	3	0	0	0	2	3	0	0	0	2	3	0	0	0	72.4	72.4	72.4	8.6107	76	76	1	7	0	156.44	By MS/MS	By MS/MS	By matching	By matching	By matching	57.9	72.4	0	0	0	18041	2033.7	16007
Q9CXW3;A0A0A6YY29	Q9CXW3;A0A0A6YY29	4;3	4;3	4;3	Calcyclin-binding protein	Cacybp	>sp|Q9CXW3|CYBP_MOUSE Calcyclin-binding protein OS=Mus musculus GN=Cacybp PE=1 SV=1;>tr|A0A0A6YY29|A0A0A6YY29_MOUSE Calcyclin-binding protein (Fragment) OS=Mus musculus GN=Cacybp PE=4 SV=1	2	4	4	4	3	3	0	0	0	3	3	0	0	0	3	3	0	0	0	21	21	21	26.51	229	229;135	1	6	0	10.243	By MS/MS	By MS/MS	By matching	By matching	By matching	17.9	10.9	0	0	0	16419	7450	8968.8
Q9D051	Q9D051	4	4	4	Pyruvate dehydrogenase E1 component subunit beta, mitochondrial	Pdhb	>sp|Q9D051|ODPB_MOUSE Pyruvate dehydrogenase E1 component subunit beta, mitochondrial OS=Mus musculus GN=Pdhb PE=1 SV=1	1	4	4	4	1	0	1	3	2	1	0	1	3	2	1	0	1	3	2	16.4	16.4	16.4	38.937	359	359	1	7	0	23.645	By matching	By matching	By MS/MS	By MS/MS	By MS/MS	3.1	0	4.5	12	7.5	3756.9	611.74	0
Q9D2G2;Q9D2G2-2	Q9D2G2;Q9D2G2-2	3;2	3;2	3;2	Dihydrolipoyllysine-residue succinyltransferase component of 2-oxoglutarate dehydrogenase complex, mitochondrial	Dlst	>sp|Q9D2G2|ODO2_MOUSE Dihydrolipoyllysine-residue succinyltransferase component of 2-oxoglutarate dehydrogenase complex, mitochondrial OS=Mus musculus GN=Dlst PE=1 SV=1;>sp|Q9D2G2-2|ODO2_MOUSE Isoform 2 of Dihydrolipoyllysine-residue succinyltransferase co	2	3	3	3	0	1	3	2	1	0	1	3	2	1	0	1	3	2	1	9.7	9.7	9.7	48.994	454	454;201	1	7	0	40.569	By matching	By matching	By MS/MS	By MS/MS	By MS/MS	0	4.6	9.7	7	2.4	12194	0	1341.5
Q9D4Z5	Q9D4Z5	1	1	1		Prame	>tr|Q9D4Z5|Q9D4Z5_MOUSE Protein Prame OS=Mus musculus GN=Prame PE=2 SV=1	1	1	1	1	0	0	0	1	0	0	0	0	1	0	0	0	0	1	0	2.4	2.4	2.4	52.704	464	464	1	1	0	2.8341	By matching	By matching	By matching	By MS/MS	By matching	0	0	0	2.4	0	0	0	0
Q9D6F9	Q9D6F9	20	4	4	Tubulin beta-4A chain	Tubb4a	>sp|Q9D6F9|TBB4A_MOUSE Tubulin beta-4A chain OS=Mus musculus GN=Tubb4a PE=1 SV=3	1	20	4	4	12	14	16	15	13	3	3	4	3	2	3	3	4	3	2	65.5	14.2	14.2	49.585	444	444	1	20	0	119.72	By MS/MS	By MS/MS	By MS/MS	By MS/MS	By MS/MS	33.6	48.6	47.3	46.4	34.5	27392	979.5	9469.7
Q9D6J6-2;Q9D6J6	Q9D6J6-2;Q9D6J6	1;1	1;1	1;1	NADH dehydrogenase [ubiquinone] flavoprotein 2, mitochondrial	Ndufv2	>sp|Q9D6J6-2|NDUV2_MOUSE Isoform 2 of NADH dehydrogenase [ubiquinone] flavoprotein 2, mitochondrial OS=Mus musculus GN=Ndufv2;>sp|Q9D6J6|NDUV2_MOUSE NADH dehydrogenase [ubiquinone] flavoprotein 2, mitochondrial OS=Mus musculus GN=Ndufv2 PE=1 SV=2	2	1	1	1	0	0	0	0	1	0	0	0	0	1	0	0	0	0	1	6.6	6.6	6.6	16.736	152	152;248	1	1	0	2.0964	By matching	By matching	By matching	By matching	By MS/MS	0	0	0	0	6.6	434.34	0	0
Q9D6R2-2;Q9D6R2	Q9D6R2-2;Q9D6R2	2;2	2;2	2;2	Isocitrate dehydrogenase [NAD] subunit alpha, mitochondrial	Idh3a	>sp|Q9D6R2-2|IDH3A_MOUSE Isoform 2 of Isocitrate dehydrogenase [NAD] subunit alpha, mitochondrial OS=Mus musculus GN=Idh3a;>sp|Q9D6R2|IDH3A_MOUSE Isocitrate dehydrogenase [NAD] subunit alpha, mitochondrial OS=Mus musculus GN=Idh3a PE=1 SV=1	2	2	2	2	1	1	0	0	1	1	1	0	0	1	1	1	0	0	1	12.2	12.2	12.2	31.462	288	288;366	1	3	0	9.6807	By MS/MS	By MS/MS	By matching	By matching	By MS/MS	4.2	4.2	0	0	8	0	0	0
Q9D8N0	Q9D8N0	1	1	1	Elongation factor 1-gamma	Eef1g	>sp|Q9D8N0|EF1G_MOUSE Elongation factor 1-gamma OS=Mus musculus GN=Eef1g PE=1 SV=3	1	1	1	1	0	0	0	0	1	0	0	0	0	1	0	0	0	0	1	3	3	3	50.06	437	437	1	1	0	1.9626	By matching	By matching	By matching	By matching	By MS/MS	0	0	0	0	3	329.78	0	0
Q9DAS9	Q9DAS9	1	1	1	Guanine nucleotide-binding protein G(I)/G(S)/G(O) subunit gamma-12	Gng12	>sp|Q9DAS9|GBG12_MOUSE Guanine nucleotide-binding protein G(I)/G(S)/G(O) subunit gamma-12 OS=Mus musculus GN=Gng12 PE=1 SV=3	1	1	1	1	0	0	0	0	1	0	0	0	0	1	0	0	0	0	1	22.2	22.2	22.2	7.9972	72	72	1	1	0	3.07	By matching	By matching	By matching	By matching	By MS/MS	0	0	0	0	22.2	0	0	0
Q9DB20;F6XVM5;F7D3P8	Q9DB20;F6XVM5;F7D3P8	2;1;1	2;1;1	2;1;1	ATP synthase subunit O, mitochondrial	Atp5o	>sp|Q9DB20|ATPO_MOUSE ATP synthase subunit O, mitochondrial OS=Mus musculus GN=Atp5o PE=1 SV=1;>tr|F6XVM5|F6XVM5_MOUSE ATP synthase subunit O, mitochondrial (Fragment) OS=Mus musculus GN=Atp5o PE=1 SV=1;>tr|F7D3P8|F7D3P8_MOUSE ATP synthase subunit O, mitoc	3	2	2	2	0	1	1	1	1	0	1	1	1	1	0	1	1	1	1	11.7	11.7	11.7	23.363	213	213;71;176	1	4	0	21.046	By matching	By MS/MS	By matching	By MS/MS	By MS/MS	0	5.2	5.2	6.6	5.2	4459	0	1414
Q9DB77	Q9DB77	3	3	3	Cytochrome b-c1 complex subunit 2, mitochondrial	Uqcrc2	>sp|Q9DB77|QCR2_MOUSE Cytochrome b-c1 complex subunit 2, mitochondrial OS=Mus musculus GN=Uqcrc2 PE=1 SV=1	1	3	3	3	0	0	0	1	3	0	0	0	1	3	0	0	0	1	3	9.7	9.7	9.7	48.234	453	453	1	4	0	5.8781	By matching	By matching	By matching	By matching	By MS/MS	0	0	0	2.4	9.7	2583.9	0	0
Q9EP53-4;Q9EP53-2;Q9EP53;F2Z3W0;F2Z3X2	Q9EP53-4;Q9EP53-2;Q9EP53	21;21;21;3;3	21;21;21;3;3	1;1;1;0;0	Hamartin	Tsc1	>sp|Q9EP53-4|TSC1_MOUSE Isoform 4 of Hamartin OS=Mus musculus GN=Tsc1;>sp|Q9EP53-2|TSC1_MOUSE Isoform 2 of Hamartin OS=Mus musculus GN=Tsc1;>sp|Q9EP53|TSC1_MOUSE Hamartin OS=Mus musculus GN=Tsc1 PE=1 SV=1	5	21	21	1	0	0	21	0	0	0	0	21	0	0	0	0	1	0	0	30.7	30.7	1.5	127.38	1148	1148;1160;1161;368;459	1	30	0	323.31	By matching	By matching	By MS/MS	By matching	By matching	0	0	30.7	0	0	4862	0	0
Q9EP53-3	Q9EP53-3	21	1	1	Hamartin	Tsc1	>sp|Q9EP53-3|TSC1_MOUSE Isoform 3 of Hamartin OS=Mus musculus GN=Tsc1	1	21	1	1	0	0	21	0	0	0	0	1	0	0	0	0	1	0	0	30	1	1	128.25	1155	1155	1	1	0	2.0003	By matching	By matching	By MS/MS	By matching	By matching	0	0	30	0	0	0	0	0
Q9ERD7	Q9ERD7	12	2	2	Tubulin beta-3 chain	Tubb3	>sp|Q9ERD7|TBB3_MOUSE Tubulin beta-3 chain OS=Mus musculus GN=Tubb3 PE=1 SV=1	1	12	2	2	11	9	11	9	10	2	2	2	1	1	2	2	2	1	1	33.6	8.2	8.2	50.418	450	450	1	9	0	21.87	By MS/MS	By MS/MS	By MS/MS	By MS/MS	By MS/MS	31.6	28	31.6	25.8	25.3	11782	1215.2	6026
Q9ES97-3;Q9ES97-4;Q9ES97-5;Q9ES97-2;Q9ES97	Q9ES97-3;Q9ES97-4;Q9ES97-5;Q9ES97-2;Q9ES97	1;1;1;1;1	1;1;1;1;1	1;1;1;1;1	Reticulon-3	Rtn3	>sp|Q9ES97-3|RTN3_MOUSE Isoform 3 of Reticulon-3 OS=Mus musculus GN=Rtn3;>sp|Q9ES97-4|RTN3_MOUSE Isoform 4 of Reticulon-3 OS=Mus musculus GN=Rtn3;>sp|Q9ES97-5|RTN3_MOUSE Isoform 5 of Reticulon-3 OS=Mus musculus GN=Rtn3;>sp|Q9ES97-2|RTN3_MOUSE Isoform 2 of	5	1	1	1	1	1	1	1	1	1	1	1	1	1	1	1	1	1	1	4.6	4.6	4.6	25.428	237	237;256;643;945;964	1	5	0	6.0539	By matching	By matching	By MS/MS	By MS/MS	By MS/MS	4.6	4.6	4.6	4.6	4.6	6489.5	1329.1	1752.6
Q9JHU4	Q9JHU4	2	2	2	Cytoplasmic dynein 1 heavy chain 1	Dync1h1	>sp|Q9JHU4|DYHC1_MOUSE Cytoplasmic dynein 1 heavy chain 1 OS=Mus musculus GN=Dync1h1 PE=1 SV=2	1	2	2	2	0	0	2	0	0	0	0	2	0	0	0	0	2	0	0	0.7	0.7	0.7	532.04	4644	4644	1	2	0	5.9757	By matching	By matching	By MS/MS	By matching	By matching	0	0	0.7	0	0	870.07	0	0
Q9JJ28	Q9JJ28	2	2	2	Protein flightless-1 homolog	Flii	>sp|Q9JJ28|FLII_MOUSE Protein flightless-1 homolog OS=Mus musculus GN=Flii PE=1 SV=1	1	2	2	2	2	1	0	0	0	2	1	0	0	0	2	1	0	0	0	1.8	1.8	1.8	144.8	1271	1271	1	3	0	1.8572	By MS/MS	By MS/MS	By matching	By matching	By matching	1.8	0.9	0	0	0	1070	1070	0
Q9JKK7-3;Q9JKK7	Q9JKK7-3;Q9JKK7	1;1	1;1	1;1	Tropomodulin-2	Tmod2	>sp|Q9JKK7-3|TMOD2_MOUSE Isoform 3 of Tropomodulin-2 OS=Mus musculus GN=Tmod2;>sp|Q9JKK7|TMOD2_MOUSE Tropomodulin-2 OS=Mus musculus GN=Tmod2 PE=1 SV=2	2	1	1	1	0	1	0	0	0	0	1	0	0	0	0	1	0	0	0	12.5	12.5	12.5	17.981	160	160;351	1	1	0	7.8473	By matching	By MS/MS	By matching	By matching	By matching	0	12.5	0	0	0	0	0	0
Q9JLB0-2;Q9JLB0	Q9JLB0-2;Q9JLB0	1;1	1;1	1;1	MAGUK p55 subfamily member 6	Mpp6	>sp|Q9JLB0-2|MPP6_MOUSE Isoform Alpha of MAGUK p55 subfamily member 6 OS=Mus musculus GN=Mpp6;>sp|Q9JLB0|MPP6_MOUSE MAGUK p55 subfamily member 6 OS=Mus musculus GN=Mpp6 PE=1 SV=1	2	1	1	1	0	1	0	0	0	0	1	0	0	0	0	1	0	0	0	1.5	1.5	1.5	60.924	539	539;553	1	1	0.0047506	1.2789	By matching	By MS/MS	By matching	By matching	By matching	0	1.5	0	0	0	0	0	0
Q9QXX4	Q9QXX4	3	1	1	Calcium-binding mitochondrial carrier protein Aralar2	Slc25a13	>sp|Q9QXX4|CMC2_MOUSE Calcium-binding mitochondrial carrier protein Aralar2 OS=Mus musculus GN=Slc25a13 PE=1 SV=1	1	3	1	1	1	2	2	0	1	0	1	1	0	1	0	1	1	0	1	5	1.9	1.9	74.466	676	676	1	3	0.0069284	1.0978	By matching	By MS/MS	By matching	By matching	By MS/MS	1.8	3.3	3.7	0	1.9	4106.8	0	3164.3
Q9QYG0-2;Q9QYG0	Q9QYG0-2;Q9QYG0	2;2	2;2	2;2	Protein NDRG2	Ndrg2	>sp|Q9QYG0-2|NDRG2_MOUSE Isoform 2 of Protein NDRG2 OS=Mus musculus GN=Ndrg2;>sp|Q9QYG0|NDRG2_MOUSE Protein NDRG2 OS=Mus musculus GN=Ndrg2 PE=1 SV=1	2	2	2	2	0	0	0	1	1	0	0	0	1	1	0	0	0	1	1	6.7	6.7	6.7	39.28	357	357;371	1	2	0	1.494	By matching	By matching	By matching	By MS/MS	By MS/MS	0	0	0	3.9	2.8	0	0	0
Q9R0P5	Q9R0P5	1	1	1	Destrin	Dstn	>sp|Q9R0P5|DEST_MOUSE Destrin OS=Mus musculus GN=Dstn PE=1 SV=3	1	1	1	1	0	0	0	0	1	0	0	0	0	1	0	0	0	0	1	7.3	7.3	7.3	18.521	165	165	1	1	0.0047733	1.2977	By matching	By matching	By matching	By matching	By MS/MS	0	0	0	0	7.3	0	0	0
Q9R0P9	Q9R0P9	2	2	2	Ubiquitin carboxyl-terminal hydrolase isozyme L1	Uchl1	>sp|Q9R0P9|UCHL1_MOUSE Ubiquitin carboxyl-terminal hydrolase isozyme L1 OS=Mus musculus GN=Uchl1 PE=1 SV=1	1	2	2	2	0	0	0	0	2	0	0	0	0	2	0	0	0	0	2	13.9	13.9	13.9	24.838	223	223	1	2	0	13.398	By matching	By matching	By matching	By matching	By MS/MS	0	0	0	0	13.9	0	0	0
Q9R0X4;Q32MW3	Q9R0X4	9;3	9;3	9;3	Acyl-coenzyme A thioesterase 9, mitochondrial	Acot9	>sp|Q9R0X4|ACOT9_MOUSE Acyl-coenzyme A thioesterase 9, mitochondrial OS=Mus musculus GN=Acot9 PE=1 SV=1	2	9	9	9	9	9	2	1	2	9	9	2	1	2	9	9	2	1	2	24.6	24.6	24.6	50.56	439	439;439	1	34	0	89.93	By MS/MS	By MS/MS	By MS/MS	By matching	By MS/MS	24.6	24.6	5.2	4.6	5.2	115550	46884	65136
Q9Z0E0-2;Q9Z0E0	Q9Z0E0-2;Q9Z0E0	4;4	4;4	4;4	Neurochondrin	Ncdn	>sp|Q9Z0E0-2|NCDN_MOUSE Isoform 2 of Neurochondrin OS=Mus musculus GN=Ncdn;>sp|Q9Z0E0|NCDN_MOUSE Neurochondrin OS=Mus musculus GN=Ncdn PE=1 SV=1	2	4	4	4	0	1	1	3	2	0	1	1	3	2	0	1	1	3	2	6.9	6.9	6.9	77.304	712	712;729	1	7	0	13.444	By matching	By MS/MS	By MS/MS	By MS/MS	By MS/MS	0	1.5	1.5	5.3	3.2	4120.6	0	0
Q9Z0V1-3;Q9Z0V2;Q9Z0V1-2;Q9Z0V1	Q9Z0V1-3;Q9Z0V2;Q9Z0V1-2;Q9Z0V1	1;1;1;1	1;1;1;1	1;1;1;1	Potassium voltage-gated channel subfamily D member 3;Potassium voltage-gated channel subfamily D member 2	Kcnd3;Kcnd2	>sp|Q9Z0V1-3|KCND3_MOUSE Isoform 3 of Potassium voltage-gated channel subfamily D member 3 OS=Mus musculus GN=Kcnd3;>sp|Q9Z0V2|KCND2_MOUSE Potassium voltage-gated channel subfamily D member 2 OS=Mus musculus GN=Kcnd2 PE=1 SV=1;>sp|Q9Z0V1-2|KCND3_MOUSE Isof	4	1	1	1	1	1	0	0	0	1	1	0	0	0	1	1	0	0	0	2.3	2.3	2.3	59.861	531	531;630;636;655	1	2	0	2.4265	By MS/MS	By MS/MS	By matching	By matching	By matching	2.3	2.3	0	0	0	1756.9	631.12	1125.8
Q9Z2Q6	Q9Z2Q6	2	2	2	Septin-5	2015-09-05	>sp|Q9Z2Q6|SEPT5_MOUSE Septin-5 OS=Mus musculus GN=Sept5 PE=1 SV=2	1	2	2	2	2	1	0	0	0	2	1	0	0	0	2	1	0	0	0	8.4	8.4	8.4	42.747	369	369	1	3	0	3.5413	By MS/MS	By matching	By matching	By matching	By matching	8.4	3.8	0	0	0	2071	811.18	1259.8
REV__B1AW18	REV__B1AW18	1	1	1			>tr|B1AW18|B1AW18_MOUSE MCG54973 OS=Mus musculus GN=4930402K13Rik PE=4 SV=1	1	1	1	1	0	1	0	0	1	0	1	0	0	1	0	1	0	0	1	0	0	0	48.285	415	415	1	2	0.0069444	1.1203	By matching	By MS/MS	By matching	By matching	By MS/MS	0	0	0	0	0	0	0	0
REV__M0QWQ7;REV__Q62177;REV__M9MMK0	REV__M0QWQ7;REV__Q62177;REV__M9MMK0	1;1;1	1;1;1	1;1;1			>tr|M0QWQ7|M0QWQ7_MOUSE Semaphorin-3B OS=Mus musculus GN=Sema3b PE=4 SV=1;>sp|Q62177|SEM3B_MOUSE Semaphorin-3B OS=Mus musculus GN=Sema3b PE=2 SV=2;>tr|M9MMK0|M9MMK0_MOUSE Semaphorin-3B OS=Mus musculus GN=Sema3b PE=4 SV=1	3	1	1	1	0	0	1	1	0	0	0	1	1	0	0	0	1	1	0	0	0	0	59.116	534	534;748;749	1	3	0.0090498	0.94549	By matching	By matching	By MS/MS	By MS/MS	By matching	0	0	0	0	0	6298.4	0	0
REV__O08643	REV__O08643	1	1	1			>tr|O08643|O08643_MOUSE Granzyme M OS=Mus musculus GN=Gzmm PE=2 SV=1	1	1	1	1	1	0	0	0	0	1	0	0	0	0	1	0	0	0	0	0	0	0	29.122	264	264	1	1	0.0048309	1.3265	By MS/MS	By matching	By matching	By matching	By matching	0	0	0	0	0	8478.7	8478.7	0
REV__Q5Y5T5	REV__Q5Y5T5	1	1	1			>sp|Q5Y5T5|ZDHC8_MOUSE Probable palmitoyltransferase ZDHHC8 OS=Mus musculus GN=Zdhhc8 PE=1 SV=1	1	1	1	1	1	1	1	1	1	1	1	1	1	1	1	1	1	1	1	0	0	0	82.03	762	762	1	8	0.0024272	1.3796	By MS/MS	By matching	By MS/MS	By MS/MS	By MS/MS	0	0	0	0	0	280860	37769	28870
[truncated: 22 more columns]

## Sheet: Table 3
		HIPPOCAMPUS
Protein names	Gene names	Ig-1	Ig-2	BD-1	BD-2
Metabotropic glutamate receptor 1	Grm1 (Isoform a)	-	-	29026	52842
Metabotropic glutamate receptor 1	Grm1 (Isoform b)	-	-	4388.1	3858.6
Metabotropic glutamate receptor 5	Grm5	-	-	2044.3	10978
Homer protein homolog 3	Homer3	-	-	10924	6548.8
